# Supplementary material for: Transcriptional regulatory programs underlying barley germination and regulatory functions of Gibberellin and abscisic acid
Source: BMC Plant Biol. 2011 Jun 13;11:105. doi: 10.1186/1471-2229-11-105 (PMC3130657; doi:10.1186/1471-2229-11-105)
Supplement: Additional file 1 — Genes differentially regulated between any stages vs. S0 and between adjacent stages. [file 1471-2229-11-105-S1.XLS]

## Sheet: GCRMA_6158signalIntensity_MeanF
Additional File 1: Genes differentially regulated in barley over the course of germination
Probe ID	Description	S1/S0	S2/S0	S3/S0	S4/S0	S5/S0	S2/S1	S3/S2	S4/S3	S5/S4
AF069331_s_at	low temperature induced protein [Hordeum vulgare]	1.15	16.7	10.69	4.81	4.28	14.55	0.64	0.45	0.89
AF427791_CDS-25_at	CI2E [Hordeum vulgare]	0.78	0.3	0.23	0.27	0.26	0.39	0.78	1.13	0.97
baak12b08_s_at	putative 60S ribosomal protein L38 [Oryza sativa (japonica cultivar-group)]	1.37	1.55	2.57	2.28	1.9	1.13	1.66	0.88	0.84
baak18e05_s_at	unknown [Arabidopsis thaliana]	1.01	0.87	2.01	1.83	1.81	0.86	2.31	0.91	0.99
baak1h04_s_at	putative zinc finger protein [Oryza sativa (japonica cultivar-group)] dbj|BAB07983.1| putative zinc finger protein [Oryza sativa (japonica	0.72	0.78	0.31	0.37	0.4	1.08	0.4	1.2	1.07
baak1k18_s_at	EST C74302(E30840) corresponds to a region of the predicted gene.~similar to glyceraldehyde-3-phosphate dehydrogenase. (M64118) [Oryza sativ	0.97	1.06	1.01	1.03	3.92	1.1	0.95	1.02	3.81
baak20j05_s_at	integral membrane family protein [Arabidopsis thaliana] pir||H96790 unknown protein F15M4.16 [imported] - Arabidopsis thaliana gb|AAF16667.1	1.22	1.38	5.92	13.05	6.1	1.13	4.29	2.2	0.47
baak20o05_s_at		1.02	1.06	1.3	6.95	14.14	1.04	1.23	5.33	2.04
baak23m11_s_at	putative AT-hook DNA-binding protein [Oryza sativa (japonica cultivar-group)] dbj|BAD07970.1| putative AT-hook DNA-binding protein [Oryza sa	1.31	1.23	2.1	2.41	2.14	0.94	1.7	1.15	0.89
baak29a08_s_at	ubiquinol-cytochrome C reductase UQCRX/QCR9-like family protein [Arabidopsis thaliana] pir||T49026 ubiquinol-cytochrome-c reductase-like pro	1.03	0.82	1.41	1.16	1.97	0.79	1.72	0.82	1.7
baak46e09_s_at	myb family transcription factor, putative / phosphate starvation response regulator, putative (PHR1) [Arabidopsis	0.91	0.32	0.13	0.29	0.92	0.35	0.41	2.25	3.16
baak46p14_s_at	unnamed protein product [Oryza sativa (japonica cultivar-group)] dbj|BAA87823.1| unnamed protein product [Oryza sativa (japonica cultivar-gr	0.73	0.95	1.9	7.1	46.09	1.29	2.01	3.73	6.49
baal21h16_s_at	calcium-dependent protein kinase (EC 2.7.1.-) 7 - maize dbj|BAA13232.1| Calcium-dependent protein kinase [Zea mays]	0.86	5.12	3.2	3.13	2.77	5.95	0.62	0.98	0.88
baal31g17_s_at	sterol delta-7 reductase [Tropaeolum majus]	0.95	1.19	5.04	4.92	3.23	1.26	4.24	0.98	0.66
bags30h06_at	serine carboxypeptidase S28 family protein [Arabidopsis thaliana] gb|AAL25591.1| At2g24280/F27D4.19 [Arabidopsis thaliana] gb|AAM98275.1| At	0.92	1.02	1.16	3.42	2.8	1.11	1.14	2.94	0.82
bags7h06_at	invertase/pectin methylesterase inhibitor family protein [Arabidopsis thaliana]	0.86	0.88	0.8	2.6	22.28	1.02	0.91	3.25	8.58
bah36j17_s_at	Ribulose bisphosphate carboxylase small chain, chloroplast precursor (RuBisCO small subunit) gb|AAA87039.1| ribulose-1,5-bisphosphate carbox	0.91	0.2	0.04	0.04	0.04	0.22	0.21	0.89	1.05
basd11o19_x_at		0.96	0.94	1.87	2.15	2.68	0.97	2	1.15	1.24
basd23g06_s_at	putative dehydration-responsive protein RD22 precursor [Oryza sativa (japonica cultivar-group)] dbj|BAB68072.1| putative dehydration-respons	1.39	1.75	2.09	4.6	12.42	1.26	1.2	2.2	2.7
Contig10000_s_at	EST D25138(R3286) corresponds to a region of the predicted gene.~Similar to Pinus taeda arabinogalactan-like protein (U09556) [Oryza sativa	0.97	0.97	1.44	2.63	21.85	1	1.48	1.82	8.31
Contig10004_at	putative thaumatin-like protein [Oryza sativa (japonica cultivar-group)] gb|AAK63884.1| Putative thaumatin-like protein [Oryza sativa]	1.99	3.81	0.97	0.79	0.51	1.91	0.25	0.81	0.64
Contig10007_at	pasticcino 1-D [Arabidopsis thaliana]	0.86	0.49	0.31	0.22	0.43	0.57	0.63	0.69	1.98
Contig10009_at	putative protein [Arabidopsis thaliana]	0.79	0.54	0.25	0.31	0.59	0.68	0.46	1.26	1.89
Contig10012_at	expressed protein [Arabidopsis thaliana] dbj|BAB11215.1| unnamed protein product [Arabidopsis thaliana]	1	0.56	0.71	0.42	0.35	0.56	1.27	0.59	0.83
Contig10022_at	unnamed protein product [Arabidopsis thaliana] ref|NP_200198.1| plastocyanin-like domain-containing protein [Arabidopsis thaliana]	0.96	0.42	0.19	0.09	0.1	0.44	0.44	0.47	1.14
Contig10029_at	putative 17.8 kDa class II heat shock protein [Oryza sativa (japonica cultivar-group)] dbj|BAD19533.1| putative 17.8 kDa class II heat shock	1.08	0.28	0.12	0.04	0.08	0.26	0.44	0.31	2.07
Contig10031_at	nuclear cap-binding protein CBP80 [Oryza sativa subsp. japonica]	1.03	0.55	1.12	1.43	1.01	0.54	2.03	1.28	0.7
Contig10034_at	alcohol dehydrogenase, putative [Arabidopsis thaliana]	0.74	1.31	1.93	2.69	7.21	1.76	1.47	1.39	2.68
Contig10038_at	protein phosphatase 2C-like [Oryza sativa (japonica cultivar-group)]	1.19	2.65	2.13	2.55	2.51	2.23	0.8	1.2	0.99
Contig1003_at		0.95	1.31	5.08	13.19	11.86	1.37	3.89	2.59	0.9
Contig10040_at	dimethyladenosine transferase, putative [Arabidopsis thaliana] pir||T00442 probable rRNA (adenine-N6,N6-)-dimethyltransferase - Arabidopsis	1.21	2.02	1.31	0.98	0.54	1.66	0.65	0.74	0.56
Contig10041_at	putative uncharacterized hypothalamus protein HT010 [Oryza sativa (japonica cultivar-group)] dbj|BAB89734.1| putative uncharacterized hypoth	0.9	0.75	0.81	0.53	0.34	0.83	1.08	0.66	0.63
Contig10043_at	putative aspartate kinase [Oryza sativa (japonica cultivar-group)]	1.23	1.16	4.26	3.74	1.92	0.94	3.66	0.88	0.51
Contig10050_s_at	60S ribosomal protein-related [Arabidopsis thaliana] pir||T49149 hypothetical protein T20N10.10 - Arabidopsis thaliana	0.94	2.29	1.43	1.17	0.52	2.44	0.63	0.81	0.45
Contig10052_at	putative senescence-associated protein [Pisum sativum]	1.16	1.64	1.13	0.28	0.28	1.41	0.69	0.24	1.02
Contig10057_at	pir7b protein (Pseudomonas inducible protein) [Oryza sativa (japonica cultivar-group)] sp|Q43360|PI7B_ORYSA Putative esterase PIR7B	0.72	1.95	3.13	3.65	7.59	2.69	1.61	1.17	2.08
Contig10057_s_at	pir7b protein (Pseudomonas inducible protein) [Oryza sativa (japonica cultivar-group)] sp|Q43360|PI7B_ORYSA Putative esterase PIR7B	0.86	1.77	5.65	7.1	23.4	2.06	3.2	1.26	3.3
Contig10058_at	OSJNBa0038J17.19 [Oryza sativa (japonica cultivar-group)] dbj|BAA94243.1| unnamed protein product [Oryza sativa (japonica cultivar-group)] d	1.65	4.87	0.72	0.57	0.02	2.95	0.15	0.79	0.04
Contig10066_at	putative UDP-glucose 4-epimerase [Oryza sativa (japonica cultivar-group)]	1.12	1.87	3.63	6.36	11.33	1.67	1.94	1.75	1.78
Contig10067_s_at	putative seed maturation protein [Oryza sativa (japonica cultivar-group)] dbj|BAD25449.1| putative seed maturation protein [Oryza sativa (ja	1.2	0.62	0.16	0.15	0.14	0.52	0.26	0.91	0.98
Contig10082_at	phytoalexin-deficient 4 protein (PAD4) [Arabidopsis thaliana] pir||T08456 hypothetical protein F22O6.190 - Arabidopsis thaliana emb|CAB43438	1.9	0.86	0.69	0.68	0.51	0.45	0.8	0.98	0.75
Contig10084_at	putative (1-4)-beta-mannan endohydrolase [Oryza sativa (japonica cultivar-group)]	0.48	0.96	3.44	2.68	3.58	1.98	3.59	0.78	1.34
Contig10086_at	P0003D09.21 [Oryza sativa (japonica cultivar-group)] dbj|BAB86427.1| P0003D09.21 [Oryza sativa (japonica cultivar-group)]	0.93	0.56	0.56	0.44	0.37	0.6	1	0.79	0.86
Contig10090_at		1.17	0.64	0.57	0.5	0.54	0.54	0.89	0.89	1.08
Contig10090_s_at	integral membrane protein-like [Oryza sativa (japonica cultivar-group)]	1	0.72	0.43	0.46	0.33	0.73	0.59	1.07	0.72
Contig10092_s_at	26S proteasome regulatory particle chain RPT6-like protein [Arabidopsis thaliana] gb|AAN15445.1| putative protein [Arabidopsis thaliana]	1.21	1.51	0.72	0.96	0.58	1.25	0.48	1.33	0.61
Contig10093_s_at	putative 9S ribosomal protein [Oryza sativa (japonica cultivar-group)] gb|AAR87317.1| ribosomal protein S9 [Oryza sativa (japonica cultivar-	0.9	0.97	1.11	2.51	13.31	1.07	1.15	2.26	5.3
Contig10096_at	Hypothetical protein [Oryza sativa (japonica cultivar-group)]	1.5	1.43	0.3	0.52	0.25	0.95	0.21	1.72	0.49
Contig10101_at	unnamed protein product [Arabidopsis thaliana]	0.78	0.51	0.3	0.29	0.25	0.64	0.6	0.97	0.86
Contig10104_at	ASF1-like anti-silencing family protein [Arabidopsis thaliana] dbj|BAA97545.1| anti-silencing protein-like [Arabidopsis thaliana]	1.44	1.66	19.99	17.57	8.31	1.16	12.02	0.88	0.47
Contig10105_at	D111/G-patch domain-containing protein [Arabidopsis thaliana] pir||E86306 Similar to tuftelin-interacting protein [imported] - Arabidopsis t	1.06	1.85	0.47	0.64	0.37	1.75	0.26	1.35	0.57
Contig10107_at	D111/G-patch domain-containing protein [Arabidopsis thaliana] pir||E86306 Similar to tuftelin-interacting protein [imported] - Arabidopsis t	0.93	1.07	0.56	0.44	0.42	1.15	0.53	0.78	0.96
Contig10108_s_at	Putative heat shock factor 3 [Oryza sativa (japonica cultivar-group)] gb|AAN52741.1| Putative heat shock factor 3 [Oryza sativa (japonica	1.85	2.81	0.77	0.5	0.53	1.52	0.27	0.66	1.05
Contig10110_s_at	putative dentritic cell 2 protein<DC2 protein [Oryza sativa (japonica cultivar-group)] dbj|BAD15994.1| putative dentritic cell 2 protein<DC2	1.17	1.94	2.87	3.17	3	1.66	1.48	1.1	0.95
Contig10113_at	OSJNBa0079A21.20 [Oryza sativa (japonica cultivar-group)]	1.23	2.86	1.28	2.13	4.14	2.33	0.45	1.67	1.94
Contig10115_at	putative indole-3-glycerol phosphate synthase [Oryza sativa (japonica cultivar-group)] dbj|BAD10429.1| putative indole-3-glycerol phosphate	1.12	0.8	0.79	0.94	5.57	0.72	0.98	1.19	5.93
Contig10116_at		1.54	2.31	3.92	4.39	3.7	1.5	1.7	1.12	0.84
Contig10118_at	unknown [Oryza sativa (japonica cultivar-group)]	1.18	0.7	2.4	1.36	1.07	0.6	3.4	0.57	0.79
Contig10124_at	putative ankyrin protein [Oryza sativa (japonica cultivar-group)] gb|AAG46181.1| putative ankyrin protein [Oryza sativa] gb|AAP55197.1| puta	1.72	1.67	0.77	0.38	0.35	0.97	0.46	0.49	0.92
Contig10128_at	expressed protein [Arabidopsis thaliana] pir||A96749 unknown protein T10D10.5 [imported] - Arabidopsis thaliana gb|AAG52590.1| unknown prote	1.14	2.13	5.67	4.61	3.47	1.87	2.66	0.81	0.75
Contig10131_s_at	dehydroascorbate reductase [Arabidopsis thaliana] gb|AAG40196.1| glutathione dependent dehydroascorbate reductase precursor [Arabidopsis tha	1.03	0.88	1.33	1.54	7.02	0.85	1.51	1.15	4.57
Contig10134_s_at	OSJNBa0044M19.3 [Oryza sativa (japonica cultivar-group)]	1.22	0.48	0.37	0.45	0.47	0.4	0.76	1.22	1.05
Contig10140_s_at	Unknown protein [Oryza sativa (japonica cultivar-group)] gb|AAQ24028.1| RPE1 protein [Oryza sativa]	1.01	1.1	1.34	0.98	4.86	1.09	1.22	0.73	4.97
Contig10142_at	OSJNBa0060B20.12 [Oryza sativa (japonica cultivar-group)]	1.09	4.84	4.31	5.6	32.2	4.46	0.89	1.3	5.76
Contig10146_at	outer membrane OMP85 family protein [Arabidopsis thaliana] dbj|BAB11541.1| unnamed protein product [Arabidopsis thaliana] gb|AAL24283.1| Unk	0.94	0.81	2.17	3.83	2.46	0.86	2.69	1.77	0.64
Contig10151_s_at	unknown [Hordeum vulgare]	1.22	1.1	0.99	1.18	2.75	0.9	0.9	1.19	2.34
Contig10154_at	putative glycerol-3-phosphate dehydrogenase [Oryza sativa (japonica cultivar-group)]	0.98	0.98	0.91	1.03	2.57	1	0.93	1.13	2.49
Contig10167_at	B1131B07.13 [Oryza sativa (japonica cultivar-group)] dbj|BAB93351.1| B1131B07.13 [Oryza sativa (japonica cultivar-group)]	0.82	0.95	0.94	1.8	0.92	1.16	0.99	1.91	0.51
Contig10172_at	OsNAC5 protein [imported] - rice dbj|BAA89799.1| OsNAC5 protein [Oryza sativa]	1.56	2.82	0.57	0.63	0.78	1.8	0.2	1.11	1.23
Contig10173_at	OSJNBa0058G03.4 [Oryza sativa (japonica cultivar-group)]	0.83	1.4	3.23	4.04	3.58	1.68	2.31	1.25	0.89
Contig10182_at	putative ABC transporter protein [Oryza sativa (japonica cultivar-group)]	1.17	1.08	0.22	0.29	0.72	0.92	0.2	1.31	2.49
Contig10186_at	unknown protein [Oryza sativa (japonica cultivar-group)] gb|AAO18443.1| unknown protein [Oryza sativa (japonica cultivar-group)]	1.05	0.84	0.48	0.33	0.27	0.8	0.57	0.7	0.81
Contig10190_at	P0537A05.24 [Oryza sativa (japonica cultivar-group)] dbj|BAB39295.1| P0537A05.24 [Oryza sativa (japonica cultivar-group)]	0.89	0.62	0.33	0.21	0.26	0.7	0.54	0.63	1.24
Contig10192_at	OSJNBa0088A01.13 [Oryza sativa (japonica cultivar-group)]	1.26	0.18	0.09	0.14	0.12	0.15	0.47	1.66	0.84
Contig10197_at	molybdenum cofactor sulfurase [Lycopersicon esculentum]	0.98	0.6	0.35	0.43	0.38	0.61	0.58	1.23	0.87
Contig101_at	putative fructokinase I [Oryza sativa (japonica cultivar-group)] gb|AAL26574.1| putative fructokinase I [Oryza sativa] dbj|BAB90210.1| putat	1.46	13.91	10.87	10.2	7.81	9.54	0.78	0.94	0.77
Contig10202_at	probable replication protein A1 - rice gb|AAB71836.1| replication protein A1 [Oryza sativa]	1.43	2.24	37.46	34.12	22.82	1.57	16.71	0.91	0.67
Contig10206_s_at	proline-rich protein [Zea mays] emb|CAB91647.1| cell wall protein, putative [Zea mays]	0.62	0.64	0.65	0.54	19.22	1.03	1.02	0.83	35.41
Contig10207_s_at	dehydrin 11 [Hordeum vulgare] gb|AAF01699.1| dehydrin; DHN11 [Hordeum vulgare]	0.76	0.11	0.02	0.01	0	0.15	0.16	0.44	0.43
Contig10225_s_at	contains ESTs AU100718(C12270),C26408(C12270)~unknown protein [Oryza sativa (japonica cultivar-group)]	1.31	2.26	0.71	1.02	0.71	1.73	0.31	1.44	0.7
Contig10235_at	Contains similarity to exonuclease ExoI from Xenopus laevis gb|AF134570 and contains XPG N-terminal PF|00752 and I-region PF|00867 domains.	1.05	1.44	2.63	2.25	2.27	1.37	1.83	0.85	1.01
Contig10237_s_at	one helix protein [Deschampsia antarctica]	0.81	0.58	0.66	0.55	2.62	0.72	1.14	0.83	4.76
Contig10242_at	P0489A05.26 [Oryza sativa (japonica cultivar-group)] dbj|BAB33003.1| P0489A05.26 [Oryza sativa (japonica cultivar-group)]	0.86	5.67	3.73	4.52	3.22	6.62	0.66	1.21	0.71
Contig10245_at	disease resistance-responsive protein-related / dirigent protein-related [Arabidopsis thaliana]	0.91	1.47	3.12	6.8	5.34	1.62	2.12	2.18	0.79
Contig10257_at	P0407B12.26 [Oryza sativa (japonica cultivar-group)] dbj|BAB17189.1| P0407B12.26 [Oryza sativa (japonica cultivar-group)]	0.88	1	0.7	0.54	0.39	1.13	0.7	0.77	0.72
Contig10258_at	putative temperature stress-induced lipocalin [Oryza sativa (japonica cultivar-group)] dbj|BAD09902.1| putative temperature stress-induced l	0.82	0.79	0.14	0.11	0.1	0.97	0.17	0.8	0.87
Contig10258_s_at	putative temperature stress-induced lipocalin [Oryza sativa (japonica cultivar-group)] dbj|BAD09902.1| putative temperature stress-induced l	1.11	0.97	0.15	0.11	0.08	0.88	0.16	0.73	0.73
Contig10261_s_at	globulin-like protein [Arabidopsis thaliana]	0.72	0.39	2.62	3.11	4.39	0.54	6.73	1.19	1.41
Contig10263_at	globulin-like protein [Arabidopsis thaliana]	1.04	0.68	0.12	0.08	0.12	0.65	0.18	0.64	1.56
Contig10265_at	OSJNBb0062P14.14 [Oryza sativa (japonica cultivar-group)]	0.81	0.5	0.32	0.22	0.14	0.62	0.65	0.68	0.65
Contig10267_at	expressed protein [Arabidopsis thaliana] dbj|BAB11573.1| unnamed protein product [Arabidopsis thaliana] dbj|BAC43033.1| unknown protein [Ara	0.9	0.44	0.06	0.04	0.01	0.49	0.14	0.66	0.27
Contig10274_at		1.04	4.16	5.28	5.53	19.07	3.99	1.27	1.05	3.45
Contig10283_at	putative alpha-galactosidase [Oryza sativa (japonica cultivar-group)]	0.96	0.53	0.32	0.23	0.51	0.55	0.6	0.71	2.26
Contig10283_x_at	putative alpha-galactosidase [Oryza sativa (japonica cultivar-group)]	0.97	0.54	0.36	0.24	0.43	0.56	0.66	0.68	1.78
Contig10284_at	putative alpha-galactosidase [Oryza sativa (japonica cultivar-group)]	1	0.72	0.25	0.16	0.2	0.71	0.35	0.61	1.26
Contig10285_at	Putative protein with similarity to putative prostate cancer tumor suppressor [Homo sapiens] [Oryza sativa]	0.96	1.87	3.28	4.72	3.66	1.96	1.75	1.44	0.78
Contig10287_at	unknown protein [Oryza sativa (japonica cultivar-group)]	0.84	0.65	0.68	0.34	0.22	0.78	1.03	0.5	0.64
Contig10288_at	BPM [Hordeum vulgare]	1.34	3.23	1.22	0.87	0.31	2.41	0.38	0.71	0.35
Contig10289_at	cysteine synthase [Oryza sativa]	1.78	1.51	1.01	2.31	6.22	0.85	0.67	2.3	2.69
Contig10290_at	B1033B05.3 [Oryza sativa (japonica cultivar-group)] dbj|BAB90836.1| P0592G05.22 [Oryza sativa (japonica cultivar-group)]	1.05	0.98	0.61	0.41	0.29	0.93	0.63	0.68	0.69
Contig10293_at	similar to RING zinc finger protein [Oryza sativa (japonica cultivar-group)]	0.83	0.91	2.02	2.42	1.3	1.09	2.23	1.19	0.54
Contig10294_at	ribosomal protein L33 family protein [Arabidopsis thaliana] ref|NP_197380.1| ribosomal protein L33 family protein [Arabidopsis thaliana]	0.99	1.2	2.55	2.38	1.8	1.21	2.12	0.94	0.76
Contig10297_at	unknown protein [Oryza sativa (japonica cultivar-group)]	0.96	0.42	0.17	0.14	0.09	0.44	0.41	0.81	0.62
Contig10300_at	translocase inner membrane-like protein [Oryza sativa (japonica cultivar-group)]	1.05	1.3	0.75	0.46	0.32	1.24	0.57	0.61	0.7
Contig10301_at	expressed protein [Arabidopsis thaliana] gb|AAL32897.1| Unknown protein [Arabidopsis thaliana]	0.69	1.03	18.04	14.49	6.53	1.51	17.48	0.8	0.45
Contig10304_at	P0435B05.29 [Oryza sativa (japonica cultivar-group)] dbj|BAB89550.1| P0435B05.29 [Oryza sativa (japonica cultivar-group)] dbj|BAB89684.1| P0	1.04	1	1.19	2.85	25.68	0.96	1.19	2.4	9.02
Contig10306_at	heavy-metal-associated domain-containing protein [Arabidopsis thaliana]	0.86	0.96	1.6	8.77	87.04	1.13	1.66	5.47	9.93
Contig10306_s_at	heavy-metal-associated domain-containing protein [Arabidopsis thaliana]	1.04	1.16	1.14	4.61	45.26	1.12	0.98	4.06	9.83
Contig10309_s_at	putative interferon-related protein [Oryza sativa (japonica cultivar-group)]	0.82	0.78	0.54	0.4	0.34	0.96	0.69	0.74	0.84
Contig10314_at	expressed protein [Arabidopsis thaliana] dbj|BAB01034.1| unnamed protein product [Arabidopsis thaliana]	1.15	1.34	20.21	73.49	24.99	1.17	15.06	3.64	0.34
Contig10317_at	WD-40 repeat family protein [Arabidopsis thaliana]	0.94	0.52	0.31	0.29	0.27	0.56	0.6	0.91	0.94
Contig10327_at	putative cell division control protein [Oryza sativa (japonica cultivar-group)] dbj|BAA85441.1| putative cell division control protein [Oryz	1	1.14	0.43	0.35	0.16	1.14	0.37	0.82	0.46
Contig10333_at	RNA binding protein [Homo sapiens]	0.94	0.98	0.52	1.07	2.38	1.05	0.53	2.07	2.21
Contig10338_at	phosphoenolpyruvate carboxylase kinase [Sorghum bicolor]	0.69	0.3	0.55	0.32	0.21	0.43	1.86	0.59	0.65
Contig10339_at	unknown protein [Oryza sativa (japonica cultivar-group)]	1.11	1.62	3.17	3.01	2.65	1.46	1.95	0.95	0.88
Contig10340_at	NAC2 protein-like [Oryza sativa (japonica cultivar-group)]	1.39	1.56	0.36	0.36	0.32	1.12	0.23	1	0.89
Contig10342_at	allergen V5/Tpx-1-related family protein [Arabidopsis thaliana] dbj|BAB10935.1| unnamed protein product [Arabidopsis thaliana]	0.84	0.3	1.12	2.39	2.25	0.36	3.73	2.13	0.94
Contig10344_at	unknown protein [Oryza sativa (japonica cultivar-group)]	0.97	0.83	0.26	0.27	0.2	0.86	0.32	1.04	0.74
Contig10352_at	unnamed protein product [Tetraodon nigroviridis]	1.22	0.49	0.47	0.26	0.36	0.41	0.95	0.55	1.38
Contig10352_s_at	Hypothetical protein [Oryza sativa]	1.08	0.33	0.31	0.24	0.25	0.31	0.93	0.77	1.07
Contig10356_at	ribosomal protein L17-like protein [Oryza sativa (japonica cultivar-group)]	1.01	1.1	1.89	2.6	15.26	1.09	1.72	1.38	5.87
Contig10360_at		0.9	0.43	0.31	0.27	0.15	0.48	0.72	0.87	0.57
Contig10364_at	hypothetical protein [Oryza sativa (japonica cultivar-group)] dbj|BAC16125.1| hypothetical protein [Oryza sativa (japonica cultivar-group)]	1.23	2.53	2.56	4.16	3.4	2.06	1.01	1.63	0.82
Contig10369_at	TPA: cellulose synthase-like A1 [Oryza sativa (japonica cultivar-group)]	0.83	1.32	7.15	10	17.55	1.59	5.42	1.4	1.76
Contig10378_at		0.92	0.72	0.9	0.43	0.18	0.78	1.26	0.48	0.43
Contig10379_at		1.08	4.85	6.42	13.44	14.7	4.48	1.32	2.1	1.09
Contig10389_at	expressed protein [Arabidopsis thaliana] sp|Q9LKA5|UMP1_ARATH Unknown mitochondrial protein At3g15000	1.06	1.35	4.25	6.37	5.42	1.27	3.15	1.5	0.85
Contig10390_x_at		0.89	0.58	0.36	0.13	0.24	0.66	0.61	0.37	1.83
Contig10397_at	putative Magnaporthe grisea pathogenicity protein [Oryza sativa (japonica cultivar-group)] gb|AAL77134.1| Putative Magnaporthe grisea pathog	0.94	1.25	2.08	1.97	2.32	1.33	1.67	0.95	1.18
Contig10403_s_at	zinc finger protein family-like [Oryza sativa (japonica cultivar-group)]	0.82	0.32	0.12	0.11	0.1	0.38	0.38	0.94	0.9
Contig10407_at	OSJNBb0091E11.1 [Oryza sativa (japonica cultivar-group)] emb|CAE02048.2| OJ990528_30.6 [Oryza sativa (japonica cultivar-group)]	1.01	1.09	1	1.92	2.94	1.08	0.92	1.92	1.53
Contig10408_at	glutathione S-transferase GST 41 [Zea mays]	0.84	4.98	3.32	2.36	2.01	5.89	0.67	0.71	0.85
Contig10409_s_at	even skipped homeotic gene 2 homolog [Mus musculus] sp|P49749|EVX2_MOUSE Homeobox even-skipped homolog protein 2 (EVX-2) pir||A43915 homeoti	1.06	0.94	0.69	0.63	0.4	0.89	0.74	0.92	0.64
Contig1040_at	polyubiquitin / ribosomal protein CEP52 - Trypanosoma cruzi gb|AAA30271.1| ubiquitin precursor	1.06	1.19	1.55	1.17	0.64	1.12	1.3	0.76	0.55
Contig10413_at	FKBP12 interacting protein (FIP37) [Arabidopsis thaliana] pir||T47576 FKBP12 interacting protein (FIP37) - Arabidopsis thaliana	0.99	0.49	0.62	0.3	0.21	0.5	1.25	0.49	0.71
Contig10414_at	expressed protein [Arabidopsis thaliana] ref|NP_973881.1| expressed protein [Arabidopsis thaliana]	0.85	0.59	0.37	0.22	0.56	0.7	0.62	0.61	2.5
Contig10415_at	glycosyl hydrolase family 17-like protein [Oryza sativa (japonica cultivar-group)] dbj|BAC20020.1| glycosyl hydrolase family 17-like protein	1	0.86	0.97	2.81	3.81	0.86	1.13	2.9	1.36
Contig10417_at	methionine sulfoxide reductase domain-containing protein / SeIR domain-containing protein [Arabidopsis thaliana]	0.79	0.57	0.3	0.48	0.63	0.72	0.52	1.6	1.32
Contig10423_at	putative phosphatidylinositol-4-phosphate 5-kinase [Oryza sativa (japonica cultivar-group)] gb|AAG60194.1| putative phosphatidylinositol-4-p	1.09	0.5	0.41	0.36	0.31	0.46	0.81	0.89	0.86
Contig10432_at	OSJNBa0072D08.7 [Oryza sativa (japonica cultivar-group)]	1.22	0.73	0.17	0.09	0.02	0.6	0.23	0.55	0.23
Contig10434_at	OSJNBa0086O06.13 [Oryza sativa (japonica cultivar-group)]	0.89	0.79	0.6	0.36	0.59	0.88	0.76	0.6	1.65
Contig10435_at	beta3-glucuronyltransferase [Hordeum vulgare]	1.14	0.74	0.72	1.21	1.22	0.65	0.96	1.69	1
Contig10436_at	VIP1 protein [Avena fatua]	1.21	1.19	0.8	0.69	0.36	0.98	0.67	0.87	0.52
Contig10441_at	unknown protein [Oryza sativa (japonica cultivar-group)]	0.89	0.4	0.24	0.28	0.24	0.45	0.6	1.14	0.88
Contig10443_at	putative splicing factor-like protein [Oryza sativa (japonica cultivar-group)] gb|AAP53959.1| putative splicing factor-like protein [Oryza s	0.91	0.9	2.37	1.79	1.05	0.98	2.64	0.75	0.59
Contig10446_at	expressed protein [Arabidopsis thaliana] gb|AAN72054.1| unknown protein [Arabidopsis thaliana]	1.34	0.8	0.23	0.46	0.36	0.6	0.29	2.01	0.79
Contig10449_at	hypothetical protein [Oryza sativa (japonica cultivar-group)] dbj|BAD10424.1| unknown protein [Oryza sativa (japonica cultivar-group)]	0.89	0.57	0.25	0.22	0.27	0.64	0.45	0.86	1.22
Contig10452_at	unnamed protein product [Oryza sativa (japonica cultivar-group)] dbj|BAA92969.1| unnamed protein product [Oryza sativa (japonica cultivar-gr	0.91	1.02	1	5.33	152.27	1.13	0.98	5.31	28.54
Contig10463_at	2-phosphoglycerate kinase-related [Arabidopsis thaliana] dbj|BAB10097.1| unnamed protein product [Arabidopsis thaliana]	1.16	0.5	0.11	0.05	0.04	0.43	0.22	0.45	0.89
Contig10466_at	OSJNBb0059K02.10 [Oryza sativa (japonica cultivar-group)]	1.01	2.21	0.93	1.42	1.18	2.19	0.42	1.53	0.83
Contig10468_at	putative DNA topoisomerase II [Oryza sativa (japonica cultivar-group)]	1.15	0.58	5.95	11.51	15.97	0.5	10.35	1.93	1.39
Contig10471_at	P0703B11.5 [Oryza sativa (japonica cultivar-group)] dbj|BAB85286.1| P0703B11.5 [Oryza sativa (japonica cultivar-group)]	1.62	2.31	1.53	1.42	0.65	1.43	0.66	0.93	0.46
Contig10472_at		1.51	0.78	0.27	0.23	0.23	0.52	0.34	0.84	1.02
Contig10474_at	phospholipid/glycerol acyltransferase family protein [Arabidopsis thaliana]	1.03	0.73	0.3	0.42	0.52	0.71	0.42	1.39	1.23
Contig10480_at	OSJNBb0071D01.2 [Oryza sativa (japonica cultivar-group)] emb|CAE03918.2| OSJNBb0015G09.12 [Oryza sativa (japonica cultivar-group)]	1.17	1.55	3.54	14.94	49.72	1.33	2.28	4.22	3.33
Contig10481_at		0.48	2.17	2.21	2.66	13.78	4.52	1.02	1.2	5.17
Contig10483_at	probable sterol desaturase T6C23.16 [imported] - Arabidopsis thaliana	0.93	0.57	0.18	0.15	0.09	0.62	0.32	0.8	0.62
Contig10484_at	VIVIPAROUS1 protein [Triticum aestivum]	1	0.87	0.18	0.22	0.07	0.87	0.21	1.18	0.32
Contig10485_at	unknown protein [Oryza sativa (japonica cultivar-group)] gb|AAO72662.1| heavy meromyosin-like protein [Oryza sativa (japonica	1.11	1.1	1.16	1.74	1.99	0.99	1.05	1.5	1.15
Contig10488_s_at	OSJNBa0094H06.11 [Oryza sativa (japonica cultivar-group)] dbj|BAC06869.1| OSJNBa0094H06.11 [Oryza sativa (japonica cultivar-group)]	0.93	0.71	1.51	2.04	2.69	0.76	2.13	1.36	1.32
Contig10492_at	putative prolyl 4-hydroxylase, alpha subunit [Oryza sativa (japonica cultivar-group)]	1.18	1.56	1.3	2.03	1.84	1.32	0.83	1.56	0.9
Contig10495_s_at	unknown protein [Oryza sativa (japonica cultivar-group)] gb|AAL86463.1| unknown protein [Oryza sativa (japonica cultivar-group)] gb|AAP55089	1.22	0.9	0.55	0.46	0.77	0.74	0.61	0.83	1.7
Contig10497_at	L-galactose dehydrogenase [Malus x domestica]	1.2	0.79	2.07	4.54	7.21	0.66	2.62	2.2	1.59
Contig10497_s_at	L-galactose dehydrogenase [Malus x domestica]	0.9	0.96	1.7	3.21	4.59	1.07	1.77	1.89	1.43
Contig10499_at	receptor-like protein kinase homolog - Arabidopsis thaliana emb|CAB62020.1| receptor-like protein kinase homolog [Arabidopsis thaliana]	1.67	6.25	1.5	2.44	1.4	3.74	0.24	1.63	0.57
Contig10510_at	calcineurin-like phosphoesterase family protein [Arabidopsis thaliana] gb|AAF79414.1| F16A14.11 [Arabidopsis thaliana]	0.94	0.8	0.36	0.51	0.61	0.85	0.44	1.44	1.19
Contig10511_at	P0491F11.23 [Oryza sativa (japonica cultivar-group)] dbj|BAB89287.1| P0491F11.23 [Oryza sativa (japonica cultivar-group)]	1.08	0.46	0.21	0.19	0.28	0.43	0.46	0.88	1.5
Contig10514_at	putative serine protease [Oryza sativa (japonica cultivar-group)]	0.93	13.75	11.34	7.85	3.69	14.72	0.82	0.69	0.47
Contig10518_at	unknown protein [Oryza sativa (japonica cultivar-group)]	0.81	0.77	1.29	1.87	1.94	0.95	1.68	1.44	1.04
Contig10520_s_at	sugar transporter [Citrus unshiu]	0.86	0.43	0.23	0.22	0.14	0.51	0.53	0.95	0.63
Contig10522_at	ovarian fibroin-like substance-1 [Cyprinus carpio]	0.81	1.01	1.07	3.3	7.71	1.25	1.05	3.1	2.34
Contig10529_at	sec14 like protein [Oryza sativa (japonica cultivar-group)] dbj|BAB89672.1| sec14 like protein [Oryza sativa (japonica cultivar-group)]	0.96	1.02	1.58	4.03	4.07	1.06	1.55	2.55	1.01
Contig10538_at		0.84	0.88	0.23	0.17	0.09	1.04	0.26	0.74	0.55
Contig1053_at		0.86	0.67	0.39	0.21	0.09	0.78	0.59	0.55	0.42
Contig10542_at	unnamed protein product [Oryza sativa (japonica cultivar-group)] dbj|BAA90379.1| unnamed protein product [Oryza sativa (japonica cultivar-gr	1.01	1.34	0.99	0.62	0.33	1.33	0.73	0.62	0.54
Contig10549_at	pentatricopeptide (PPR) repeat-containing protein-like protein [Oryza sativa (japonica cultivar-group)]	1.14	2.18	5.95	7.56	4.07	1.9	2.73	1.27	0.54
Contig10558_at	chloroplast nucleoid DNA-binding protein-related [Arabidopsis thaliana]	1.12	1.11	4.53	16.62	112.87	0.99	4.08	3.67	6.79
Contig10560_at	putative GAP SH3 binding protein [Oryza sativa (japonica cultivar-group)]	1.11	2.71	8.05	3.44	1.65	2.44	2.97	0.43	0.48
Contig10562_at	putative Avr9/Cf-9 rapidly elicited protein 276 [Oryza sativa (japonica cultivar-group)] dbj|BAD16137.1| putative Avr9/Cf-9 rapidly elicited	1.07	6.77	3.15	2.95	1.93	6.33	0.47	0.94	0.65
Contig10563_at	P0452F10.18 [Oryza sativa (japonica cultivar-group)] dbj|BAB78681.1| P0452F10.18 [Oryza sativa (japonica cultivar-group)]	0.7	0.44	0.19	0.15	0.19	0.63	0.42	0.81	1.23
Contig1056_s_at	polyubiquitin - maize gb|AAB21993.1| polyubiquitin [Zea mays] gb|AAB21994.1| polyubiquitin [Zea mays]	1.42	1.42	0.5	0.49	0.36	1	0.35	0.99	0.72
Contig10573_s_at	unknown [Arabidopsis thaliana]	1.25	1.68	13.69	6.36	5.64	1.35	8.16	0.46	0.89
Contig10577_at	zinc finger (C3HC4-type RING finger) family protein [Arabidopsis thaliana] gb|AAM65605.1| putative RING zinc finger protein [Arabidopsis tha	1.23	1.98	0.45	0.59	0.66	1.62	0.23	1.32	1.11
Contig10581_at	phosphatidylinositol synthase [Oryza sativa (japonica cultivar-group)]	1.11	1.24	2.32	2.97	1.99	1.12	1.87	1.28	0.67
Contig10585_at	acid phosphatase, putative [Arabidopsis thaliana] gb|AAL50102.1| At1g69640/F24J1.22 [Arabidopsis thaliana]	5.12	30.35	2.48	7.42	2.86	5.93	0.08	2.99	0.39
Contig10590_at	alpha-N-acetylglucosaminidase [Nicotiana tabacum]	0.84	0.47	0.35	0.91	4.02	0.56	0.74	2.61	4.4
Contig10594_at		1.12	0.53	0.28	0.28	0.3	0.47	0.53	1.01	1.06
Contig10595_at	unknown protein [Oryza sativa (japonica cultivar-group)] dbj|BAD09867.1| unknown protein [Oryza sativa (japonica cultivar-group)]	0.79	1.96	1.18	1.42	1.84	2.49	0.6	1.2	1.29
Contig10596_at	putative phosphoprotein phosphatase PP7 [Oryza sativa (japonica cultivar-group)]	0.58	0.43	0.49	1.32	2.05	0.73	1.15	2.68	1.55
Contig10599_at	pfkB type carbohydrate kinase protein family-like [Oryza sativa (japonica cultivar-group)] dbj|BAD10340.1| pfkB type carbohydrate kinase pro	0.95	0.73	1.14	2.34	3.19	0.77	1.55	2.06	1.37
Contig105_at	Histone H3 pir||S04520 histone H3 (clone pH3c-1) - alfalfa pir||A26014 histone H3 - wheat	1.07	1.1	15.53	20.48	12.79	1.03	14.07	1.32	0.62
Contig10600_s_at	similar to Ser/Arg-related nuclear matrix protein; plenty-of-prolines-101; serine/arginine repetitive matrix protein 1 [Rattus norvegicus]	0.93	1.09	2.56	10.97	18.83	1.18	2.35	4.28	1.72
Contig10602_at	GHMP kinase family protein [Arabidopsis thaliana] gb|AAL15261.1| AT3g01640/F4P13_18 [Arabidopsis thaliana] gb|AAM98259.1| At3g01640/F4P13_18	0.78	0.57	0.39	0.33	0.35	0.73	0.68	0.84	1.07
Contig10618_at	putative exonuclease [Oryza sativa (japonica cultivar-group)] gb|AAK98687.1| Putative exonuclease [Oryza sativa]	1.34	0.85	0.21	0.23	0.2	0.63	0.25	1.09	0.88
Contig10625_at	RNA recognition motif (RRM)-containing protein-like [Oryza sativa (japonica cultivar-group)] dbj|BAD10531.1| RNA recognition motif (RRM)-con	0.84	1.08	1.56	0.86	0.53	1.28	1.45	0.56	0.62
Contig10626_at	penicillin-binding protein 1 [Deinococcus radiodurans R1] pir||B75514 penicillin-binding protein 1 - Deinococcus radiodurans (strain R1) gb	1.41	7.6	1.44	4.44	6.07	5.39	0.19	3.08	1.37
Contig10627_at	P0003D09.18 [Oryza sativa (japonica cultivar-group)] dbj|BAB86424.1| P0003D09.18 [Oryza sativa (japonica cultivar-group)]	1.2	2.29	4.37	3.43	1.54	1.9	1.91	0.78	0.45
Contig10636_at	putative CorA-like Mg2+ transporter protein [Oryza sativa (japonica cultivar-group)]	0.68	0.52	0.24	0.24	0.17	0.77	0.46	1	0.7
Contig10637_s_at	putative CorA-like Mg2+ transporter protein [Oryza sativa (japonica cultivar-group)]	0.66	0.47	0.21	0.2	0.18	0.7	0.46	0.95	0.91
Contig10638_s_at	Hypothetical protein [Oryza sativa] dbj|BAC84641.1| unknown protein [Oryza sativa (japonica cultivar-group)] gb|AAO65979.1| seed protein [Or	1.55	2.52	2.63	4.35	3.09	1.62	1.04	1.66	0.71
Contig10646_at	putative NADH dehydrogenase [Oryza sativa (japonica cultivar-group)] dbj|BAB68119.1| putative NADH dehydrogenase [Oryza sativa (japonica cul	0.96	0.72	0.3	0.22	0.31	0.75	0.42	0.72	1.42
Contig10648_at	glycosyl hydrolase family 20 protein [Arabidopsis thaliana] gb|AAM91092.1| At1g65600/F5I14_13 [Arabidopsis thaliana]	0.69	1.03	1.68	4.98	6.85	1.48	1.64	2.96	1.37
Contig1064_at	DJ-1 family protein [Arabidopsis thaliana] gb|AAL66992.1| unknown protein [Arabidopsis thaliana] gb|AAM20345.1| unknown protein [Arabidopsis	1.19	0.65	0.43	0.38	0.45	0.55	0.67	0.86	1.19
Contig10652_at	RING-H2 finger protein [Glycine max]	0.68	0.34	0.22	0.17	0.1	0.5	0.65	0.74	0.61
Contig10655_s_at	putative ERD4 protein [Oryza sativa (japonica cultivar-group)]	1.03	1.48	0.51	1.41	2.75	1.44	0.34	2.76	1.95
Contig10665_at	polyprotein [Arabidopsis thaliana]	1.22	0.6	0.32	0.27	0.28	0.49	0.53	0.84	1.03
Contig10666_at	expressed protein [Arabidopsis thaliana] gb|AAL38812.1| unknown protein [Arabidopsis thaliana] gb|AAN12895.1| unknown protein [Arabidopsis t	1.21	0.81	0.3	0.28	1.16	0.67	0.38	0.91	4.17
Contig10667_at	unnamed protein product [Oryza sativa (japonica cultivar-group)] dbj|BAA85220.1| unnamed protein product [Oryza sativa (japonica cultivar-gr	0.5	0.81	2.44	13.33	14.42	1.61	3.02	5.46	1.08
Contig10670_at	putative anthocyanin 5-O-glucosyltransferase [Oryza sativa (japonica cultivar-group)]	2.78	11.9	2.1	1.45	3.22	4.28	0.18	0.69	2.22
Contig10676_at	glutaredoxin protein family-like [Oryza sativa (japonica cultivar-group)]	1.01	1.12	1.49	2.29	3.14	1.12	1.32	1.54	1.38
Contig10680_at		0.81	0.2	0.04	0.01	0.01	0.25	0.19	0.29	0.8
Contig10681_at	putative phosphoglycerate dehydrogenase [Oryza sativa (japonica cultivar-group)] dbj|BAD09817.1| putative phosphoglycerate dehydrogenase [Or	1	1.2	1.2	1.59	2.95	1.2	1.01	1.32	1.86
Contig10683_at	putative low molecular weight phosphotyrosine protein [Oryza sativa (japonica cultivar-group)] dbj|BAD09083.1| putative low molecular weight	0.92	0.68	0.22	0.25	0.83	0.74	0.33	1.11	3.32
Contig10686_s_at	thaumatin-like protein, putative / pathogenesis-related protein, putative [Arabidopsis thaliana]	1.22	2.38	15.1	17.69	7.69	1.95	6.34	1.17	0.43
Contig10698_at	FKF1 [Arabidopsis thaliana] gb|AAK27435.1| Adagio 3 [Arabidopsis thaliana]	1.24	1.78	0.44	0.42	0.23	1.43	0.25	0.96	0.54
Contig106_x_at	Histone H3 pir||S04520 histone H3 (clone pH3c-1) - alfalfa pir||A26014 histone H3 - wheat	1.21	1.32	11.53	11.26	9.55	1.09	8.76	0.98	0.85
Contig10710_at	3-methyl-2-oxobutanoate hydroxy-methyl-transferase-like protein [Oryza sativa (japonica cultivar-group)]	1.02	0.51	1.27	2.82	1.62	0.5	2.47	2.23	0.58
Contig10711_at	zinc finger (C3HC4-type RING finger) family protein [Arabidopsis thaliana] ref|NP_974832.1| zinc finger (C3HC4-type RING finger) family prot	1.56	2.33	0.66	0.73	0.52	1.5	0.28	1.11	0.71
Contig10713_at	OSJNBa0036B21.18 [Oryza sativa (japonica cultivar-group)]	0.82	0.95	1.61	3.15	6.09	1.16	1.7	1.95	1.93
Contig10715_at	unknown protein [Oryza sativa (japonica cultivar-group)] gb|AAK31265.1| hypothetical protein [Oryza sativa] gb|AAL79786.1| unknown protein [	1.28	0.39	0.41	0.18	0.17	0.31	1.05	0.44	0.95
Contig10717_at	Bowman-Birk type trypsin inhibitor pir||TIBHB trypsin inhibitor (Bowman-Birk) - two-rowed barley prf||1409194A trypsin inhibitor	2.12	0.84	20.02	54.39	31.89	0.4	23.71	2.72	0.59
Contig10718_at	putative GA 2-oxidase [Oryza sativa (japonica cultivar-group)] dbj|BAB90150.1| putative GA 2-oxidase [Oryza sativa (japonica cultivar-group)	1.07	4.32	0.96	0.69	1.55	4.03	0.22	0.72	2.25
Contig1071_s_at	Glycine-rich cell wall structural protein precursor pir||S10334 glycine-rich protein precursor - barley emb|CAA36811.1| glycine-rich protein	0.91	0.76	0.41	0.37	0.2	0.84	0.54	0.9	0.54
Contig10721_at	anthocyanin biosynthetic gene regulator PAC1 [Zea mays]	0.97	1.26	0.72	0.87	0.83	1.29	0.57	1.21	0.95
Contig10725_at	unknown protein [Oryza sativa (japonica cultivar-group)] gb|AAK52530.1| Unknown protein [Oryza sativa] gb|AAN04515.1| Unknown protein [Oryza	0.98	1.3	0.37	0.21	0.14	1.34	0.28	0.56	0.67
Contig10726_at	pyruvate dehydrogenase E1 alpha subunit [Zea mays]	1.19	0.52	0.14	0.09	0.16	0.44	0.26	0.65	1.8
Contig10732_s_at		0.92	0.27	0.19	0.16	0.14	0.29	0.7	0.85	0.89
Contig10734_at	unnamed protein product [Oryza sativa (japonica cultivar-group)] dbj|BAA90353.1| unnamed protein product [Oryza sativa (japonica cultivar-gr	1.02	0.83	0.66	0.56	0.54	0.82	0.79	0.85	0.96
Contig1073_s_at	oleosin 2 - barley emb|CAA57995.1| low molecular weight oleosin [Hordeum vulgare subsp. vulgare]	0.7	0.56	0.04	0.02	0.01	0.8	0.08	0.44	0.28
Contig10742_at	Pex2/Pex12 N-terminal domain-containing protein / zinc finger (C3HC4-type RING finger) family protein [Arabidopsis thaliana]	0.93	0.66	0.84	0.55	0.43	0.71	1.26	0.66	0.78
Contig10745_at	GLP_26_54603_52153 [Giardia lamblia ATCC 50803]	0.93	0.45	0.49	0.48	0.25	0.48	1.09	0.98	0.51
Contig1075_at	oleosin 2 - barley emb|CAA57995.1| low molecular weight oleosin [Hordeum vulgare subsp. vulgare]	0.95	0.77	0.25	0.17	0.11	0.81	0.32	0.68	0.69
Contig1075_x_at	oleosin 2 - barley emb|CAA57995.1| low molecular weight oleosin [Hordeum vulgare subsp. vulgare]	0.92	0.82	0.21	0.16	0.09	0.89	0.26	0.76	0.59
Contig10761_at	probable protein kinase [imported] - Arabidopsis thaliana gb|AAG51266.1| protein kinase, putative [Arabidopsis thaliana]	0.89	1.46	2.88	3.58	2.57	1.64	1.97	1.25	0.72
Contig10764_at	organic anion transporter-like protein [Arabidopsis thaliana] gb|AAR23714.1| At3g20660 [Arabidopsis thaliana]	1.02	0.73	0.99	0.98	2.46	0.71	1.36	0.99	2.51
Contig10765_at	ADP-glucose pyrophosphorylase small subunit [Hordeum vulgare subsp. vulgare]	0.84	0.5	0.26	0.19	0.28	0.59	0.53	0.72	1.45
Contig10778_s_at	putative polygalacturonase isoenzyme 1 beta subunit homolog [Oryza sativa (japonica cultivar-group)]	0.85	3.13	2.2	3.42	4.62	3.67	0.7	1.56	1.35
Contig10779_at	uroporphyrin-III C-methyltransferase-like protein [Oryza sativa (japonica cultivar-group)] dbj|BAB89483.1| uroporphyrin-III C-methyltransfer	2.04	12.31	2.41	1.32	0.67	6.03	0.2	0.55	0.51
Contig10782_at	putative calmodulin-binding protein [Oryza sativa (japonica cultivar-group)]	1.25	1.01	2.16	2	2.06	0.81	2.14	0.92	1.03
Contig10785_at	OSJNBb0034I13.1 [Oryza sativa (japonica cultivar-group)] emb|CAE03011.2| OSJNBa0043L09.30 [Oryza sativa (japonica cultivar-group)]	0.71	4.14	2.75	3.02	2.42	5.87	0.66	1.1	0.8
Contig10786_at	P0686C03.43 [Oryza sativa (japonica cultivar-group)] dbj|BAC56799.1| unknown protein [Oryza sativa (japonica cultivar-group)] dbj|BAC57311.1	1.04	0.63	0.22	0.2	0.16	0.61	0.35	0.91	0.76
Contig10788_at	alcohol dehydrogenase-like protein [Arabidopsis thaliana]	1.16	0.89	4.11	5.62	3.77	0.76	4.64	1.37	0.67
Contig10790_at	20 kDa chaperonin, chloroplast (CPN21) (CHCPN10) (CPN20) [Arabidopsis thaliana]	0.74	0.65	1.59	1.98	4.39	0.87	2.46	1.25	2.21
Contig10794_at	calcium-binding EF hand family protein [Arabidopsis thaliana] emb|CAC05499.1| EF-hand Calcium binding protein-like [Arabidopsis thaliana] gb	0.9	0.79	0.19	0.4	0.54	0.89	0.24	2.14	1.32
Contig10796_at	RNA-binding protein 45 (RBP45), putative [Arabidopsis thaliana] gb|AAL67015.1| putative DNA binding protein ACBF [Arabidopsis thaliana]	1.06	0.97	1.61	1.3	0.91	0.91	1.66	0.81	0.7
Contig10797_at	ubiquitin-conjugating enzyme, putative [Arabidopsis thaliana] dbj|BAB11530.1| unnamed protein product [Arabidopsis thaliana] gb|AAL16250.1|	1.19	1.29	3.02	3.84	3.8	1.08	2.33	1.27	0.99
Contig1079_x_at		0.97	1.24	2.4	2.3	1.36	1.29	1.93	0.96	0.59
Contig10802_at	expressed protein, 5'-partial [Oryza sativa (japonica cultivar-group)]	1.15	1.05	0.9	0.53	0.28	0.91	0.86	0.59	0.53
Contig10803_s_at	unknown protein [Oryza sativa (japonica cultivar-group)]	0.63	0.65	0.53	0.5	0.56	1.03	0.82	0.94	1.12
Contig10807_at	putative fasciclin-like arabinogalactan-protein [Oryza sativa (japonica cultivar-group)] dbj|BAD03337.1| putative fasciclin-like arabinogala	1.56	1.55	2.92	3.91	8.65	0.99	1.88	1.34	2.21
Contig10808_at	putative sugar transporter (alternative splicing product) [Oryza sativa (japonica cultivar-group)]	0.9	0.62	1.45	2.24	2.27	0.69	2.34	1.54	1.02
Contig10814_at	putative tyrosyl-tRNA synthetase [Oryza sativa (japonica cultivar-group)]	0.89	1.58	1.68	2.35	2.24	1.78	1.06	1.4	0.96
Contig10815_at	putative senescence-associated protein [Oryza sativa (japonica cultivar-group)]	1.17	1.33	11.86	6.35	5.26	1.14	8.91	0.54	0.83
Contig10822_at	unknown protein [Oryza sativa (japonica cultivar-group)]	0.54	0.74	0.79	0.73	3.62	1.37	1.07	0.93	4.95
Contig10826_at	basic proline-rich protein [Sus scrofa]	1.24	0.65	0.66	0.56	0.43	0.52	1.02	0.85	0.77
Contig10832_s_at	MutT/nudix family protein [Arabidopsis thaliana] gb|AAK83622.1| AT5g20070/F28I16_220 [Arabidopsis thaliana] gb|AAL90948.1| AT5g20070/F28I16_	1.03	0.69	1.66	1.85	2.1	0.68	2.39	1.11	1.14
Contig10838_at	putative threonine synthase [Oryza sativa (japonica cultivar-group)] dbj|BAC10696.1| putative threonine synthase [Oryza sativa (japonica	1.67	3.6	14.05	19.03	11.79	2.15	3.91	1.35	0.62
Contig10841_s_at	B1148D12.16 [Oryza sativa (japonica cultivar-group)] dbj|BAB62578.1| P0454H12.10 [Oryza sativa (japonica cultivar-group)] dbj|BAB64831.1| B1	1.04	3.92	0.55	0.56	0.51	3.76	0.14	1.01	0.91
Contig10845_at	subtilase family protein [Arabidopsis thaliana]	0.96	0.6	1.69	5.1	4.93	0.62	2.81	3.01	0.97
Contig10851_at	glycosyl hydrolase family 79 N-terminal domain-containing protein [Arabidopsis thaliana]	0.95	2.83	9.77	5.66	11.1	2.98	3.46	0.58	1.96
Contig10853_at	P0019E03.4 [Oryza sativa (japonica cultivar-group)] dbj|BAC01246.1| P0019E03.4 [Oryza sativa (japonica cultivar-group)]	1.18	3.38	2.15	1.85	1.39	2.86	0.64	0.86	0.75
Contig10864_at	unknown protein [Oryza sativa] gb|AAK82443.1| unknown protein [Oryza sativa] gb|AAL79748.1| unknown protein [Oryza sativa]	0.97	0.49	0.19	0.17	0.01	0.5	0.38	0.93	0.04
Contig10867_at	thioredoxin family protein [Arabidopsis thaliana] dbj|BAB01164.1| unnamed protein product [Arabidopsis thaliana] gb|AAK91468.1| AT3g20560/K1	1	0.91	3.18	3.89	2.06	0.91	3.49	1.22	0.53
Contig10869_s_at	DegP2 protease (DEGP2) [Arabidopsis thaliana] gb|AAG41447.1| putative DegP2 protease [Arabidopsis thaliana]	0.91	0.85	0.95	0.83	2.31	0.93	1.12	0.87	2.8
Contig1086_at	polyubiquitin 2 [Deschampsia antarctica]	1.48	2.39	5.84	3.44	2.3	1.62	2.44	0.59	0.67
Contig10871_at	zinc finger (C3HC4-type RING finger) family protein [Arabidopsis thaliana]	0.85	0.5	0.27	0.26	0.24	0.59	0.53	0.96	0.96
Contig10874_at	P0638D12.11 [Oryza sativa (japonica cultivar-group)] dbj|BAB55503.1| P0638D12.11 [Oryza sativa (japonica cultivar-group)]	0.74	0.15	0.07	0.05	0.05	0.2	0.48	0.74	1.06
Contig10880_at	OSJNBa0020P07.8 [Oryza sativa (japonica cultivar-group)]	0.97	0.72	0.29	0.24	0.19	0.74	0.4	0.84	0.77
Contig10884_at	hypothetical protein - castor bean emb|CAB02653.1| unknown [Ricinus communis]	1.08	1.44	6.84	17.2	22.02	1.33	4.76	2.51	1.28
Contig10885_at	tRNA pseudouridine synthase family protein [Arabidopsis thaliana] pir||E86337 hypothetical protein F14O10.3 - Arabidopsis thaliana gb|AAF881	1.3	3.06	4.36	3.36	1.42	2.35	1.42	0.77	0.42
Contig10887_at	OSJNBa0040D17.13 [Oryza sativa (japonica cultivar-group)]	1.44	4.29	0.73	0.74	0.92	2.98	0.17	1.01	1.26
Contig10889_at	wpk4 protein kinase [Triticum aestivum]	0.61	1.52	0.62	0.46	0.38	2.49	0.41	0.74	0.83
Contig10890_s_at	wpk4 protein kinase [Triticum aestivum]	1.12	2.26	0.63	0.6	0.53	2.02	0.28	0.95	0.88
Contig10891_s_at	putative ATP-dependent RNA-helicase [Oryza sativa (japonica cultivar-group)]	0.92	1.05	1.06	0.71	0.35	1.14	1.02	0.67	0.5
Contig10893_at	putative serine carboxypeptidase II [Arabidopsis thaliana]	0.76	0.97	20.23	25.9	6.72	1.27	20.85	1.28	0.26
Contig10894_at	P0691E06.10 [Oryza sativa (japonica cultivar-group)] dbj|BAB92414.1| P0691E06.10 [Oryza sativa (japonica cultivar-group)]	0.86	1.66	2.43	4.3	11.2	1.92	1.46	1.77	2.61
Contig10898_at	early nodulin [Oryza sativa (japonica cultivar-group)] dbj|BAD25664.1| early nodulin [Oryza sativa (japonica cultivar-group)] dbj|BAD25860.1	0.85	0.97	0.95	0.97	7.01	1.14	0.97	1.02	7.25
Contig10901_at	putative GTP-binding protein(RAB11G) [Oryza sativa (japonica cultivar-group)]	0.88	4.34	2.95	2.73	1.91	4.94	0.68	0.93	0.7
Contig10902_at	OSJNBa0006M15.13 [Oryza sativa (japonica cultivar-group)]	1.01	0.77	0.47	0.27	0.16	0.76	0.61	0.58	0.57
Contig10906_at	OSJNBa0058K23.12 [Oryza sativa (japonica cultivar-group)]	0.92	0.72	0.62	0.44	0.24	0.79	0.85	0.71	0.55
Contig10909_at	putative copia-like retrotransposon polyprotein [Oryza sativa]	0.69	0.32	0.3	0.25	0.26	0.46	0.95	0.83	1.03
Contig10915_at	Putative anion transporter [Oryza sativa]	0.88	0.82	1.13	2.21	7.4	0.93	1.37	1.96	3.35
Contig10917_at	unnamed protein product [Oryza sativa (japonica cultivar-group)] dbj|BAA92921.1| unnamed protein product [Oryza sativa (japonica cultivar-gr	1.19	0.87	0.36	0.28	0.31	0.73	0.42	0.78	1.12
Contig10932_at	yippee family protein [Arabidopsis thaliana] sp|Q9T096|YPL5_ARATH Yippee-like protein At4g27740 pir||T05879 hypothetical protein T29A15.230	1.06	0.47	0.53	0.54	0.78	0.44	1.12	1.03	1.45
Contig10934_at	Putative abscisic acid-induced protein [Oryza sativa (japonica cultivar-group)]	0.78	0.24	0.05	0.02	0	0.31	0.23	0.28	0.23
Contig10951_at	expressed protein [Arabidopsis thaliana] pir||T01366 hypothetical protein At2g34690 [imported] - Arabidopsis thaliana gb|AAC16265.1| unknown	0.73	1.16	0.33	0.29	0.29	1.58	0.28	0.87	1.01
Contig10953_at	putative N-myristoyl transferase [Oryza sativa (japonica cultivar-group)]	1.46	4.75	5.62	7.45	5.29	3.24	1.18	1.33	0.71
Contig10962_at	P0694A04.12 [Oryza sativa (japonica cultivar-group)] dbj|BAB63730.1| P0694A04.12 [Oryza sativa (japonica cultivar-group)]	1.11	3.16	4.1	10.12	22.46	2.85	1.3	2.47	2.22
Contig10963_at	OSJNBa0089K24.2 [Oryza sativa (japonica cultivar-group)] dbj|BAB62547.1| OSJNBa0089K24.2 [Oryza sativa (japonica cultivar-group)]	1	0.98	6	11.91	29.72	0.99	6.09	1.99	2.49
Contig10971_at	P0022F10.12 [Oryza sativa (japonica cultivar-group)] dbj|BAB89496.1| P0022F10.12 [Oryza sativa (japonica cultivar-group)]	0.89	0.77	0.68	0.79	2.11	0.87	0.89	1.15	2.67
Contig10975_at	Stromal cell-derived factor 2-like protein [Oryza sativa (japonica cultivar-group)]	1.2	0.9	1.94	1.51	1.82	0.76	2.15	0.78	1.2
Contig10981_at	N-carbamyl-L-amino acid hydrolase, putative [Arabidopsis thaliana] gb|AAL67039.1| putative N-carbamyl-L-amino acid amidohydrolase [Arabidops	0.88	0.61	0.28	0.22	0.36	0.7	0.46	0.78	1.68
Contig10982_at	putative cyclin-dependent kinase B1-1 [Oryza sativa (japonica cultivar-group)]	1.05	0.99	2.01	4.37	4.29	0.95	2.02	2.18	0.98
Contig10985_at	putative cytochrome P450 [Lolium rigidum]	1.01	1.43	2.8	11.05	7.4	1.43	1.95	3.95	0.67
Contig109_at	putative fructokinase I [Oryza sativa (japonica cultivar-group)] gb|AAL26574.1| putative fructokinase I [Oryza sativa] dbj|BAB90210.1| putat	1.11	1.02	1.95	2.5	3.86	0.92	1.91	1.28	1.54
Contig11001_at	unknown protein [Oryza sativa (japonica cultivar-group)]	1.02	0.87	2.68	11.92	15.73	0.85	3.06	4.45	1.32
Contig11003_at		0.95	1.82	9.88	6.99	23.85	1.92	5.42	0.71	3.41
Contig11012_at	unnamed protein product [Oryza sativa (japonica cultivar-group)] dbj|BAA90342.1| unnamed protein product [Oryza sativa (japonica cultivar-gr	1.02	1.05	0.54	0.54	0.32	1.03	0.51	1	0.6
Contig11035_at	protein N-terminal asparagine amidohydrolase family protein [Arabidopsis thaliana]	1.38	1.28	3.43	4.37	3.96	0.93	2.67	1.27	0.91
Contig11038_at	3-dehydroquinate synthase, putative [Arabidopsis thaliana] gb|AAL47443.1| AT5g66120/K2A18_20 [Arabidopsis thaliana]	0.83	2.37	5.98	5.47	4.04	2.87	2.52	0.91	0.74
Contig11039_at	putative multiple inositol polyphosphate phosphatase [Oryza sativa (japonica cultivar-group)]	1.04	0.44	0.18	0.14	0.11	0.42	0.41	0.78	0.79
Contig11040_at	putative phosphatidic acid phosphatase beta [Oryza sativa (japonica cultivar-group)] dbj|BAB63556.1| putative phosphatidic acid phosphatase	1.59	4.16	1.39	1.58	2.69	2.61	0.33	1.14	1.7
Contig11041_at	putative seed maturation protein [Oryza sativa (japonica cultivar-group)] dbj|BAD03626.1| putative seed maturation protein [Oryza sativa (ja	0.83	0.38	0.11	0.06	0.04	0.45	0.29	0.55	0.63
Contig11048_at	OSJNBa0064H22.10 [Oryza sativa (japonica cultivar-group)]	0.83	0.57	0.21	0.14	0.06	0.69	0.37	0.65	0.42
Contig11055_at	OSJNBb0091E11.4 [Oryza sativa (japonica cultivar-group)] emb|CAE02051.2| OJ990528_30.9 [Oryza sativa (japonica cultivar-group)]	1.17	1.19	0.48	0.49	0.12	1.02	0.41	1.02	0.23
Contig11060_at	serine/threonine protein kinase, putative [Arabidopsis thaliana] pir||T50501 serine/threonine protein kinase - Arabidopsis thaliana gb|AAB69	1.06	1.08	1.31	1.47	2.38	1.02	1.22	1.12	1.62
Contig11064_at	phosphoribosylanthranilate isomerase [Arabidopsis thaliana]	0.95	0.53	0.38	0.43	0.26	0.56	0.71	1.14	0.6
Contig11074_at	expressed protein [Arabidopsis thaliana] gb|AAM65401.1| unknown [Arabidopsis thaliana]	0.9	0.8	1.2	0.82	0.46	0.88	1.5	0.68	0.56
Contig11076_at	putative nuclease [Oryza sativa (japonica cultivar-group)] dbj|BAB64802.1| putative nuclease [Oryza sativa (japonica cultivar-group)]	0.94	0.9	0.87	1.73	8.87	0.96	0.96	2	5.13
Contig11077_at	putative MFP1 attachment factor 1 [Oryza sativa (japonica cultivar-group)]	1.41	2.51	4.31	4.72	4.65	1.78	1.72	1.1	0.98
Contig11079_at	putative RNA binding protein [Oryza sativa (japonica cultivar-group)]	1.15	1.4	2	2.77	1.86	1.22	1.43	1.39	0.67
Contig11087_at	putative hydoxyethylthiazole kinase [Oryza sativa (japonica cultivar-group)] dbj|BAB40004.1| putative hydoxyethylthiazole kinase [Oryza sati	0.99	0.89	0.33	0.17	0.1	0.9	0.37	0.5	0.6
Contig1108_s_at	polyubiquitin / ribosomal protein CEP52 - Trypanosoma cruzi gb|AAA30271.1| ubiquitin precursor	1.08	0.99	1.75	1.74	1.15	0.92	1.77	0.99	0.66
Contig11093_at	putative snRNP protein [Oryza sativa (japonica cultivar-group)]	1.26	3.34	5.19	3.93	3.71	2.65	1.55	0.76	0.94
Contig11097_at	alpha-rhamnosidase-like protein [Oryza sativa (japonica cultivar-group)]	0.67	0.19	0.11	0.14	0.49	0.29	0.57	1.24	3.59
Contig11098_at	Putative NAM (no apical meristem) protein [Oryza sativa (japonica cultivar-group)] gb|AAN64996.1| Putative NAM (no apical meristem) protein	1.15	1.24	2.57	2.27	1.94	1.07	2.07	0.88	0.86
Contig11100_at	nodulin family protein [Arabidopsis thaliana] pir||F84542 nodulin-like protein [imported] - Arabidopsis thaliana	2.53	6.98	1.05	1.21	0.33	2.76	0.15	1.15	0.28
Contig11109_at	Putative nascent polypeptide associated complex alpha chain [Oryza sativa (japonica cultivar-group)]	1.15	0.82	1.4	6.81	15.64	0.71	1.71	4.87	2.3
Contig11114_at	calcium-binding EF hand family protein [Arabidopsis thaliana] emb|CAC05499.1| EF-hand Calcium binding protein-like [Arabidopsis thaliana] gb	1.42	2.56	0.38	0.67	0.71	1.79	0.15	1.76	1.06
Contig11128_at	Hypothetical protein [Oryza sativa (japonica cultivar-group)] gb|AAN60479.1| Hypothetical protein [Oryza sativa (japonica cultivar-group)]	0.86	0.96	0.44	0.33	0.12	1.12	0.45	0.76	0.35
Contig11129_at		0.81	0.27	0.03	0.03	0.05	0.33	0.12	1.05	1.61
Contig11131_at	Tobacco mosaic virus helicase domain-binding protein [Nicotiana tabacum]	0.76	0.52	0.5	0.4	0.52	0.68	0.97	0.8	1.3
Contig11133_at	P0518F01.5 [Oryza sativa (japonica cultivar-group)] dbj|BAB63762.1| P0025A05.24 [Oryza sativa (japonica cultivar-group)] dbj|BAB91705.1| P05	1.03	1.29	2.7	3.6	3.42	1.25	2.09	1.34	0.95
Contig11134_at	putative steroid membrane binding protein [Oryza sativa (japonica cultivar-group)] gb|AAG13629.1| putative steroid membrane binding protein	1.08	0.58	0.35	0.42	0.43	0.53	0.6	1.2	1.02
Contig11136_at	agenet domain-containing protein [Arabidopsis thaliana] dbj|BAB10623.1| unnamed protein product [Arabidopsis thaliana]	1.09	0.71	0.47	0.34	0.23	0.65	0.66	0.72	0.68
Contig11138_at	P0454H12.18 [Oryza sativa (japonica cultivar-group)] dbj|BAB62585.1| P0454H12.18 [Oryza sativa (japonica cultivar-group)]	1.17	0.98	0.72	0.49	0.41	0.84	0.73	0.69	0.84
Contig11146_at	HC-toxin reductase (EC 1.-.-.-) - barley gb|AAC49674.1| NADPH-dependent HC-toxin reductase [Hordeum vulgare]	0.97	1.21	0.6	0.52	0.63	1.25	0.5	0.87	1.2
Contig11147_at	unnamed protein product [Oryza sativa (japonica cultivar-group)] dbj|BAA94539.1| unnamed protein product [Oryza sativa (japonica cultivar-gr	0.93	0.58	0.3	0.2	0.24	0.62	0.52	0.67	1.2
Contig11148_at	hydroxyproline-rich glycoprotein DZ-HRGP [Volvox carteri f. nagariensis]	0.96	1.08	22.83	161.02	157.91	1.13	21.09	7.05	0.98
Contig11149_at	metallo-beta-lactamase family protein [Arabidopsis thaliana] gb|AAM13147.1| putative protein [Arabidopsis thaliana]	0.91	1.95	3.76	3	6.62	2.14	1.93	0.8	2.21
Contig11153_at	putative Tic20 protein [Oryza sativa (japonica cultivar-group)]	0.97	1.1	0.91	0.87	2.1	1.13	0.83	0.95	2.42
Contig11158_at	serine/threonine protein kinase, putative [Arabidopsis thaliana]	0.71	0.64	0.78	3.35	5.13	0.89	1.23	4.3	1.53
Contig11160_at	OSJNBa0079A21.19 [Oryza sativa (japonica cultivar-group)]	0.76	0.27	0.31	0.33	0.24	0.35	1.17	1.06	0.73
Contig11161_s_at	OSJNBa0079A21.19 [Oryza sativa (japonica cultivar-group)]	0.76	0.12	0.18	0.23	0.14	0.16	1.46	1.31	0.6
Contig11163_s_at	putative cinnamoyl-CoA reductase [Oryza sativa (japonica cultivar-group)] gb|AAL67601.1| putative cinnamoyl-CoA reductase [Oryza sativa]	1.75	3.34	0.56	0.65	1.09	1.91	0.17	1.17	1.66
Contig11167_at	serine/threonine protein kinase (EC 2.7.1.-) 1, nonphototropic hypocotyl protein 1-like [similarity] - oat gb|AAC05083.1| NPH1-1 [Avena sati	0.77	0.7	0.79	0.84	3.36	0.91	1.12	1.07	3.99
Contig11170_at	splicing coactivator subunit SRm300 [Homo sapiens]	0.94	0.26	0.08	0.02	0	0.28	0.29	0.21	0.23
Contig11172_at	ATPase-like protein [Sorghum bicolor]	1.79	1.27	5.13	9.25	5.86	0.71	4.02	1.8	0.63
Contig11176_at	M355 [Lilium longiflorum]	0.91	0.6	0.23	0.18	0.19	0.67	0.37	0.81	1.06
Contig11177_at		1.36	2.19	3.55	6.11	3.97	1.61	1.62	1.72	0.65
Contig11184_at		1.04	1.28	1.19	0.94	0.56	1.23	0.93	0.79	0.59
Contig11185_s_at	expressed protein [Arabidopsis thaliana] dbj|BAB09642.1| unnamed protein product [Arabidopsis thaliana]	0.99	0.61	0.47	0.43	0.15	0.62	0.76	0.92	0.34
Contig11187_at	mitochondrial glycoprotein family protein / MAM33 family protein [Arabidopsis thaliana]	1.15	2.81	4.5	4.05	1.74	2.44	1.6	0.9	0.43
Contig11190_at	splicing factor PWI domain-containing protein [Arabidopsis thaliana] gb|AAM78093.1| At2g29210/F16P2.41 [Arabidopsis thaliana]	0.55	0.57	95.77	74.6	131.44	1.03	168.37	0.78	1.76
Contig11203_at	expressed protein [Arabidopsis thaliana] pir||T47664 hypothetical protein T26I12.130 - Arabidopsis thaliana	0.92	0.98	0.93	0.97	4.85	1.06	0.95	1.04	4.99
Contig11209_at	VHS domain-containing protein / GAT domain-containing protein [Arabidopsis thaliana] pir||T02504 hypothetical protein At2g38410 [imported] -	0.98	2.06	1.01	0.79	0.83	2.11	0.49	0.78	1.05
Contig11212_at	OSJNBa0064M23.14 [Oryza sativa (japonica cultivar-group)]	1.22	1.01	0.94	2.14	5.49	0.83	0.93	2.29	2.56
Contig11219_at	Cytochrome c pir||CCRZ cytochrome c [validated] - rice	0.66	0.35	0.2	0.15	0.09	0.53	0.57	0.78	0.57
Contig1121_x_at	histone H2B-6 - wheat dbj|BAA07156.1| protein H2B-6 [Triticum aestivum]	1.05	2.34	3.8	3.07	1.89	2.22	1.63	0.81	0.62
Contig11224_at	ubiquitin family protein [Arabidopsis thaliana]	1.04	0.61	0.21	0.23	0.25	0.59	0.35	1.1	1.08
Contig11225_at	Unknown protein [Oryza sativa (japonica cultivar-group)] gb|AAO13484.1| Unknown protein [Oryza sativa (japonica cultivar-group)]	2.17	1.8	0.31	0.23	0.25	0.83	0.17	0.74	1.08
Contig1122_s_at	histone H2B153 - wheat dbj|BAA07159.1| protein H2B153 [Triticum aestivum]	1.13	1.25	30.31	50.95	44.3	1.1	24.2	1.68	0.87
Contig11232_at	OJ991214_12.5 [Oryza sativa (japonica cultivar-group)]	1.1	2.29	2.17	2.66	2.45	2.07	0.95	1.23	0.92
Contig11235_at	putative 50S ribosomal protein L13 [Oryza sativa (japonica cultivar-group)]	1.34	1.29	3.68	4.88	1.33	0.96	2.86	1.32	0.27
Contig11239_at	P0416D03.1 [Oryza sativa (japonica cultivar-group)]	0.78	0.61	0.55	0.4	0.26	0.79	0.9	0.71	0.66
Contig11240_at	putative amino acid or GABA permease [Oryza sativa (japonica cultivar-group)] dbj|BAB84837.1| putative amino acid or GABA permease [Oryza sa	0.94	1.34	4.41	10.16	10.02	1.43	3.29	2.31	0.99
Contig11241_at	apoplastic invertase 1 [Hordeum vulgare subsp. vulgare]	0.97	0.97	0.95	1.17	3.33	1	0.98	1.22	2.86
Contig11243_at	glycoside hydrolase family 28 protein / polygalacturonase (pectinase) family protein [Arabidopsis thaliana]	0.91	0.94	1.29	1.45	4.81	1.04	1.37	1.12	3.32
Contig11247_at	pollen signalling protein with adenylyl cyclase activity [Zea mays]	0.87	1.23	0.38	0.61	0.5	1.41	0.31	1.62	0.82
Contig11249_at	hypothetical protein T22H22.20 [imported] - Arabidopsis thaliana gb|AAC64890.1| Similar to nodulins and lipase homolog F14J9.5 gi|3482914 fr	0.68	1.34	5.52	9.95	11.14	1.98	4.13	1.8	1.12
Contig1124_x_at	Histone H2B.2 pir||HSWT2B histone H2B.2 - wheat	1.2	1.9	9.89	8.07	4.21	1.59	5.21	0.82	0.52
Contig11250_s_at	hypothetical protein T22H22.20 [imported] - Arabidopsis thaliana gb|AAC64890.1| Similar to nodulins and lipase homolog F14J9.5 gi|3482914 fr	0.75	1.09	5.14	7.1	7.01	1.45	4.72	1.38	0.99
Contig11252_at	BURP domain-containing protein [Bruguiera gymnorrhiza]	0.86	1	0.8	0.96	28.31	1.17	0.8	1.2	29.51
Contig11258_at	OSJNBa0027H06.18 [Oryza sativa (japonica cultivar-group)]	0.82	0.84	0.54	0.34	0.3	1.02	0.64	0.63	0.89
Contig1125_x_at		1.49	1.03	61.72	75.1	55.36	0.69	59.88	1.22	0.74
Contig11261_at	OSJNBa0060D06.11 [Oryza sativa (japonica cultivar-group)]	0.88	0.84	2.58	2.07	1.65	0.96	3.05	0.8	0.8
Contig11270_at	CCAAT-binding transcription factor (CBF-B/NF-YA) family protein [Arabidopsis thaliana]	0.93	0.91	0.89	0.8	2.18	0.98	0.97	0.9	2.74
Contig11272_at	60S ribosomal protein-like [Oryza sativa (japonica cultivar-group)] dbj|BAD21452.1| 60S ribosomal protein-like [Oryza sativa (japonica culti	1.29	0.95	2.31	2.8	1.07	0.74	2.44	1.21	0.38
Contig11273_at	OSJNBb0032E06.5 [Oryza sativa (japonica cultivar-group)]	1.05	0.8	0.42	0.44	0.5	0.76	0.53	1.03	1.15
Contig11276_at	unknown protein [Oryza sativa (japonica cultivar-group)] gb|AAR07075.1| unknown protein [Oryza sativa (japonica cultivar-group)]	1.03	0.57	0.16	0.26	0.33	0.55	0.28	1.65	1.25
Contig11279_at	unnamed protein product [Oryza sativa (japonica cultivar-group)] dbj|BAA95838.1| unnamed protein product [Oryza sativa (japonica cultivar-gr	1.01	0.62	0.14	0.05	0.01	0.62	0.22	0.38	0.13
Contig1127_at	histone H2B153 - wheat dbj|BAA07159.1| protein H2B153 [Triticum aestivum]	1.61	2.63	50.77	60.06	53.98	1.63	19.34	1.18	0.9
Contig11282_at	prenylated Rab receptor 2 [Arabidopsis thaliana] emb|CAB87410.1| putative protein [Arabidopsis thaliana] emb|CAC80650.1| prenylated Rab rece	1.15	2.5	1.64	1.56	2.43	2.18	0.66	0.95	1.56
Contig11284_at	contains EST C91668(E31216)~similar to FH protein interacting protein FIP1 [Oryza sativa (japonica cultivar-group)]	1.1	0.92	0.97	0.89	2.18	0.84	1.06	0.92	2.44
Contig1128_x_at		1.29	0.79	24.39	39.1	38.27	0.61	31.04	1.6	0.98
Contig11292_at	late embryonic abundant protein EMB2 - white spruce gb|AAB01563.1| late embryogenesis abundant protein [Picea glauca]	1.09	0.96	2.98	2.78	1.99	0.88	3.11	0.93	0.72
Contig1129_at	histone H2B153 - wheat dbj|BAA07159.1| protein H2B153 [Triticum aestivum]	1.17	1.07	113.12	102.88	88.9	0.92	105.42	0.91	0.86
Contig112_at	putative C2 domain-containing protein [Oryza sativa (japonica cultivar-group)]	3.21	9.9	2.76	3.59	6.97	3.08	0.28	1.3	1.94
Contig11301_at	autophagy 8h (APG8h) [Arabidopsis thaliana] dbj|BAB88394.1| autophagy 8h [Arabidopsis thaliana]	0.94	0.34	0.24	0.23	0.33	0.36	0.71	0.95	1.42
Contig11308_at	long-chain-fatty-acid--CoA ligase / long-chain acyl-CoA synthetase [Arabidopsis thaliana] pir||G96530 probable acyl CoA synthetase [imported	0.95	0.96	0.96	0.9	2.53	1.02	0.99	0.94	2.81
Contig11310_at	expressed protein [Arabidopsis thaliana] gb|AAD25844.2| expressed protein [Arabidopsis thaliana]	1.04	0.58	0.65	0.5	0.35	0.56	1.12	0.77	0.69
Contig11312_at	unknown protein [Oryza sativa (japonica cultivar-group)] gb|AAK27810.1| unknown protein [Oryza sativa (japonica cultivar-group)]	1.15	0.86	0.43	0.44	0.39	0.75	0.51	1.01	0.89
Contig11315_at	OSJNBa0027H09.16 [Oryza sativa (japonica cultivar-group)]	0.6	0.61	0.2	0.16	0.11	1.01	0.32	0.83	0.65
Contig1131_s_at	histone H2B-8 - wheat dbj|BAA07157.1| protein H2B-8 [Triticum aestivum]	1.42	1.68	64.02	86.35	60.96	1.18	38.14	1.35	0.71
Contig11326_at		1.26	1.32	1.86	2.62	4.16	1.04	1.41	1.41	1.59
Contig11327_at		0.86	0.78	0.12	0.1	0.09	0.91	0.15	0.85	0.95
Contig1132_s_at	histone H2B-8 - wheat dbj|BAA07157.1| protein H2B-8 [Triticum aestivum]	0.91	3.06	16.7	16.99	12.87	3.37	5.46	1.02	0.76
Contig11332_at	unnamed protein product [Oryza sativa (japonica cultivar-group)] dbj|BAA88541.1| unnamed protein product [Oryza sativa (japonica cultivar-gr	0.87	0.64	0.44	0.14	0.12	0.74	0.69	0.32	0.89
Contig1133_at	histone H2B-8 - wheat dbj|BAA07157.1| protein H2B-8 [Triticum aestivum]	1.01	1.17	26.61	38.63	37.46	1.16	22.73	1.45	0.97
Contig11340_at	OsNAC4-like protein [Oryza sativa (japonica cultivar-group)] dbj|BAC16684.1| OsNAC4-like protein [Oryza sativa (japonica cultivar-group)]	1.13	0.41	0.39	0.16	0.1	0.36	0.95	0.42	0.62
Contig11356_at	ribosomal protein L19 family protein [Arabidopsis thaliana] pir||T48534 hypothetical protein T22P22.140 - Arabidopsis thaliana	1.14	0.88	1.81	1.45	0.64	0.77	2.06	0.81	0.44
Contig11358_at	OSJNBa0053K19.22 [Oryza sativa (japonica cultivar-group)]	0.86	1.09	2.45	4.46	3.41	1.28	2.24	1.82	0.76
Contig11359_at	OSJNBa0008M17.14 [Oryza sativa (japonica cultivar-group)]	0.89	1	0.49	0.5	0.52	1.12	0.49	1.03	1.02
Contig11361_at	putative peroxidase [Oryza sativa (japonica cultivar-group)]	0.97	1.01	0.97	0.88	4.55	1.04	0.96	0.9	5.19
Contig1136_at	Histone H2B pir||S22323 histone H2B - wheat emb|CAA42530.1| histone H2B [Triticum aestivum]	0.91	1.77	161.92	127.79	58.99	1.95	91.28	0.79	0.46
Contig11373_at	COG1020: Non-ribosomal peptide synthetase modules and related proteins [Azotobacter vinelandii]	0.84	0.92	5.41	36.57	18.73	1.11	5.85	6.76	0.51
Contig11374_at	protein kinase family protein [Arabidopsis thaliana] pir||C84553 probable protein kinase [imported] - Arabidopsis thaliana gb|AAD32910.1| pu	0.93	0.6	0.13	0.11	0.11	0.64	0.21	0.89	0.99
Contig11376_at	putative peroxidase [Oryza sativa (japonica cultivar-group)] gb|AAM93690.1| putative peroxidase [Oryza sativa (japonica cultivar-group)] gb|	1.3	0.36	0.49	0.1	0.08	0.27	1.37	0.21	0.81
Contig11376_s_at	putative peroxidase [Oryza sativa (japonica cultivar-group)] gb|AAM93690.1| putative peroxidase [Oryza sativa (japonica cultivar-group)] gb|	0.98	0.43	0.25	0.1	0.07	0.44	0.58	0.4	0.72
Contig1137_s_at	histone H2B-8 - wheat dbj|BAA07157.1| protein H2B-8 [Triticum aestivum]	1.22	5.46	37.14	47.2	34.46	4.48	6.8	1.27	0.73
Contig11383_at	unnamed protein product [Candida glabrata] emb|CAG59730.1| unnamed protein product [Candida glabrata CBS138]	0.81	0.88	0.97	2.5	24.7	1.08	1.1	2.58	9.87
Contig11384_at	prolyl oligopeptidase family protein [Arabidopsis thaliana] pir||A96540 hypothetical protein F14I3.4 [imported] - Arabidopsis thaliana	1.01	0.81	2.49	3.73	3.41	0.8	3.07	1.5	0.92
Contig1138_at	histone H2B-8 - wheat dbj|BAA07157.1| protein H2B-8 [Triticum aestivum]	0.87	0.78	11.73	12.84	10.75	0.89	15.13	1.09	0.84
Contig11401_at	RISBZ5 [Oryza sativa]	0.83	0.83	3.02	2.46	4.74	1	3.63	0.82	1.92
Contig1140_at	Histone H2B pir||S22323 histone H2B - wheat emb|CAA42530.1| histone H2B [Triticum aestivum]	1.05	1.62	16.74	17.03	14.13	1.54	10.36	1.02	0.83
Contig11410_at	P0436D06.15 [Oryza sativa (japonica cultivar-group)]	1.07	2.99	4.31	2.04	0.85	2.78	1.44	0.47	0.42
Contig11411_at	unknown protein [Oryza sativa (japonica cultivar-group)]	0.8	1.07	1.15	1.46	2.48	1.35	1.08	1.27	1.7
Contig11416_at	unknown protein [Arabidopsis thaliana] gb|AAO63300.1| At2g26310 [Arabidopsis thaliana]	1.05	0.75	0.67	0.6	0.57	0.71	0.89	0.9	0.96
Contig11417_at	OJ1126_G08.25 [Oryza sativa (japonica cultivar-group)] dbj|BAC03335.1| B1111E11.12 [Oryza sativa (japonica cultivar-group)] dbj|BAC05678.1|	0.98	0.57	0.13	0.07	0.06	0.58	0.23	0.52	0.92
Contig11418_at		0.82	0.33	0.26	0.22	0.14	0.4	0.8	0.85	0.64
Contig1141_s_at	Histone H2B pir||S22323 histone H2B - wheat emb|CAA42530.1| histone H2B [Triticum aestivum]	1.47	3.15	54.07	48.64	41.18	2.15	17.18	0.9	0.85
Contig11421_at	cold shock protein [Yersinia pestis] ref|NP_993136.1| cold shock protein [Yersinia pestis biovar Medievalis str. 91001] pir||AB0202 cold sho	0.86	0.89	35.86	186.57	75.13	1.04	40.2	5.2	0.4
Contig11422_s_at	cold shock protein [Yersinia pestis KIM] ref|NP_992489.1| putative cold shock protein [Yersinia pestis biovar Mediaevails	0.85	0.83	5.74	22.31	5.17	0.98	6.91	3.89	0.23
Contig11424_at	Epa4p [Candida glabrata]	0.69	0.66	0.7	5.77	65.37	0.96	1.06	8.26	11.33
Contig11427_at	transducin family protein / WD-40 repeat family protein [Arabidopsis thaliana]	1.02	0.64	0.58	0.34	0.26	0.63	0.9	0.59	0.76
Contig11429_at	nucleolar RNA-associated family protein / Nrap family protein [Arabidopsis thaliana]	0.96	0.55	2.94	2	0.84	0.57	5.39	0.68	0.42
Contig1142_at	histone H2B153 - wheat dbj|BAA07159.1| protein H2B153 [Triticum aestivum]	1.85	1.88	22.42	22.68	13.77	1.02	11.93	1.01	0.61
Contig11440_s_at	putative ubiquitin-activating enzyme (alternative splicing product) [Oryza sativa (japonica cultivar-group)]	0.99	1.07	2.71	1.94	1.23	1.09	2.53	0.72	0.63
Contig11443_at	zinc finger (C3HC4-type RING finger) family protein [Arabidopsis thaliana] gb|AAL36416.1| unknown protein [Arabidopsis thaliana]	0.84	1.61	4.09	4.41	1.81	1.91	2.54	1.08	0.41
Contig11444_at	putative U3 snoRNP protein IMP4 [Oryza sativa (japonica cultivar-group)]	0.98	1.65	1.37	0.79	0.31	1.69	0.83	0.58	0.4
Contig11448_at	Putative AP2 domain containing protein [Oryza sativa]	3.42	6.43	0.44	1.03	0.62	1.88	0.07	2.35	0.6
Contig11449_at	P-type ATPase [Hordeum vulgare]	1.39	1.35	3.81	18.6	14.79	0.97	2.83	4.89	0.8
Contig11450_at	expressed protein [Arabidopsis thaliana] pir||F84889 hypothetical protein At2g45360 [imported] - Arabidopsis thaliana	0.73	0.21	0.09	0.06	0.04	0.29	0.42	0.64	0.76
Contig11452_at	putative U3 small nucleolar ribonucleoprotein complex-associated protein [Oryza sativa (japonica cultivar-group)]	1.05	1.37	1.73	0.93	0.28	1.3	1.26	0.54	0.3
Contig11460_at	metallo-beta-lactamase family protein [Arabidopsis thaliana] gb|AAM13147.1| putative protein [Arabidopsis thaliana]	1.12	0.59	0.44	0.19	0.22	0.53	0.74	0.43	1.17
Contig11463_s_at	crooked neck protein, putative / cell cycle protein, putative [Arabidopsis thaliana]	0.82	0.66	0.55	0.56	0.32	0.81	0.83	1.02	0.57
Contig11464_at	putative alkaline alpha-galactosidase seed imbibition protein [Oryza sativa (japonica cultivar-group)]	1.5	4.35	18.8	12.08	1.97	2.91	4.32	0.64	0.16
Contig11466_at	hypothetical protein F16J13.140 - Arabidopsis thaliana emb|CAB40948.1| putative protein [Arabidopsis thaliana]	0.69	0.25	0.11	0.08	0.1	0.37	0.44	0.74	1.25
Contig11467_at	unknown protein [Oryza sativa (japonica cultivar-group)]	0.89	0.53	0.3	0.24	0.21	0.6	0.57	0.81	0.88
Contig11470_at	kaurene synthase A - maize gb|AAA73960.1| kaurene synthase A	0.79	0.23	0.24	0.19	0.15	0.29	1.07	0.79	0.77
Contig1147_s_at	histone H2B-8 - wheat dbj|BAA07157.1| protein H2B-8 [Triticum aestivum]	1.5	1.79	94.38	93.4	58.71	1.2	52.59	0.99	0.63
Contig11480_at	OJ1656_A11.17 [Oryza sativa (japonica cultivar-group)] dbj|BAB85328.1| OJ1656_A11.17 [Oryza sativa (japonica cultivar-group)]	0.74	0.33	0.36	0.36	0.41	0.45	1.08	1.01	1.12
Contig11492_at	similar to H. sapiens NNP-1 / Nop52 AP001752 (Score = 92; E= 9e-18) [Hordeum vulgare subsp. vulgare]	0.86	3.13	4.16	4.01	2.11	3.65	1.33	0.96	0.53
Contig11500_at	putative zinc finger protein [Oryza sativa (japonica cultivar-group)] gb|AAO39875.1| putative zinc finger protein [Oryza sativa (japonica	1.39	1.99	1.16	0.68	0.4	1.43	0.58	0.59	0.58
Contig11501_at	putative neutral invertase [Oryza sativa (japonica cultivar-group)] dbj|BAB55792.1| putative neutral invertase [Oryza sativa (japonica culti	0.99	0.55	0.41	0.33	0.34	0.56	0.73	0.8	1.04
Contig11502_s_at	putative neutral invertase [Oryza sativa (japonica cultivar-group)] dbj|BAB55792.1| putative neutral invertase [Oryza sativa (japonica culti	0.88	0.3	0.23	0.26	0.36	0.34	0.78	1.14	1.36
Contig11505_at	OTU-like cysteine protease family protein [Arabidopsis thaliana] ref|NP_850716.1| OTU-like cysteine protease family protein [Arabidopsis tha	0.82	0.76	0.9	1.19	3.02	0.93	1.18	1.32	2.54
Contig11507_at	P0431G06.4 [Oryza sativa (japonica cultivar-group)] dbj|BAB64693.1| P0431G06.4 [Oryza sativa (japonica cultivar-group)]	0.77	0.53	0.38	0.27	0.38	0.69	0.71	0.72	1.39
Contig11509_at		0.81	1.24	14.3	38.76	14.69	1.53	11.53	2.71	0.38
Contig1150_x_at		1.21	1.65	3.32	2.59	1.65	1.37	2.01	0.78	0.63
Contig11511_at	putative cytochrome c oxidoreductase [Arabidopsis thaliana]	0.98	0.97	1	3.75	3.34	1	1.03	3.74	0.89
Contig11514_at	hydrolase, alpha/beta fold family protein [Arabidopsis thaliana] gb|AAK76603.1| putative lysophospholipase homolog [Arabidopsis thaliana]	0.62	0.4	0.27	0.32	0.28	0.64	0.68	1.19	0.88
Contig11517_at	guanylate kinase [Lilium longiflorum]	1.1	3.99	5.63	3.59	1.58	3.64	1.41	0.64	0.44
Contig1151_s_at	Histone H2B pir||S22323 histone H2B - wheat emb|CAA42530.1| histone H2B [Triticum aestivum]	0.94	1.02	2.17	1.6	1.26	1.09	2.11	0.74	0.79
Contig11520_at	P0510C12.16 [Oryza sativa (japonica cultivar-group)] dbj|BAB90471.1| P0510C12.16 [Oryza sativa (japonica cultivar-group)]	1.3	1.61	4.93	5.37	3.46	1.24	3.06	1.09	0.64
Contig11524_at		1.63	2.87	0.45	1.51	3.38	1.76	0.16	3.35	2.23
Contig11524_s_at	hypothetical protein [Oryza sativa (japonica cultivar-group)]	2	2.54	0.73	2.13	4.04	1.27	0.29	2.93	1.89
Contig11531_at	Similar to Zea mays late embryogenesis abundant protein EMB564 &S16249 (P46517) [Oryza sativa (japonica	0.87	0.35	0.01	0	0	0.41	0.01	0.71	1.14
Contig11532_at	putative kinase [Oryza sativa (japonica cultivar-group)] gb|AAL58279.1| putative kinase [Oryza sativa (japonica cultivar-group)] gb|AAP54446	1.85	4.5	3.36	3.32	3.72	2.43	0.75	0.99	1.12
Contig11534_at	Root-specific lectin precursor pir||T05936 agglutinin isolectin 1 precursor - barley	0.62	0.4	0.05	0.1	0.02	0.64	0.13	1.92	0.2
Contig11542_at	putative SKP1 interacting partner [Oryza sativa (japonica cultivar-group)] dbj|BAD07651.1| putative SKP1 interacting partner [Oryza sativa (	0.98	1.7	0.78	0.72	0.52	1.74	0.46	0.93	0.72
Contig11545_at	B1108H10.8 [Oryza sativa (japonica cultivar-group)]	0.84	0.55	0.54	0.52	1.41	0.66	0.99	0.96	2.7
Contig11548_at	blue copper protein [Zea mays]	1.28	1.04	27.73	88.78	69.53	0.82	26.54	3.2	0.78
Contig1154_s_at	Histone H2B.2 pir||HSWT2B histone H2B.2 - wheat	1.46	3.86	8.16	9.63	6.11	2.65	2.12	1.18	0.64
Contig11556_at	OSJNBb0054B09.4 [Oryza sativa (japonica cultivar-group)]	0.77	1.4	0.47	0.36	0.5	1.83	0.33	0.76	1.42
Contig11557_at	expressed protein [Arabidopsis thaliana]	1.1	1.01	1.92	2.03	1.64	0.92	1.89	1.06	0.81
Contig11558_s_at	hypothetical protein [Oryza sativa (japonica cultivar-group)]	0.88	0.57	1	1.31	0.7	0.64	1.77	1.3	0.53
Contig11562_at	P0006C01.15 [Oryza sativa (japonica cultivar-group)] dbj|BAB19073.1| P0006C01.15 [Oryza sativa (japonica cultivar-group)]	1.03	0.83	2.57	4.12	6.55	0.81	3.08	1.6	1.59
Contig11568_at	hypothetical protein 2 [imported] - rice gb|AAC72848.1| unknown [Oryza sativa]	0.81	0.9	1.37	3.27	24.63	1.11	1.52	2.4	7.52
Contig1156_at	Histone H2B pir||S22323 histone H2B - wheat emb|CAA42530.1| histone H2B [Triticum aestivum]	1.03	1.83	18.22	13.36	8.49	1.78	9.97	0.73	0.64
Contig11570_at		1.1	0.91	2.95	3.01	1.92	0.83	3.23	1.02	0.64
Contig11574_at	uncoupling protein [Triticum aestivum]	0.94	1.29	3.82	4.59	4.27	1.36	2.97	1.2	0.93
Contig1157_at	Histone H2B pir||S22323 histone H2B - wheat emb|CAA42530.1| histone H2B [Triticum aestivum]	0.63	1.37	31.94	24.15	21.8	2.17	23.38	0.76	0.9
Contig11583_at	Beta-galactosidase precursor (Lactase) pir||S41889 beta-galactosidase (EC 3.2.1.23) - garden asparagus	1.23	1.23	2.98	4.54	4.05	1	2.42	1.52	0.89
Contig11584_at	OSJNBa0080E14.9 [Oryza sativa (japonica cultivar-group)]	0.99	5.74	11.52	7.64	4.97	5.8	2.01	0.66	0.65
Contig11587_at	mov34 family protein [Arabidopsis thaliana]	0.9	0.86	0.21	0.22	0.2	0.95	0.25	1.02	0.94
Contig11589_at	At1g27150/T7N9_21 [Arabidopsis thaliana] gb|AAO11622.1| At1g27150/T7N9_21 [Arabidopsis thaliana]	1.06	0.42	0.19	0.19	0.34	0.39	0.47	0.96	1.8
Contig1158_x_at		0.87	1.73	2.23	1.82	1.83	1.98	1.29	0.82	1.01
Contig11591_at	deoxynucleoside kinase family [Arabidopsis thaliana]	0.9	0.65	0.3	0.21	0.28	0.72	0.45	0.7	1.37
Contig11602_at	putative flavonol glucosyltransferase [Oryza sativa (japonica cultivar-group)]	0.98	0.97	1	0.96	3.04	1	1.03	0.95	3.17
Contig11604_at	putative UTP-glucose glucosyltransferase [Oryza sativa (japonica cultivar-group)] dbj|BAB17182.1| putative UTP-glucose glucosyltransferase [	1.09	0.44	0.41	0.43	0.35	0.4	0.94	1.06	0.8
Contig11609_at	expansin EXPA7 [Triticum aestivum]	0.93	1.2	1.52	2.58	2.55	1.29	1.26	1.7	0.99
Contig11611_at	EBNA-3B [cercopithicine herpesvirus 15]	1.12	0.29	0.12	0.04	0.03	0.26	0.4	0.36	0.6
Contig11618_at	OSJNBb0108J11.9 [Oryza sativa (japonica cultivar-group)]	1.14	1.1	1.31	2.46	25.64	0.97	1.19	1.88	10.44
Contig1161_at	Histone H2B.2 pir||HSWT2B histone H2B.2 - wheat	0.96	3.25	14.08	18.44	13.97	3.38	4.33	1.31	0.76
Contig1162_at	Histone H2B.3 emb|CAA49584.1| H2B histone [Zea mays]	0.92	1.56	9.32	8.47	9.62	1.69	5.98	0.91	1.13
Contig11632_at	unnamed protein product [Arabidopsis thaliana]	0.97	0.67	2.12	2.16	1.74	0.68	3.19	1.02	0.81
Contig11635_at	OSJNBa0070M12.14 [Oryza sativa (japonica cultivar-group)]	0.92	0.43	0.31	0.3	0.24	0.47	0.72	0.98	0.79
Contig11636_at	membrane-associated salt-inducible protein like [Oryza sativa (japonica cultivar-group)] dbj|BAD25302.1| membrane-associated salt-inducible	1.5	9.73	13.58	11.18	4.43	6.48	1.4	0.82	0.4
Contig11647_at	expressed protein [Arabidopsis thaliana] dbj|BAA96951.1| protein carboxyl methylase-like [Arabidopsis thaliana]	1.12	1.13	0.64	0.49	0.22	1	0.56	0.77	0.44
Contig1164_at	histone H2B153 - wheat dbj|BAA07159.1| protein H2B153 [Triticum aestivum]	1.21	1.89	56.83	52.52	48.25	1.56	30.03	0.92	0.92
Contig11653_s_at	P0519E12.12 [Oryza sativa (japonica cultivar-group)] dbj|BAC10139.1| unknown protein [Oryza sativa (japonica cultivar-group)]	1.07	1.08	1.93	3.34	1.94	1.01	1.79	1.74	0.58
Contig11654_at	OSJNBb0020J19.7 [Oryza sativa (japonica cultivar-group)]	1.47	2.54	3.04	4.64	3.42	1.73	1.2	1.53	0.74
Contig11655_at		1.56	2.28	0.68	0.62	0.4	1.46	0.3	0.92	0.65
Contig11667_at	P0501G01.11 [Oryza sativa (japonica cultivar-group)] dbj|BAB21082.1| P0501G01.11 [Oryza sativa (japonica cultivar-group)]	0.79	1	1.2	1.08	8.5	1.26	1.2	0.9	7.9
Contig1166_s_at	Histone H2B.2 pir||HSWT2B histone H2B.2 - wheat	1.86	1.11	22.18	28.22	19.37	0.59	20.04	1.27	0.69
Contig11675_s_at	putative ATP-dependent RNA helicase A [Oryza sativa (japonica cultivar-group)] dbj|BAB55476.1| putative ATP-dependent RNA helicase A [Oryza	0.96	0.68	0.73	0.51	0.26	0.71	1.07	0.7	0.5
Contig11677_s_at	integral membrane protein, putative [Arabidopsis thaliana] pir||T48227 hypothetical protein T7H20.110 - Arabidopsis thaliana	1.04	1	1.09	1.48	11.23	0.96	1.09	1.36	7.58
Contig1167_s_at	histone H2B153 - wheat dbj|BAA07159.1| protein H2B153 [Triticum aestivum]	1.13	1.16	14.94	16.62	11.47	1.02	12.88	1.11	0.69
Contig11680_at	zinc finger homeobox family protein / ZF-HD homeobox family protein [Arabidopsis thaliana]	0.76	0.64	2.75	2.59	9.07	0.84	4.27	0.94	3.51
Contig11684_at	hypothetical protein [Oryza sativa (japonica cultivar-group)]	1.15	0.45	0.25	0.26	0.04	0.39	0.55	1.03	0.14
Contig11686_at	unknown protein [Oryza sativa (japonica cultivar-group)]	0.85	0.81	0.47	0.31	0.34	0.95	0.58	0.67	1.1
Contig1168_at	putative DKFZP564O0463 protein [Oryza sativa (japonica cultivar-group)] dbj|BAB17207.1| putative DKFZP564O0463 protein [Oryza sativa (japoni	1.22	1.11	1.06	0.58	0.39	0.91	0.95	0.54	0.67
Contig11696_at	putative peptide chain release factor subunit 1 (ERF1) [Oryza sativa (japonica cultivar-group)] dbj|BAB89728.1| putative peptide chain relea	1.02	0.45	0.09	0.02	0.01	0.44	0.2	0.26	0.49
Contig1169_at	histone H2B-8 - wheat dbj|BAA07157.1| protein H2B-8 [Triticum aestivum]	1.01	0.72	40.78	46.73	31.96	0.72	56.55	1.15	0.68
Contig1169_x_at	histone H2B-8 - wheat dbj|BAA07157.1| protein H2B-8 [Triticum aestivum]	0.91	0.95	36.12	41.13	27.27	1.04	38.1	1.14	0.66
Contig11702_at	transcription factor-related [Arabidopsis thaliana] pir||D84670 hypothetical protein At2g27230 [imported] - Arabidopsis thaliana gb|AAD42006	1.05	0.65	0.24	0.15	0.11	0.61	0.37	0.62	0.73
Contig11706_at	putative HSPC058 [Oryza sativa (japonica cultivar-group)] dbj|BAB19125.1| putative HSPC058 [Oryza sativa (japonica cultivar-group)]	1.22	3.2	1.17	1.01	0.73	2.62	0.36	0.87	0.72
Contig11708_at	cytochrome P450 family protein [Arabidopsis thaliana] gb|AAK93657.1| putative cytochrome P450 protein [Arabidopsis thaliana]	1.12	3.04	0.95	0.8	0.75	2.71	0.31	0.84	0.93
Contig1170_at		1.13	1.26	2.29	1.83	1.06	1.12	1.82	0.8	0.58
Contig11718_at	receptor-like protein kinase-like protein [Oryza sativa (japonica cultivar-group)]	1	0.76	1.48	2.5	2.74	0.76	1.94	1.69	1.1
Contig11733_at	peptidase family protein [Arabidopsis thaliana] pir||T47946 prolyl aminopeptidase-like protein - Arabidopsis thaliana emb|CAB71084.1| prolyl	1.03	0.54	0.56	1.75	3.49	0.52	1.05	3.1	2
Contig11740_at	glycosyl hydrolase family 17-like protein [Oryza sativa (japonica cultivar-group)] dbj|BAC20020.1| glycosyl hydrolase family 17-like protein	1.06	1.05	6.47	16.86	17.01	0.99	6.18	2.61	1.01
Contig11742_at	ribosomal protein L17 family protein [Arabidopsis thaliana] gb|AAM64301.1| ribsomal protein-like [Arabidopsis thaliana] gb|AAO24540.1| At5g0	1.11	0.85	0.89	0.59	0.38	0.77	1.05	0.66	0.64
Contig11743_at	P0489A01.8 [Oryza sativa (japonica cultivar-group)] dbj|BAA99517.1| P0489A01.8 [Oryza sativa (japonica cultivar-group)]	0.78	0.26	0.16	0.22	0.41	0.33	0.62	1.34	1.89
Contig11751_at	farnesylated protein 1 [Hordeum vulgare subsp. vulgare]	0.66	0.4	0.15	0.08	0.08	0.61	0.38	0.55	0.92
Contig11752_at	GTP1/OBG family protein [Arabidopsis thaliana]	0.94	1.13	2.16	2.37	2.26	1.21	1.91	1.09	0.95
Contig11753_at	expressed protein [Arabidopsis thaliana] ref|NP_850703.1| expressed protein [Arabidopsis thaliana] dbj|BAC42837.1| unknown protein [Arabidop	0.71	0.4	2.26	2.54	1.57	0.57	5.62	1.13	0.62
Contig11754_at	hypothetical protein [Oryza sativa (japonica cultivar-group)] dbj|BAB61213.1| hypothetical protein [Oryza sativa (japonica cultivar-group)]	0.62	0.52	0.37	0.29	0.32	0.83	0.71	0.79	1.1
Contig11760_at	SET-domain transcriptional regulator family-like protein [Oryza sativa (japonica cultivar-group)]	0.73	0.43	0.22	0.12	0.05	0.59	0.52	0.52	0.47
Contig11765_s_at	WREBP-2 [Nicotiana tabacum]	0.79	0.89	0.39	0.22	0.2	1.12	0.44	0.56	0.9
Contig11767_at	unknown protein [Oryza sativa (japonica cultivar-group)] gb|AAP44687.1| unknown protein [Oryza sativa (japonica cultivar-group)]	0.56	0.18	0.11	0.13	0.12	0.31	0.62	1.17	0.96
Contig11772_at	expressed protein [Arabidopsis thaliana] pir||F86343 hypothetical protein T22I11.11 - Arabidopsis thaliana	0.86	0.72	0.29	0.35	0.47	0.84	0.41	1.17	1.36
Contig11773_at	pathogenesis-related protein 4 - barley emb|CAA71773.1| pathogenesis-related protein [Hordeum vulgare]	1.03	0.94	1.93	56.3	207.83	0.91	2.06	29.22	3.69
Contig11778_at	probable ATP-dependent CLPB protein [imported] - Arabidopsis thaliana	1	0.32	0.18	0.16	0.16	0.32	0.56	0.91	0.99
Contig11785_at	unknown protein [Oryza sativa (japonica cultivar-group)]	1.14	2.57	4.39	3.79	1.82	2.25	1.71	0.86	0.48
Contig11794_at	DNA-binding protein homolog HALF-1 - wheat dbj|BAA10928.1| HALF-1 [Triticum aestivum]	1.08	0.64	0.52	0.48	0.37	0.6	0.82	0.91	0.78
Contig117_at	similar to germinal histone H4 gene [Rattus norvegicus]	1.03	0.89	15.25	22.18	19.24	0.87	17.12	1.45	0.87
Contig11800_at	expressed protein [Arabidopsis thaliana] gb|AAL77669.1| At2g31940/F20M17.2 [Arabidopsis thaliana]	2.91	0.96	0.35	0.2	0.2	0.33	0.37	0.57	0.99
Contig11803_at	putative glycine-rich protein [Oryza sativa (japonica cultivar-group)] dbj|BAD09471.1| putative glycine-rich protein [Oryza sativa (japonica	0.93	0.47	0.12	0.07	0.05	0.5	0.25	0.63	0.64
Contig11806_at	OSJNBb0091E11.1 [Oryza sativa (japonica cultivar-group)] emb|CAE02048.2| OJ990528_30.6 [Oryza sativa (japonica cultivar-group)]	1.15	1.56	1.2	1.58	4.34	1.36	0.77	1.31	2.74
Contig11808_at	unnamed protein product [Oryza sativa (japonica cultivar-group)] dbj|BAA92907.1| unnamed protein product [Oryza sativa (japonica cultivar-gr	1.63	4.83	2.88	3.41	2.29	2.97	0.6	1.18	0.67
Contig1180_at		1.05	1.88	15.47	22.6	19.4	1.79	8.23	1.46	0.86
Contig11812_at	putative DNA-directed RNA polymerase III subunit 22.9 kDa polypeptide [Oryza sativa (japonica cultivar-group)] dbj|BAC75582.1| putative DNA-	1.16	0.51	0.36	0.24	0.15	0.44	0.72	0.66	0.62
Contig11816_at	hypothetical protein [Oryza sativa (japonica cultivar-group)] dbj|BAD10276.1| hypothetical protein [Oryza sativa (japonica cultivar-group)]	1.51	1.12	0.12	0.09	0.08	0.75	0.11	0.76	0.83
Contig11817_at	unknown protein [Oryza sativa (japonica cultivar-group)] gb|AAG46165.1| unknown protein [Oryza sativa] gb|AAP55179.1| unknown protein [Oryza	1	0.73	1.7	2.27	1.21	0.73	2.32	1.34	0.53
Contig11822_at	zinc finger (DHHC type) family protein / ankyrin repeat family protein [Arabidopsis thaliana]	0.84	0.7	0.7	0.43	0.54	0.83	1	0.62	1.26
Contig11825_at	Unknown protein [Oryza sativa (japonica cultivar-group)] gb|AAN64143.1| Unknown protein [Oryza sativa (japonica cultivar-group)]	2.62	37.74	6.67	13.33	13	14.38	0.18	2	0.98
Contig11829_at	anion-transporting ATPase family protein [Arabidopsis thaliana]	0.88	0.62	0.48	0.54	0.35	0.71	0.76	1.13	0.65
Contig11834_at	expressed protein [Arabidopsis thaliana] gb|AAL67023.1| unknown protein [Arabidopsis thaliana]	1.02	0.59	0.72	1.33	1.64	0.58	1.21	1.86	1.23
Contig11844_at	Proteasome subunit beta type 3 (20S proteasome alpha subunit C) (20S proteasome subunit beta-3)	1.02	1.7	1.01	0.7	0.76	1.67	0.59	0.7	1.08
Contig11853_at	OSJNBa0010H02.23 [Oryza sativa (japonica cultivar-group)]	1.23	1.06	2.93	21.03	97.57	0.87	2.75	7.19	4.64
Contig1186_s_at	P0456B03.14 [Oryza sativa (japonica cultivar-group)] dbj|BAC55749.1| unknown protein [Oryza sativa (japonica cultivar-group)]	0.83	0.44	0.13	0.07	0.04	0.53	0.29	0.54	0.64
Contig11877_at	Dihydrodipicolinate synthase 1, chloroplast precursor (DHDPS 1) pir||WZWTH7 dihydrodipicolinate synthase (EC 4.2.1.52) precursor (clone pDA1	1.14	1.08	2.36	3.28	3.77	0.95	2.18	1.39	1.15
Contig11881_at	putative microtubule-associated protein [Oryza sativa (japonica cultivar-group)] gb|AAM93680.1| putative microtubule-associated protein [Ory	1.26	2.21	9	10.85	8.17	1.75	4.07	1.21	0.75
Contig11884_at	lipid transfer protein [Oryza sativa (japonica cultivar-group)]	0.57	0.87	0.43	1.64	27.73	1.51	0.49	3.83	16.89
Contig1188_s_at	lipid transfer protein precursor 1 - barley (fragment) emb|CAA42832.1| LTP 1 [Hordeum vulgare]	0.9	1.01	0.72	0.5	0.29	1.12	0.71	0.69	0.58
Contig11890_at	Putative quinone oxidoreductase [Oryza sativa]	0.72	0.44	0.14	0.12	0.18	0.61	0.32	0.89	1.47
Contig11891_at	expressed protein [Arabidopsis thaliana] gb|AAL07077.1| unknown protein [Arabidopsis thaliana]	0.93	0.56	0.38	0.41	0.41	0.59	0.69	1.08	0.98
Contig11892_at	putative 4-diphosphocytidyl-2-C-methyl-D-erythri tol kinase [Oryza sativa (japonica cultivar-group)]	0.93	0.67	1.35	2.08	5.65	0.73	2	1.54	2.72
Contig11895_at	BolA-like family protein [Arabidopsis thaliana] pir||T51460 hypothetical protein K10A8_40 - Arabidopsis thaliana	1.09	0.83	2.07	3.99	4.64	0.76	2.5	1.92	1.16
Contig11899_at	protamine II-3 - painted turtle	1.02	0.79	0.6	0.41	0.38	0.77	0.75	0.68	0.93
Contig1189_at	P0456B03.14 [Oryza sativa (japonica cultivar-group)] dbj|BAC55749.1| unknown protein [Oryza sativa (japonica cultivar-group)]	1.05	0.52	0.18	0.09	0.06	0.5	0.34	0.51	0.65
Contig118_at	Histone H2A pir||T02076 histone H2A - maize gb|AAB04687.1| histone H2A	2.1	1.83	101.14	117.8	72.3	0.87	55.15	1.16	0.61
Contig11904_at	putative allene oxide synthase [Oryza sativa (japonica cultivar-group)] gb|AAR87328.1| putative allene oxide synthase [Oryza sativa (japonic	1.1	1.84	1.49	4.05	4.32	1.67	0.81	2.71	1.06
Contig11915_at	CBS domain containing protein-like [Oryza sativa (japonica cultivar-group)] dbj|BAD16230.1| CBS domain containing protein-like [Oryza sativa	1.52	3.82	1.14	1.51	1.07	2.51	0.3	1.33	0.71
Contig11922_at	zinc finger (C3HC4-type RING finger) family protein [Arabidopsis thaliana]	0.81	0.65	0.38	0.45	0.34	0.8	0.59	1.18	0.74
Contig11923_at	OSJNBa0043L09.23 [Oryza sativa (japonica cultivar-group)]	0.55	0.57	0.07	0.1	0.09	1.03	0.13	1.36	0.9
Contig11925_at	putative protein kinase [Oryza sativa (japonica cultivar-group)]	1.45	1.54	0.54	0.5	0.37	1.06	0.35	0.93	0.75
Contig11933_at	putative serine acetyltransferase [Oryza sativa (japonica cultivar-group)]	1.09	2.14	0.29	0.44	0.54	1.97	0.14	1.51	1.22
Contig11938_at	zinc finger protein, putative, 5' partial; 146-2518 [Arabidopsis thaliana]	0.61	0.57	0.51	0.41	0.36	0.92	0.9	0.81	0.87
Contig11939_at	splicing coactivator subunit SRm300; RNA binding protein; AT-rich element binding factor [Homo sapiens] dbj|BAA83718.1| RNA binding protein	0.95	0.94	0.96	2.81	15.69	0.98	1.02	2.93	5.59
Contig11942_at		0.99	1.05	2.49	2.82	3.02	1.06	2.37	1.13	1.07
Contig11944_at	putative chalcone synthase 1 [Oryza sativa (japonica cultivar-group)]	0.94	0.95	0.93	0.89	10.31	1.01	0.98	0.96	11.53
Contig11951_at	putative WD-repeat protein 12 [Oryza sativa (japonica cultivar-group)]	0.86	0.9	1.66	1.05	0.53	1.05	1.85	0.63	0.51
Contig11952_at	'unknown protein, contains IQ calmodulin-binding motif' [Oryza sativa (japonica cultivar-group)] gb|AAT39213.1| 'unknown protein, contains I	1.09	1.18	6.51	7.83	11.97	1.09	5.51	1.2	1.53
Contig11957_at	putative P450 [Oryza sativa (japonica cultivar-group)]	0.84	0.85	0.87	1.05	12.21	1.01	1.02	1.21	11.59
Contig11968_at	Ser/Arg-related nuclear matrix protein [Homo sapiens] gb|AAC09321.1| Ser/Arg-related nuclear matrix protein [Homo sapiens]	1.01	0.37	0.03	0.01	0	0.36	0.08	0.26	0.1
Contig11973_at	ppg3 [Leishmania major]	0.89	0.36	0.07	0.06	0.08	0.4	0.2	0.83	1.37
Contig11978_at	putative speckle-type POZ protein [Oryza sativa (japonica cultivar-group)]	1.14	0.86	0.65	0.6	0.51	0.75	0.76	0.93	0.85
Contig11981_at	expressed protein [Arabidopsis thaliana] gb|AAT41786.1| At3g03773 [Arabidopsis thaliana]	1.06	0.8	0.6	0.48	0.45	0.75	0.75	0.81	0.92
Contig11983_at	galactosyltransferase family protein [Arabidopsis thaliana] gb|AAM62612.1| Avr9 elicitor response-like protein [Arabidopsis thaliana]	1.37	1.32	3.43	4.4	3.48	0.97	2.59	1.28	0.79
Contig11984_at	lipid-binding serum glycoprotein family protein [Arabidopsis thaliana]	0.93	0.57	0.29	0.2	0.25	0.61	0.5	0.7	1.25
Contig11988_at	nucleoid DNA-binding protein cnd41-like protein [Oryza sativa (japonica cultivar-group)]	0.87	3.12	4.34	4.77	5.73	3.58	1.39	1.1	1.2
Contig11989_at	unknown protein [Oryza sativa (japonica cultivar-group)]	0.94	2.2	39.92	68.61	54.85	2.35	18.15	1.72	0.8
Contig11990_at	hypothetical protein [Oryza sativa (japonica cultivar-group)]	1.33	0.43	0.63	0.95	0.72	0.32	1.47	1.52	0.76
Contig11994_at	B1066G12.11 [Oryza sativa (japonica cultivar-group)] dbj|BAB89437.1| B1066G12.11 [Oryza sativa (japonica cultivar-group)]	0.96	0.96	1.07	1.01	3.26	1	1.11	0.94	3.24
Contig11997_at	P0490D09.22 [Oryza sativa (japonica cultivar-group)] dbj|BAC03270.1| P0490D09.22 [Oryza sativa (japonica cultivar-group)]	0.96	1.14	0.71	0.44	0.24	1.19	0.63	0.61	0.56
Contig1200_at	elongation factor 1 gamma-like protein [Oryza sativa (japonica cultivar-group)]	1.25	1.17	4.36	3.3	1.5	0.94	3.74	0.76	0.45
Contig12013_s_at	long cell-linked locus protein [Zea mays]	5.64	2.71	1.76	0.66	0.46	0.48	0.65	0.37	0.69
Contig12017_at	protein F10B6.18 [imported] - Arabidopsis thaliana gb|AAF79223.1| F10B6.18 [Arabidopsis thaliana]	0.84	0.37	0.35	0.31	0.33	0.44	0.93	0.88	1.07
Contig12022_at	signal recognition particle 54 kDa subunit precursor [Arabidopsis thaliana]	0.98	0.99	0.83	0.89	1.71	1.01	0.84	1.07	1.93
Contig12027_at	OSJNBa0027P08.19 [Oryza sativa (japonica cultivar-group)]	0.85	0.68	0.26	0.17	0.14	0.8	0.39	0.66	0.82
Contig12028_at	expressed protein [Arabidopsis thaliana] ref|NP_974822.1| expressed protein [Arabidopsis thaliana]	0.96	1.2	2.3	3.39	5.25	1.25	1.92	1.47	1.55
Contig12029_s_at	subtilase family protein [Arabidopsis thaliana] gb|AAS49055.1| At3g14067 [Arabidopsis thaliana] gb|AAS76762.1| At3g14067 [Arabidopsis thalia	0.86	0.95	0.95	6.25	7.09	1.11	1	6.54	1.13
Contig12033_at	putative zinc finger transcription factor WRKY [Oryza sativa (japonica cultivar-group)]	1.13	3.31	2.92	7.93	8.06	2.92	0.88	2.72	1.02
Contig12043_at	putative HGA1 [Oryza sativa (japonica cultivar-group)] dbj|BAD10357.1| putative HGA1 [Oryza sativa (japonica cultivar-group)]	2.12	4.11	3.18	5.64	6.97	1.94	0.77	1.77	1.24
Contig12046_at		0.94	0.9	0.93	14.01	22.11	0.96	1.03	15.04	1.58
Contig12050_at	PROBABLE TRANSMEMBRANE PROTEIN [Ralstonia solanacearum] emb|CAD15787.1| PROBABLE TRANSMEMBRANE PROTEIN [Ralstonia solanacearum]	0.72	1.9	1.3	1.56	1.93	2.65	0.68	1.2	1.24
Contig12052_at	unknown protein [Oryza sativa (japonica cultivar-group)]	0.98	0.95	0.81	0.36	0.29	0.96	0.85	0.45	0.79
Contig12054_at	putative geranylgeranyl diphosphate synthase [Oryza sativa (japonica cultivar-group)]	1.17	1.02	1	2.16	3.13	0.87	0.98	2.15	1.45
Contig1205_s_at	heat shock protein [Hevea brasiliensis]	0.96	0.45	0.09	0.03	0.02	0.46	0.19	0.36	0.67
Contig12061_at	P0446B05.25 [Oryza sativa (japonica cultivar-group)] dbj|BAB64271.1| P0005H10.8 [Oryza sativa (japonica cultivar-group)] dbj|BAB89576.1| P04	0.83	0.8	0.92	1.43	5.76	0.96	1.16	1.55	4.02
Contig12066_at	hypothetical protein [Oryza sativa] gb|AAK70910.1| hypothetical protein [Oryza sativa]	0.94	0.63	0.52	0.33	0.26	0.67	0.82	0.64	0.79
Contig12070_at	putative peroxidase [Oryza sativa (japonica cultivar-group)]	1.18	0.8	0.68	1.28	4.43	0.68	0.85	1.89	3.45
Contig12073_at	Putative AP2 domain containing protein [Oryza sativa]	2.54	16.3	30.38	44.38	84.47	6.43	1.86	1.46	1.9
Contig12084_at	OSJNBb0028M18.5 [Oryza sativa (japonica cultivar-group)]	1.83	1.05	0.72	0.32	0.38	0.57	0.69	0.44	1.17
Contig12089_at	unknown protein [Oryza sativa (japonica cultivar-group)] dbj|BAD10692.1| unknown protein [Oryza sativa (japonica cultivar-group)] dbj|BAD103	1.56	1.07	0.74	0.58	0.7	0.68	0.69	0.79	1.21
Contig12090_at	adenylosuccinate-AMP lyase [Vigna unguiculata]	0.83	1.07	2.28	2.28	0.94	1.29	2.14	1	0.41
Contig12091_at	fibrillin-like protein [Oryza sativa (japonica cultivar-group)]	1.12	0.25	0.08	0.08	0.06	0.23	0.31	0.97	0.78
Contig12095_at	hypothetical protein~similar to Oryza sativa chromosome3, OSJNBa0091J19.7 [Oryza sativa (japonica cultivar-group)] dbj|BAC21398.1| unknown p	0.65	0.44	0.32	0.39	0.28	0.68	0.72	1.25	0.7
Contig12098_at	OSJNBa0084K11.15 [Oryza sativa (japonica cultivar-group)]	1.06	0.41	0.15	0.22	0.22	0.39	0.37	1.46	1
Contig12113_at	diphosphonucleotide phosphatase 1 [Lupinus luteus]	0.91	0.79	2.24	2.66	2.8	0.87	2.83	1.19	1.05
Contig12114_at	pentatricopeptide (PPR) repeat-containing protein [Arabidopsis thaliana]	1.16	2.5	5.24	6.86	2.9	2.15	2.1	1.31	0.42
Contig12117_at	topoisomerase 6 subunit B-like protein [Oryza sativa (japonica cultivar-group)]	0.58	0.48	2.05	2.39	2.97	0.84	4.26	1.16	1.25
Contig12118_at	OSJNBa0086B14.8 [Oryza sativa (japonica cultivar-group)]	0.64	3.18	3.03	4.85	9.27	4.98	0.95	1.6	1.91
Contig12123_at	unknown protein [Oryza sativa (japonica cultivar-group)] dbj|BAD10289.1| unknown protein [Oryza sativa (japonica cultivar-group)]	0.67	0.46	0.43	0.31	0.36	0.68	0.94	0.72	1.16
Contig12124_at	unknown protein [Oryza sativa (japonica cultivar-group)]	1.37	1.23	4.54	11.63	11.05	0.9	3.69	2.56	0.95
Contig12125_at	putative senescence-associated protein [Oryza sativa (japonica cultivar-group)] dbj|BAD08196.1| putative senescence-associated protein [Oryz	0.98	0.94	2.24	14.87	15.89	0.95	2.39	6.64	1.07
Contig12129_at	subtilase family protein [Arabidopsis thaliana] pir||T08978 serine proteinase homolog F6G3.50 - Arabidopsis thaliana emb|CAB43837.1| protein	0.87	0.93	1.15	1.65	1.92	1.07	1.24	1.44	1.16
Contig12130_at	Wiskott-Aldrich syndrome protein homolog - fission yeast (Schizosaccharomyces pombe) gb|AAB92587.1| Wiskott-Aldrich Syndrome protein homolog	0.8	0.13	0.04	0.01	0	0.16	0.32	0.3	0.13
Contig12139_at	phosphatidic acid phosphatase-related / PAP2-related [Arabidopsis thaliana] gb|AAR23728.1| At5g03080 [Arabidopsis thaliana]	0.98	0.68	1.91	2.04	2.25	0.69	2.82	1.07	1.1
Contig1213_at		0.78	0.59	0.24	0.2	0.14	0.75	0.4	0.85	0.7
Contig12142_at	calmodulin-binding protein [Arabidopsis thaliana] dbj|BAB11263.1| unnamed protein product [Arabidopsis thaliana]	0.78	0.98	1.71	2.27	1.31	1.26	1.74	1.33	0.58
Contig12143_at	unknown protein [Oryza sativa] gb|AAK50581.1| unknown protein [Oryza sativa]	1.18	6.13	2.3	2.87	2.12	5.19	0.38	1.25	0.74
Contig12144_at	putative beta-1,3-glucanase [Oryza sativa (japonica cultivar-group)]	0.4	1.44	2.16	2.74	2.26	3.59	1.5	1.27	0.83
Contig12144_s_at	putative beta-1,3-glucanase [Oryza sativa (japonica cultivar-group)]	1.12	7.28	15.46	21.92	13.5	6.52	2.13	1.42	0.62
Contig12146_at	similar to thioredoxin [Oryza sativa (japonica cultivar-group)] dbj|BAC22569.1| thioredoxin-like [Oryza sativa (japonica cultivar-group)]	1.07	1.02	1.99	3.05	5.89	0.96	1.95	1.53	1.93
Contig12147_at	phi-1 [Nicotiana tabacum]	1.84	23.69	1.75	2.1	5.13	12.88	0.07	1.2	2.45
Contig12150_at		0.79	0.3	0.13	0.05	0.02	0.38	0.45	0.4	0.42
Contig12152_at	OSJNBa0070M12.10 [Oryza sativa (japonica cultivar-group)]	1.02	1.4	0.69	1.17	1.81	1.38	0.49	1.69	1.55
Contig12156_at	putative stromal cell-derived factor 2 precursor [Oryza sativa (japonica cultivar-group)] dbj|BAD09908.1| putative stromal cell-derived fact	0.79	0.89	2.72	2.27	2.35	1.13	3.05	0.83	1.04
Contig12162_at	protein kinase family protein [Arabidopsis thaliana]	0.83	0.86	0.48	0.38	0.49	1.04	0.56	0.79	1.29
Contig12164_s_at	OSJNBb0067G11.13 [Oryza sativa (japonica cultivar-group)] emb|CAD39890.2| OSJNBb0067G11.13 [Oryza sativa (japonica cultivar-group)]	0.84	0.57	0.68	0.51	0.63	0.68	1.18	0.76	1.22
Contig12166_at	putative embryogenesis-associated protein [Oryza sativa (japonica cultivar-group)] gb|AAT58751.1| putative embryogenesis-associated protein	0.87	0.44	0.38	0.28	0.17	0.5	0.86	0.75	0.59
Contig1216_s_at	OSJNBb0093G06.10 [Oryza sativa (japonica cultivar-group)]	1.44	2.47	15.08	50.73	98.47	1.71	6.11	3.36	1.94
Contig12173_at	putative glutathione S-transferase OsGSTZ1 [Oryza sativa (japonica cultivar-group)]	0.84	0.64	0.59	0.86	3.01	0.77	0.92	1.45	3.51
Contig12177_at	protease inhibitor/seed storage/lipid transfer protein (LTP) family protein [Arabidopsis thaliana]	1.52	2.19	2.87	9.98	4.97	1.44	1.31	3.47	0.5
Contig12178_at	OSJNBb0039L24.8 [Oryza sativa (japonica cultivar-group)]	1.84	2.26	0.79	0.84	0.39	1.23	0.35	1.07	0.46
Contig12179_at	peptidoglycan-binding LysM domain-containing protein [Arabidopsis thaliana]	1.28	5.15	9.13	12.6	8.12	4.03	1.77	1.38	0.64
Contig12181_at	expressed protein [Arabidopsis thaliana]	0.78	1.34	2.03	2.26	2.03	1.72	1.51	1.11	0.9
Contig12191_s_at	peroxidase, putative [Arabidopsis thaliana] sp|Q9FLC0|PE52_ARATH Peroxidase 52 precursor (Atperox P52) (ATP49)	0.86	1.3	4.23	15.79	20.19	1.52	3.25	3.73	1.28
Contig12195_at	expressed protein [Oryza sativa (japonica cultivar-group)]	0.99	0.52	0.27	0.11	0.2	0.53	0.52	0.39	1.9
Contig12201_at	putative phosphohydrolase [Oryza sativa (japonica cultivar-group)] dbj|BAD05290.1| putative phosphohydrolase [Oryza sativa (japonica cultiva	1.13	0.89	4.63	5.83	3.59	0.79	5.21	1.26	0.61
Contig12203_at	early nodulin 75 precursor-like protein [Oryza sativa (japonica cultivar-group)]	0.93	1.12	0.87	1.53	7.13	1.2	0.77	1.77	4.66
Contig12204_s_at	early nodulin 75 precursor-like protein [Oryza sativa (japonica cultivar-group)]	0.77	0.98	0.8	2.51	20.22	1.28	0.81	3.14	8.05
Contig12207_at	OSJNBa0084A10.16 [Oryza sativa (japonica cultivar-group)]	1	1.07	3.25	3.77	1.87	1.07	3.03	1.16	0.5
Contig12208_at	Granule-bound starch synthase Ib, chloroplast precursor gb|AAM74054.1| granule bound starch synthase Ib precursor [Hordeum vulgare]	1.31	1.12	0.4	0.26	0.34	0.85	0.36	0.66	1.3
Contig12217_at	putative chloroplast thylakoidal processing peptidase [Oryza sativa (japonica cultivar-group)]	1.19	2.28	2.58	2.37	1.83	1.92	1.13	0.92	0.77
Contig12220_at	P0707D10.11 [Oryza sativa (japonica cultivar-group)] dbj|BAB40153.1| P0707D10.11 [Oryza sativa (japonica cultivar-group)]	1.07	8.2	12.07	10.8	28.31	7.66	1.47	0.89	2.62
Contig12227_at	sporulation protein-related [Arabidopsis thaliana] pir||G86456 unknown protein [imported] - Arabidopsis thaliana gb|AAG51292.1| unknown prot	1	0.55	0.51	0.44	0.65	0.55	0.91	0.87	1.47
Contig1222_s_at	plasma membrane integral protein ZmPIP2-1 [Zea mays]	0.79	0.55	2.65	3.37	2.62	0.7	4.78	1.27	0.78
Contig12230_s_at	putative Septum-promoting GTP-binding protein 1 (GTPase spg1) [Oryza sativa (japonica cultivar-group)]	1.01	0.33	0.23	0.22	0.21	0.33	0.7	0.95	0.96
Contig12232_at	OSJNBb0086G13.7 [Oryza sativa (japonica cultivar-group)] emb|CAE03212.2| OSJNBa0088K19.14 [Oryza sativa (japonica cultivar-group)]	1	0.25	0.02	0.01	0.01	0.25	0.09	0.57	0.52
Contig12233_at	zinc finger (GATA type) family protein [Arabidopsis thaliana] pir||T47864 GATA transcription factor 4 - Arabidopsis thaliana emb|CAA74002.1|	1.26	2.06	2.11	1.06	0.64	1.64	1.02	0.5	0.61
Contig12234_at	putative clathrin-adaptor medium chain apm 4 [Oryza sativa (japonica cultivar-group)]	0.98	1.26	2.16	2.25	2.3	1.28	1.72	1.04	1.03
Contig12237_at		0.81	0.84	0.75	5.07	10.62	1.04	0.89	6.76	2.1
Contig1223_at	OSJNBa0019D11.16 [Oryza sativa (japonica cultivar-group)]	1.01	0.29	1.55	1.06	0.92	0.29	5.26	0.68	0.87
Contig12244_at	beta-galactosidase [Lycopersicon esculentum]	1.08	0.71	0.75	2.08	4.63	0.66	1.05	2.79	2.23
Contig12246_at	P0512C01.29 [Oryza sativa (japonica cultivar-group)] dbj|BAB92374.1| P0512C01.29 [Oryza sativa (japonica cultivar-group)]	1.27	0.95	1.18	0.76	0.36	0.75	1.24	0.64	0.48
Contig12252_at	unnamed protein product [Arabidopsis thaliana]	0.86	0.87	3.1	4.5	3.12	1.01	3.54	1.45	0.69
Contig12256_at	contains ESTs C27491(C52031),AU085719(C52031)~similar to Arabidopsis thaliana chromosome 3, At3g18524~unknown protein [Oryza sativa (japonic	1.17	0.85	0.41	0.57	0.59	0.72	0.48	1.41	1.03
Contig12258_at	UDP-glucuronic acid/UDP-N-acetylgalactosamine transporter-related [Arabidopsis thaliana] gb|AAK68758.1| putative protein [Arabidopsis thalia	0.52	0.4	0.98	1.37	2.36	0.77	2.48	1.4	1.72
Contig12267_at	expressed protein [Arabidopsis thaliana] gb|AAK53044.1| At2g29670/T27A16.23 [Arabidopsis thaliana] gb|AAL67032.1| unknown protein [Arabidops	1.05	3.64	0.27	0.25	0.25	3.48	0.07	0.94	1
Contig12274_at	homeodomain protein JUBEL2 [Hordeum vulgare]	0.96	2.8	1.4	1.18	0.87	2.93	0.5	0.84	0.74
Contig12275_at	putative cysteine proteinase [Oryza sativa (japonica cultivar-group)] dbj|BAC45132.1| putative cysteine proteinase [Oryza sativa (japonica	0.74	0.31	0.05	0.03	0.01	0.42	0.17	0.56	0.35
Contig12277_at	unnamed protein product [Oryza sativa (japonica cultivar-group)] dbj|BAA90344.1| unnamed protein product [Oryza sativa (japonica cultivar-gr	1.2	0.82	0.45	0.45	0.29	0.69	0.55	0.99	0.65
Contig12279_at	chloroplast FtsZ-like protein [imported] - common tobacco emb|CAB89288.1| chloroplast FtsZ-like protein [Nicotiana tabacum]	1.05	0.72	0.44	0.23	0.4	0.69	0.61	0.54	1.69
Contig1227_at	protein phosphatase [Oryza sativa] dbj|BAD22973.1| protein phosphatase [Oryza sativa (japonica cultivar-group)] dbj|BAD23102.1| protein phos	1.07	1.23	1.46	1.9	2.04	1.15	1.18	1.3	1.07
Contig12281_at	expressed protein [Arabidopsis thaliana] pir||T48234 hypothetical protein T7H20.180 - Arabidopsis thaliana	1.08	0.61	0.21	0.15	0.19	0.56	0.34	0.73	1.27
Contig12286_s_at	FAD-binding domain-containing protein [Arabidopsis thaliana] pir||T10624 reticuline oxidase homolog F21C20.170 - Arabidopsis thaliana emb|CA	0.77	0.91	0.87	1.67	5.05	1.19	0.96	1.91	3.02
Contig12288_at	unknown protein [Oryza sativa (japonica cultivar-group)]	1.13	5.32	0.89	0.76	0.85	4.71	0.17	0.85	1.11
Contig1228_s_at	aquaporin PIP1 [Triticum aestivum]	0.99	0.89	0.84	7.11	28.62	0.9	0.95	8.49	4.02
Contig12292_at	putative oxidoreductase [Oryza sativa (japonica cultivar-group)]	1.22	1.09	1.12	2.18	5.28	0.89	1.03	1.95	2.42
Contig12295_at	hypothetical protein [Oryza sativa (japonica cultivar-group)] dbj|BAD30506.1| hypothetical protein [Oryza sativa (japonica cultivar-group)]	0.9	0.76	0.39	0.21	0.12	0.85	0.52	0.52	0.59
Contig12296_at	putative chloroplast outer envelope hexokinase 1 [Oryza sativa (japonica cultivar-group)]	0.94	0.61	0.37	0.48	0.42	0.65	0.61	1.31	0.87
Contig12299_at	putative dehydrogenase [Oryza sativa]	0.81	0.44	3.06	1.44	0.83	0.54	7.03	0.47	0.57
Contig122_at	histone H4 [Arabidopsis thaliana] ref|NP_190179.1| histone H4 [Arabidopsis thaliana] ref|NP_190941.1| histone H4 [Arabidopsis thaliana]	1.2	1.39	5.18	6.88	6.28	1.15	3.74	1.33	0.91
Contig12302_at	putative AAA-type ATPase [Oryza sativa (japonica cultivar-group)]	11.83	24.54	2.12	3.48	1.7	2.07	0.09	1.64	0.49
Contig12303_at	SAC1-like protein AtSAC1b [Arabidopsis thaliana] gb|AAP49839.1| SAC domain protein 6 [Arabidopsis thaliana]	0.97	0.86	1.95	3.13	3.69	0.89	2.26	1.6	1.18
Contig12304_at	histone acetyl transferase [Zea mays]	0.74	0.64	5.12	4.67	3.06	0.86	8.03	0.91	0.66
Contig1230_at	HvPIP1;5 [Hordeum vulgare subsp. vulgare]	0.7	0.67	1.41	3.8	8.31	0.97	2.1	2.69	2.19
Contig12317_at	proton-dependent oligopeptide transport (POT) family protein [Arabidopsis thaliana] pir||A96710 hypothetical protein F24J5.19 [imported] - A	1.16	4	1.93	2.32	3.52	3.46	0.48	1.2	1.52
Contig12321_at	expressed protein [Arabidopsis thaliana] pir||T48223 hypothetical protein T7H20.70 - Arabidopsis thaliana	1.13	0.44	0.48	0.37	0.59	0.39	1.09	0.78	1.58
Contig12323_at	coclaurine N-methyltransferase [Arabidopsis thaliana]	1.28	0.84	1.97	3.17	12.74	0.66	2.34	1.61	4.01
Contig12335_at	unknown protein [Arabidopsis thaliana] gb|AAO50515.1| unknown protein [Arabidopsis thaliana]	0.75	0.82	2.41	2.42	2.16	1.09	2.95	1.01	0.89
Contig12336_at	OSJNBa0008M17.8 [Oryza sativa (japonica cultivar-group)]	2.69	6.58	2.73	3.41	1.26	2.44	0.41	1.25	0.37
Contig12338_at		1.62	1.48	5.84	15.68	26.17	0.92	3.94	2.68	1.67
Contig12344_at	remorin-like protein [Oryza sativa (japonica cultivar-group)]	1.18	0.8	0.65	1.3	3.15	0.68	0.81	1.99	2.43
Contig12353_at	OSJNBb0021I10.2 [Oryza sativa (japonica cultivar-group)] emb|CAE03197.2| OSJNBb0060M15.9 [Oryza sativa (japonica cultivar-group)]	0.97	0.67	1.5	0.96	0.52	0.69	2.25	0.64	0.54
Contig12356_at	B1144G04.34 [Oryza sativa (japonica cultivar-group)] dbj|BAB90043.1| B1144G04.34 [Oryza sativa (japonica cultivar-group)]	0.87	0.59	0.26	0.2	0.19	0.67	0.45	0.77	0.93
Contig12358_at	protein F22O13.19 [imported] - Arabidopsis thaliana gb|AAF99761.1| F22O13.19 [Arabidopsis thaliana]	1.03	0.35	0.18	0.16	0.13	0.34	0.51	0.88	0.81
Contig12360_at	putative target of myb1 [Oryza sativa (japonica cultivar-group)] dbj|BAD08174.1| putative target of myb1 [Oryza sativa (japonica cultivar-gr	0.8	0.43	0.25	0.28	0.19	0.54	0.58	1.12	0.69
Contig12362_s_at	OSJNBa0008M17.8 [Oryza sativa (japonica cultivar-group)]	1.39	9.29	1.49	1.64	1.75	6.7	0.16	1.1	1.07
Contig12363_at		0.44	1.37	3.01	4.67	2.84	3.14	2.19	1.55	0.61
Contig12365_at	non-repetitive/WGA-negative nucleoporin family protein [Arabidopsis thaliana]	1.04	1.31	3.99	4.73	2.67	1.26	3.05	1.18	0.57
Contig12368_at	zinc finger (C3HC4-type RING finger) family protein [Arabidopsis thaliana]	1.38	0.81	0.35	0.27	0.34	0.59	0.44	0.75	1.27
Contig12375_at	avrRpt2-induced protein 2-like [Oryza sativa (japonica cultivar-group)] dbj|BAD10266.1| avrRpt2-induced protein 2-like [Oryza sativa (japoni	0.96	0.7	0.65	0.64	5.21	0.72	0.94	0.99	8.12
Contig12376_at	heat shock protein-like [Oryza sativa (japonica cultivar-group)] dbj|BAB84833.1| heat shock protein-like [Oryza sativa (japonica cultivar-gr	0.83	0.31	0.02	0.01	0.01	0.37	0.08	0.52	0.93
Contig12382_at	putative dermal glycoprotein precursor [Oryza sativa (japonica cultivar-group)] dbj|BAB89703.1| putative dermal glycoprotein precursor [Oryz	0.98	2.31	2.76	2.49	0.58	2.36	1.2	0.9	0.23
Contig12388_at	OSJNBa0042I15.4 [Oryza sativa (japonica cultivar-group)]	1.06	0.65	0.41	0.32	0.32	0.61	0.62	0.78	1
Contig1239_s_at	HvPIP1;3 [Hordeum vulgare subsp. vulgare]	0.95	1.72	2.94	3.83	3.31	1.81	1.71	1.3	0.86
Contig12400_at	putative GDSL-motif lipase/hydrolase protein [Oryza sativa (japonica cultivar-group)]	0.9	0.93	0.9	0.98	84.86	1.04	0.96	1.09	86.63
Contig12401_s_at	putative GDSL-motif lipase/hydrolase protein [Oryza sativa (japonica cultivar-group)]	0.91	0.92	0.93	2.12	68.02	1.01	1	2.29	32.03
Contig12407_at	unknown [Arabidopsis thaliana]	0.77	0.24	0.2	0.23	0.16	0.31	0.82	1.13	0.7
Contig12410_at	EST AU070273(S21075) corresponds to a region of the predicted gene.~Similar to Arabidopsis thaliana chromosome 1 BAC	1.01	0.5	0.44	0.4	0.43	0.49	0.88	0.91	1.08
Contig12416_at	putative zinc-metallothionein [Oryza sativa (japonica cultivar-group)] gb|AAG13588.1| putative zinc-metallothionein [Oryza sativa]	0.5	0.26	0.06	0.05	0.03	0.52	0.22	0.8	0.75
Contig12417_at	Putative serine protease [Oryza sativa (japonica cultivar-group)] gb|AAO15291.1| Putative serine protease [Oryza sativa (japonica cultivar-g	1.17	1.22	1.94	3.04	1.02	1.04	1.59	1.56	0.33
Contig12418_at	putative glucosyltransferase [Oryza sativa (japonica cultivar-group)] dbj|BAB92270.1| putative glucosyltransferase [Oryza sativa (japonica	0.91	0.72	0.3	0.22	0.24	0.78	0.41	0.74	1.1
Contig12427_at	flavin-containing monooxygenase family protein / FMO family protein [Arabidopsis thaliana]	0.69	0.52	0.32	0.26	0.26	0.75	0.62	0.8	1.03
Contig12430_at	B1111E11.23 [Oryza sativa (japonica cultivar-group)] dbj|BAC03345.1| B1111E11.23 [Oryza sativa (japonica cultivar-group)]	0.67	0.63	0.33	0.36	0.35	0.95	0.52	1.11	0.96
Contig12433_at		0.98	0.98	0.98	4.81	3	1	1	4.89	0.62
Contig12437_at	putative oxysterol binding protein [Oryza sativa (japonica cultivar-group)]	1.4	0.96	0.64	0.52	0.4	0.68	0.66	0.82	0.77
Contig1243_at		1.28	3.23	8.12	9.98	5.66	2.52	2.52	1.23	0.57
Contig12441_at	auxin efflux carrier protein-like [Oryza sativa (japonica cultivar-group)]	1.06	1.49	2.08	3.19	2.93	1.4	1.4	1.53	0.92
Contig12445_at	Unknown protein [Oryza sativa (japonica cultivar-group)] gb|AAO06957.1| Unknown protein [Oryza sativa (japonica cultivar-group)]	3.77	8.77	0.28	0.32	0.14	2.33	0.03	1.15	0.42
Contig1244_s_at	putative r40c2 protein [Oryza sativa (japonica cultivar-group)]	0.96	2.31	1.53	11.11	35.05	2.4	0.66	7.26	3.16
Contig12450_at	putative mechanosensitive ion channel protein [Oryza sativa (japonica cultivar-group)]	0.76	0.41	0.23	0.15	0.12	0.54	0.56	0.63	0.83
Contig12451_at	Unknown protein [Oryza sativa (japonica cultivar-group)] gb|AAM19112.1| Unknown protein [Oryza sativa (japonica cultivar-group)]	1.28	1.52	3.33	3.33	2.41	1.18	2.2	1	0.73
Contig12461_at	RNaseP-associated protein-like [Oryza sativa (japonica cultivar-group)]	1.06	1.05	1.62	0.79	0.71	0.99	1.54	0.49	0.9
Contig12469_at	Unknown protein [Oryza sativa (japonica cultivar-group)] gb|AAN64143.1| Unknown protein [Oryza sativa (japonica cultivar-group)]	4.29	19.49	4.15	8.58	7.56	4.55	0.21	2.06	0.88
Contig12471_at		1.15	0.56	0.27	0.15	0.46	0.48	0.48	0.55	3.05
Contig12472_at	ESTs AU077984(C62969),D41648(S4289), AU063584(C62969) correspond to a region of the predicted gene.~Similar to putative	1.08	0.72	0.72	1.24	12.71	0.67	1	1.71	10.27
Contig12474_at	hypothetical protein [Oryza sativa (japonica cultivar-group)] gb|AAG60191.1| hypothetical protein [Oryza sativa]	1.07	0.37	0.22	0.28	0.23	0.35	0.58	1.29	0.82
Contig12479_at	Unknown protein [Oryza sativa (japonica cultivar-group)]	1.08	0.76	0.47	0.34	0.14	0.7	0.62	0.72	0.42
Contig12484_at	P0031D11.2 [Oryza sativa (japonica cultivar-group)] dbj|BAB67870.1| P0031D11.2 [Oryza sativa (japonica cultivar-group)]	0.81	0.06	0.05	0.12	0.17	0.08	0.76	2.51	1.42
Contig12490_at	small nuclear ribonucleoprotein F, putative / snRNP-F, putative / Sm protein F, putative [Arabidopsis thaliana]	1.34	2.45	5.33	5.14	4.91	1.83	2.18	0.96	0.95
Contig12492_at		1.03	1.47	0.47	0.67	0.65	1.43	0.32	1.44	0.98
Contig12494_at	unknown protein [Oryza sativa (japonica cultivar-group)]	1.15	2.2	2.66	3.55	4.19	1.92	1.21	1.33	1.18
Contig12498_at	OSJNBa0038P21.11 [Oryza sativa (japonica cultivar-group)]	0.87	0.48	5.34	6.07	6.06	0.55	11.14	1.14	1
Contig1249_s_at	r40g3 protein - rice emb|CAA70175.1| osr40g3 [Oryza sativa (indica cultivar-group)] dbj|BAC83806.1| r40g3 protein [Oryza sativa (japonica cu	0.81	0.81	1.15	2.69	211.03	1	1.41	2.33	78.56
Contig12510_at	copper chaperone (CCH)-related protein-like protein [Oryza sativa (japonica cultivar-group)]	1.07	9.07	5.94	7.27	6.2	8.51	0.65	1.22	0.85
Contig12512_at	hypothetical protein T19F6.150 - Arabidopsis thaliana emb|CAB51659.1| putative protein [Arabidopsis thaliana]	1.54	5.03	0.72	0.66	0.97	3.26	0.14	0.91	1.48
Contig12515_at	putative nck-associated protein 1 (NAP 1) (p125Nap1) (Membrane-associated protein HEM-2) [Oryza sativa (japonica cultivar-group)]	0.99	0.64	2.42	3.7	4.55	0.65	3.8	1.53	1.23
Contig12516_at	transcription factor, putative [Arabidopsis thaliana] dbj|BAB03155.1| unnamed protein product [Arabidopsis thaliana]	1.19	1.84	0.67	0.31	0.26	1.55	0.36	0.47	0.84
Contig12516_s_at	transcription factor, putative [Arabidopsis thaliana] dbj|BAB03155.1| unnamed protein product [Arabidopsis thaliana]	1.3	2.06	0.63	0.4	0.32	1.58	0.31	0.63	0.79
Contig12517_at	unnamed protein product [Arabidopsis thaliana]	0.82	0.61	1.02	0.94	2.11	0.75	1.66	0.92	2.24
Contig12536_at	putative acetyl transferase [Oryza sativa (japonica cultivar-group)] dbj|BAB17109.1| putative acetyl transferase [Oryza sativa (japonica	0.88	2.2	2.53	5.75	5.46	2.5	1.15	2.28	0.95
Contig12537_at	suppressor-like protein [Oryza sativa (japonica cultivar-group)] dbj|BAD09819.1| suppressor-like protein [Oryza sativa (japonica cultivar-gr	0.94	0.58	0.31	0.21	0.14	0.62	0.52	0.68	0.68
Contig12545_at	OSJNBa0043L09.26 [Oryza sativa (japonica cultivar-group)]	1.18	1.07	1.03	1.01	6.62	0.9	0.96	0.98	6.57
Contig12550_at	putative Endo-1,3;1,4-beta-D-glucanase precursor [Oryza sativa (japonica cultivar-group)]	0.66	0.95	2.4	17.88	37.82	1.43	2.54	7.44	2.12
Contig12555_at	putative SEC23 [Oryza sativa (japonica cultivar-group)]	1.3	0.65	2.14	1.94	2.24	0.5	3.28	0.9	1.15
Contig12564_at	glycine-rich protein Tfm5 - tomato emb|CAA64559.1| Tfm5 [Lycopersicon esculentum]	1.31	8.71	28.03	32.01	25.69	6.63	3.22	1.14	0.8
Contig12566_at	hypothetical protein [Oryza sativa (japonica cultivar-group)] gb|AAL79794.1| hypothetical protein [Oryza sativa] gb|AAP55002.1| hypothetical	1.01	0.65	0.28	0.18	0.11	0.64	0.43	0.64	0.6
Contig12575_at	lipase class 3 family protein [Arabidopsis thaliana]	1.17	0.4	0.32	0.25	0.43	0.35	0.79	0.78	1.72
Contig12580_at	unnamed protein product [Oryza sativa (japonica cultivar-group)] dbj|BAA94540.1| unnamed protein product [Oryza sativa (japonica cultivar-gr	1.05	0.9	0.95	8.65	29.76	0.86	1.06	9.09	3.44
Contig12581_at	hypothetical protein At2g24100 [imported] - Arabidopsis thaliana gb|AAK68836.1| Unknown protein [Arabidopsis thaliana]	1.15	1.22	0.22	0.28	0.23	1.06	0.18	1.3	0.82
Contig12583_at	PGPS/D12 [Petunia x hybrida]	0.84	1.07	0.17	0.13	0.04	1.27	0.16	0.77	0.32
Contig12584_s_at	PGPS/D12 [Petunia x hybrida]	0.87	0.95	0.18	0.13	0	1.09	0.18	0.72	0.02
Contig12587_at	Putative DEAD/DEAH box RNA helicase protein [Oryza sativa (japonica cultivar-group)] gb|AAN62787.1| Putative DEAD/DEAH box RNA helicase prot	0.98	0.83	0.93	1.18	2.5	0.85	1.11	1.27	2.12
Contig12590_at	B1139B11.9 [Oryza sativa (japonica cultivar-group)]	1.7	0.82	0.72	0.73	0.75	0.48	0.87	1.02	1.02
Contig12594_at	OSJNBa0064M23.7 [Oryza sativa (japonica cultivar-group)]	1.1	4.57	0.95	1.06	1.53	4.15	0.21	1.11	1.45
Contig12599_at	unnamed protein product [Arabidopsis thaliana]	0.87	0.98	0.8	0.76	0.4	1.13	0.81	0.96	0.52
Contig12601_at	OSJNBa0017B10.17 [Oryza sativa (japonica cultivar-group)]	1.01	0.42	0.23	0.18	0.24	0.42	0.55	0.79	1.3
Contig12602_at	putative notchless protein homolog [Oryza sativa (japonica cultivar-group)]	1.17	1.03	2.14	1.27	0.61	0.88	2.08	0.6	0.48
Contig12603_at	unnamed protein product [Oryza sativa (japonica cultivar-group)] dbj|BAA92397.1| unnamed protein product [Oryza sativa (japonica cultivar-gr	0.88	0.84	1.45	3.7	10.91	0.96	1.72	2.55	2.95
Contig12623_at		0.71	0.19	0.06	0.04	0.02	0.27	0.31	0.65	0.62
Contig12632_at	arginine/serine-rich splicing factor RSP31 (RSP31) [Arabidopsis thaliana] sp|P92964|RS31_ARATH Arginine/serine-rich splicing factor RSP31	1.06	0.83	0.62	0.53	0.34	0.78	0.74	0.85	0.65
Contig12633_at		0.95	0.97	1.1	1.25	6.28	1.02	1.13	1.14	5.01
Contig12636_at	RNA and export factor-binding protein, putative [Arabidopsis thaliana] gb|AAM98152.1| putative protein [Arabidopsis thaliana]	1.1	1.13	0.82	0.52	0.39	1.02	0.73	0.63	0.74
Contig12648_at		0.98	0.27	0.15	0.18	0.22	0.27	0.55	1.21	1.23
Contig12649_at	similar to hsr203J [Lycopersicon esculentum]	0.96	0.97	0.95	0.92	5.29	1	0.98	0.97	5.72
Contig12657_at		0.98	0.96	1.71	2.82	4.43	0.98	1.78	1.65	1.57
Contig12665_at	pentatricopeptide (PPR) repeat-containing protein [Arabidopsis thaliana]	1.07	0.93	1.6	0.9	0.93	0.88	1.72	0.56	1.03
Contig12666_at	OSJNBa0020I02.14 [Oryza sativa (japonica cultivar-group)]	1.05	1.37	0.68	0.59	0.33	1.3	0.49	0.87	0.55
Contig12670_at	putative phytocyanin [Oryza sativa (japonica cultivar-group)]	0.92	0.96	1.82	24.21	25.93	1.04	1.89	13.33	1.07
Contig12672_at	P0692C11.15 [Oryza sativa (japonica cultivar-group)] dbj|BAB86519.1| P0692C11.15 [Oryza sativa (japonica cultivar-group)]	0.92	1.28	0.52	0.6	0.56	1.39	0.41	1.16	0.93
Contig12678_at	sugar transporter, putative [Arabidopsis thaliana]	0.99	0.28	0.15	0.1	0.11	0.28	0.52	0.71	1.06
Contig12689_at	unknown protein [Oryza sativa (japonica cultivar-group)]	1.05	1.9	2.15	1.96	2.07	1.81	1.13	0.91	1.05
Contig12692_s_at	OSJNBb0015N08.5 [Oryza sativa (japonica cultivar-group)]	0.74	0.32	0.16	0.18	0.19	0.43	0.5	1.14	1.04
Contig12697_at	putative lanthionine synthetase [Oryza sativa (japonica cultivar-group)] gb|AAL58268.1| putative lanthionine synthetase [Oryza sativa (japon	1.03	0.53	0.17	0.11	0.08	0.51	0.32	0.66	0.71
Contig12699_at	unknown protein [Oryza sativa (japonica cultivar-group)] dbj|BAD09480.1| unknown protein [Oryza sativa (japonica cultivar-group)] dbj|BAD100	0.71	11.73	13.51	4.73	8.47	16.59	1.15	0.35	1.79
Contig1269_at	S-adenosylmethionine synthetase 1 (Methionine adenosyltransferase 1) (AdoMet synthetase 1) pir||T06180 methionine adenosyltransferase (EC 2.	1.2	2.27	10.47	12.44	12.92	1.89	4.62	1.19	1.04
Contig12700_at	EBNA2-like protein [cercopithicine herpesvirus 15] gb|AAK95414.1| EBNA-2 [cercopithicine herpesvirus 15]	1.63	2.62	1	0.65	0.62	1.61	0.38	0.66	0.95
Contig12701_at		1.04	0.97	1.24	2.13	2.87	0.93	1.28	1.72	1.34
Contig12702_at		1.55	1.17	1.33	7.05	7.52	0.76	1.13	5.3	1.07
Contig12706_at	zinc finger protein [Oryza sativa (japonica cultivar-group)] emb|CAE01671.2| OSJNBb0091E11.3 [Oryza sativa (japonica cultivar-group)] emb|CA	0.87	0.41	0.26	0.24	0.16	0.47	0.65	0.91	0.66
Contig12708_at	heat shock protein 70 family protein / HSP70 family protein [Arabidopsis thaliana] ref|NP_850183.1| heat shock protein 70 family protein / H	1.13	0.53	0.1	0.03	0.01	0.47	0.18	0.33	0.22
Contig1270_at	S-adenosylmethionine synthetase 1 (Methionine adenosyltransferase 1) (AdoMet synthetase 1) pir||T06180 methionine adenosyltransferase (EC 2.	1.02	4.5	10.81	13.64	7.45	4.42	2.41	1.26	0.55
Contig12712_at	arabinoxylan arabinofuranohydrolase isoenzyme AXAH-I [Hordeum vulgare]	1.04	0.7	1.41	4.86	12.02	0.67	2.01	3.46	2.47
Contig12715_at	P0501G01.4 [Oryza sativa (japonica cultivar-group)] dbj|BAB21075.1| P0501G01.4 [Oryza sativa (japonica cultivar-group)]	1.15	1.22	2.52	2.65	3.9	1.06	2.07	1.05	1.47
Contig12717_at	putative RNA helicase [Oryza sativa (japonica cultivar-group)]	0.9	0.96	0.76	0.59	0.33	1.07	0.79	0.78	0.56
Contig1271_x_at	S-adenosylmethionine synthetase 1 (Methionine adenosyltransferase 1) (AdoMet synthetase 1) pir||T06180 methionine adenosyltransferase (EC 2.	1.28	3.06	10.09	14.2	11.79	2.39	3.29	1.41	0.83
Contig12722_s_at	unknown protein [Oryza sativa (japonica cultivar-group)]	1.25	1.05	0.72	0.41	0.18	0.84	0.69	0.57	0.42
Contig12723_at	unknown protein [Oryza sativa (japonica cultivar-group)]	0.68	1	0.52	0.31	0.15	1.47	0.52	0.6	0.48
Contig12724_at	unknown protein [Oryza sativa (japonica cultivar-group)] gb|AAL58118.1| putative flavanone 3-hydroxylase [Oryza sativa (japonica	2.09	2.93	5.09	5.63	5.22	1.41	1.74	1.11	0.93
Contig12729_at	P0019D06.30 [Oryza sativa (japonica cultivar-group)] dbj|BAB16471.1| P0019D06.30 [Oryza sativa (japonica cultivar-group)] dbj|BAB40126.1| P0	1.13	2.05	2.7	3.25	3.61	1.82	1.32	1.21	1.11
Contig12732_at	tyrosine phosphatase 1 [Glycine max]	1.06	1.17	4.16	4.97	4.72	1.1	3.57	1.19	0.95
Contig12734_at	unknown protein [Oryza sativa (japonica cultivar-group)]	0.78	0.64	0.49	0.34	0.22	0.83	0.77	0.69	0.64
Contig12737_at	thioesterase family protein [Arabidopsis thaliana] pir||B96523 F11A17.13 [imported] - Arabidopsis thaliana gb|AAD49765.1| F11A17.13 [Arabido	1.14	1.31	4.1	42.84	40.4	1.15	3.14	10.46	0.94
Contig12741_at	hypothetical protein [Oryza sativa (japonica cultivar-group)]	0.92	1.03	1.08	7.45	19.1	1.12	1.05	6.92	2.56
Contig12742_at	putative deoxyuridine triphosphatase [Oryza sativa (japonica cultivar-group)]	0.9	4.06	30.29	15.14	7.87	4.54	7.46	0.5	0.52
Contig12746_at	hypothetical protein [Oryza sativa (japonica cultivar-group)] dbj|BAD19822.1| hypothetical protein [Oryza sativa (japonica cultivar-group)]	0.98	0.21	0.06	0.05	0.02	0.21	0.27	0.87	0.36
Contig12748_at	COG1116: ABC-type nitrate/sulfonate/bicarbonate transport system, ATPase component [Azotobacter vinelandii]	0.96	0.55	0.1	0.07	0.02	0.57	0.19	0.64	0.37
Contig12752_at	putative PWWP domain protein [Oryza sativa (japonica cultivar-group)]	0.92	0.71	0.4	0.28	0.17	0.78	0.56	0.69	0.63
Contig12771_at	transducin family protein / WD-40 repeat family protein [Arabidopsis thaliana] gb|AAK64141.1| unknown protein [Arabidopsis thaliana]	1.39	0.64	0.64	0.55	0.48	0.46	1.01	0.86	0.87
Contig12772_s_at	transducin family protein / WD-40 repeat family protein [Arabidopsis thaliana] gb|AAK64141.1| unknown protein [Arabidopsis thaliana]	0.93	0.32	0.19	0.16	0.28	0.35	0.57	0.86	1.73
Contig12779_at	putative leucine-rich repeat protein [Oryza sativa (japonica cultivar-group)] gb|AAL86486.1| putative leucine-rich repeat protein [Oryza sat	1.44	2.61	0.88	0.9	1.18	1.81	0.34	1.02	1.31
Contig12783_at	unknown protein [Oryza sativa (japonica cultivar-group)] dbj|BAD10087.1| unknown protein [Oryza sativa (japonica cultivar-group)] dbj|BAD080	0.73	0.74	0.6	0.4	0.6	1.01	0.8	0.67	1.52
Contig12788_at	putative secretory carrier membrane protein [Oryza sativa (japonica cultivar-group)]	1.16	3.39	1.47	1.87	2.46	2.92	0.43	1.27	1.32
Contig1278_s_at	D-Hordein [Hordeum vulgare]	1.16	0.52	0.18	0.08	0.04	0.45	0.34	0.46	0.47
Contig12793_at	ribosomal protein L12.1 precursor, chloroplast - rye	1.16	0.87	1.28	2.16	14.38	0.75	1.48	1.69	6.66
Contig12794_at		1.26	2.64	5.96	19.13	18.66	2.1	2.26	3.21	0.98
Contig12795_s_at	metallo-beta-lactamase family protein [Arabidopsis thaliana]	0.92	0.5	0.88	1.9	2.71	0.54	1.76	2.15	1.42
Contig12798_at	NADPH-thioredoxin reductase [Triticum aestivum]	1.24	2.45	2.82	3.31	2.29	1.98	1.15	1.17	0.69
Contig12799_at	putative glycosyltransferase protein [Oryza sativa (japonica cultivar-group)]	1.42	5.32	3.5	4.64	2.72	3.75	0.66	1.33	0.59
Contig127_s_at	Tubulin alpha-3 chain emb|CAA10663.1| alpha-tubulin 3 [Hordeum vulgare subsp. vulgare]	1.15	1.16	3.15	2.47	4.91	1.01	2.72	0.78	1.99
Contig12800_s_at	unknown protein [Oryza sativa (japonica cultivar-group)] gb|AAT44201.1| unknown protein [Oryza sativa (japonica cultivar-group)]	0.93	1.51	2.13	3.06	2.71	1.63	1.42	1.43	0.89
Contig12802_at	putative growth factor [Oryza sativa (japonica cultivar-group)]	0.98	0.58	0.39	0.42	0.45	0.59	0.68	1.06	1.08
Contig12807_at	P0423A12.20 [Oryza sativa (japonica cultivar-group)] dbj|BAB64181.1| P0492G09.1 [Oryza sativa (japonica cultivar-group)] dbj|BAB93249.1| P04	1.35	0.65	0.13	0.1	0.1	0.48	0.21	0.73	1.07
Contig12820_at	carbonic anhydrase family protein / carbonate dehydratase family protein [Arabidopsis thaliana] gb|AAK59437.1| putative carbonate dehydratas	0.7	0.79	2.25	1.58	0.81	1.13	2.83	0.7	0.51
Contig12824_at	RAC-ROP-like G-protein [Hordeum vulgare subsp. vulgare]	1.22	1.03	0.6	0.48	0.58	0.85	0.58	0.8	1.22
Contig12825_at	Splicing factor, arginine/serine-rich 11 [Danio rerio] ref|NP_955870.1| splicing factor, arginine/serine-rich 11; wu:fb37g02 [Danio rerio]	0.74	0.83	0.97	1.54	2.84	1.13	1.16	1.59	1.85
Contig12833_at	putative c6 type cytochrome [Oryza sativa (japonica cultivar-group)]	1.12	0.47	0.15	0.15	0.35	0.42	0.32	0.98	2.43
Contig12838_at	putative N-acetylglucosamine-phosphate mutase [Oryza sativa (japonica cultivar-group)]	0.82	0.91	1.01	1.7	2.02	1.11	1.1	1.69	1.19
Contig12841_at	oxidoreductase NAD-binding domain-containing protein [Arabidopsis thaliana]	1.22	1.08	1.56	2.97	6.95	0.88	1.45	1.9	2.34
Contig12842_at	glycosyl hydrolase family 3 protein [Arabidopsis thaliana] pir||T45640 beta-D-glucan exohydrolase-like protein - Arabidopsis thaliana emb|CA	0.81	1.05	3.18	6.09	7.36	1.31	3.01	1.92	1.21
Contig12859_s_at		0.9	0.39	0.23	0.14	0.03	0.43	0.58	0.6	0.24
Contig12863_at	long-chain-fatty-acid--CoA ligase family protein / long-chain acyl-CoA synthetase family protein (LACS9) [Arabidopsis	0.94	0.88	4.11	9.66	10.92	0.93	4.67	2.35	1.13
Contig12864_at	exocyst subunit EXO70 family protein (EXO70-G1) [Arabidopsis thaliana]	1.06	3.03	0.82	1.41	0.99	2.86	0.27	1.72	0.7
Contig12866_at	putative peroxidase [Oryza sativa (japonica cultivar-group)]	1.01	0.93	1.83	52.26	120.63	0.93	1.96	28.53	2.31
Contig12867_at	dihydrolipoamide S-acetyltransferase, putative [Arabidopsis thaliana] gb|AAG51893.1| dihydrolipoamide S-acetyltransferase, putative; 19109-2	1.06	0.99	1.73	2.91	2.95	0.93	1.75	1.68	1.01
Contig12868_at	hypothetical protein [Oryza sativa (japonica cultivar-group)] gb|AAK52123.1| Hypothetical protein [Oryza sativa]	1.03	2.09	0.22	0.33	0.17	2.03	0.11	1.45	0.53
Contig12873_at	P0665A11.24 [Oryza sativa (japonica cultivar-group)] dbj|BAB56078.1| P0665A11.24 [Oryza sativa (japonica cultivar-group)]	1.34	0.88	0.37	0.29	0.3	0.66	0.42	0.79	1.04
Contig12879_at	short-chain dehydrogenase/reductase (SDR) family protein [Arabidopsis thaliana] gb|AAK96505.1| AT4g20760/F21C20_110 [Arabidopsis thaliana]	0.97	0.97	1.05	1.07	5.63	1.01	1.08	1.02	5.25
Contig12888_s_at	putative oxygenase [Oryza sativa (japonica cultivar-group)]	1.04	0.83	0.46	0.47	0.45	0.79	0.56	1.02	0.95
Contig12893_at	putative polygalacturonase [Oryza sativa (japonica cultivar-group)] dbj|BAB67963.1| putative polygalacturonase [Oryza sativa (japonica culti	0.89	1.48	2.53	4.12	6.5	1.65	1.71	1.63	1.58
Contig12906_at	HECT-domain-containing protein / ubiquitin-transferase family protein / armadillo/beta-catenin-like repeat-containing protein	0.93	0.63	0.24	0.44	0.55	0.67	0.38	1.88	1.24
Contig12910_at	putative flavonol 4'-sulfotransferase [Oryza sativa (japonica cultivar-group)]	1.01	1.28	19.72	24.91	25.76	1.27	15.37	1.26	1.03
Contig12913_s_at	hypothetical protein [Oryza sativa (japonica cultivar-group)]	1.39	3.74	1.18	1.1	1	2.69	0.32	0.93	0.91
Contig12918_at	allene oxide synthase [Nicotiana attenuata]	0.94	1.17	10.51	28.24	69.42	1.25	8.99	2.69	2.46
Contig12922_at	OSJNBa0020P07.10 [Oryza sativa (japonica cultivar-group)]	0.74	0.58	0.47	0.43	0.46	0.79	0.81	0.92	1.06
Contig12927_at	OJ9990_A01.8 [Oryza sativa (japonica cultivar-group)] dbj|BAC99904.1| hypothetical protein [Oryza sativa (japonica cultivar-group)]	1.03	1.07	7.36	14.02	8.65	1.03	6.91	1.9	0.62
Contig12952_at	aromatic-rich family protein [Arabidopsis thaliana]	0.89	0.48	0.18	0.19	0.14	0.55	0.38	1.02	0.72
Contig12954_at		1.39	1.1	6.05	9.94	39.73	0.79	5.5	1.64	4
Contig12955_at	P0701D05.20 [Oryza sativa (japonica cultivar-group)] dbj|BAB39900.1| contains ESTs AU165886(E60331),AU030841(E60331)~similar to	1.13	6.41	6.8	3.47	3.42	5.68	1.06	0.51	0.99
Contig12956_at	putative amidophosphoribosyltransferase [Oryza sativa (japonica cultivar-group)] dbj|BAB86554.1| putative amidophosphoribosyltransferase [Or	2	6.45	8.56	10.15	6.47	3.23	1.33	1.19	0.64
Contig12964_at	CCAAT-binding transcription factor subunit A (CBF-A) (NF-Y protein chain B) (NF-YB) (CAAT-box DNA binding protein subunit	1.16	0.68	0.5	0.33	0.35	0.58	0.74	0.65	1.09
Contig12969_s_at	P0690B02.4 [Oryza sativa (japonica cultivar-group)] dbj|BAB84416.1| P0690B02.4 [Oryza sativa (japonica cultivar-group)]	2.44	4.54	4.45	7.06	4.37	1.86	0.98	1.59	0.62
Contig12980_at	putative ribonucleoprotein [Oryza sativa (japonica cultivar-group)] dbj|BAB89718.1| putative ribonucleoprotein [Oryza sativa (japonica culti	0.8	4.49	2.74	4.13	6.55	5.59	0.61	1.51	1.59
Contig12981_at	unknown protein [Oryza sativa (japonica cultivar-group)] dbj|BAC84486.1| unknown protein [Oryza sativa (japonica cultivar-group)]	1.13	1.04	2.79	4.54	2.53	0.92	2.67	1.63	0.56
Contig1298_at	Enolase 1 (2-phosphoglycerate dehydratase 1) (2-phospho-D-glycerate hydro-lyase 1) pir||S16257 phosphopyruvate hydratase (EC 4.2.1.11) - mai	0.72	0.38	0.14	0.11	0.15	0.53	0.38	0.8	1.34
Contig12998_at	F16A14.27 [Arabidopsis thaliana]	1.28	2.59	4.54	3.49	1.67	2.01	1.76	0.77	0.48
Contig12999_at	unnamed protein product [Oryza sativa (japonica cultivar-group)] dbj|BAA99366.1| unnamed protein product [Oryza sativa (japonica cultivar-gr	0.8	1.84	5.24	5.34	5.42	2.31	2.85	1.02	1.02
Contig13015_at	P0439B06.27 [Oryza sativa (japonica cultivar-group)] dbj|BAB39892.1| P0439B06.27 [Oryza sativa (japonica cultivar-group)] dbj|BAB61176.1| OS	1.52	12.57	25.29	16.47	2.03	8.25	2.01	0.65	0.12
Contig13019_at	GTP-binding family protein [Arabidopsis thaliana] gb|AAM20589.1| unknown protein [Arabidopsis thaliana] gb|AAN15698.1| unknown protein [Arab	0.79	0.62	2.11	1.49	0.77	0.78	3.42	0.71	0.51
Contig13020_at	putative DHHC-type zinc finger domain-containing protein [Oryza sativa (japonica cultivar-group)] dbj|BAD09072.1| putative DHHC-type zinc fi	1	0.86	0.42	0.36	0.31	0.86	0.49	0.86	0.86
Contig13021_at	hypothetical protein [Oryza sativa (japonica cultivar-group)]	1.22	7.79	1.91	2.64	1.97	6.37	0.24	1.38	0.75
Contig13023_at	ankyrin repeat family protein [Arabidopsis thaliana] gb|AAF04911.1| ankyrin-like protein [Arabidopsis thaliana]	0.75	0.76	0.85	0.59	0.31	1.02	1.11	0.7	0.52
Contig13037_at	unnamed protein product [Oryza sativa (japonica cultivar-group)] dbj|BAA94532.2| unnamed protein product [Oryza sativa (japonica cultivar-gr	1.04	0.77	6.88	15.27	20.9	0.74	8.94	2.22	1.37
Contig13042_at	OSJNBb0003B01.6 [Oryza sativa (japonica cultivar-group)]	0.85	0.89	3.03	30.58	38.66	1.05	3.4	10.11	1.26
Contig13046_at	expressed protein [Arabidopsis thaliana] pir||F86306 F20D23.22 protein - Arabidopsis thaliana gb|AAD50022.1| Unknown protein [Arabidopsis th	0.95	0.63	0.31	0.32	0.38	0.66	0.49	1.03	1.2
Contig13052_at	gibberellin-regulated protein 2 (GASA2) / gibberellin-responsive protein 2 [Arabidopsis thaliana]	0.8	1.28	2.46	2.24	6.41	1.6	1.92	0.91	2.86
Contig13062_at	APG [Arabidopsis thaliana] pir||S21961 proline-rich protein APG - Arabidopsis thaliana	1.04	1.17	8.68	7.56	4.12	1.12	7.44	0.87	0.54
Contig13064_at	putative transcription factor MADS32 [Triticum aestivum]	0.78	0.88	1.83	3.19	2.12	1.13	2.07	1.74	0.66
Contig13065_at	probable germin protein 4 [Oryza sativa (japonica cultivar-group)] pir||T02658 probable germin protein 4 - rice gb|AAC04835.1| germin-like p	1.02	1.45	6.14	4.53	3.67	1.42	4.25	0.74	0.81
Contig13068_at	P0439B06.24 [Oryza sativa (japonica cultivar-group)] dbj|BAB39889.1| P0439B06.24 [Oryza sativa (japonica cultivar-group)] dbj|BAB61173.1| OS	1.31	0.86	1.31	1.06	0.35	0.66	1.52	0.81	0.33
Contig13073_at	unknown protein [Oryza sativa (japonica cultivar-group)]	1.43	2.82	5.51	1.31	0.6	1.96	1.96	0.24	0.46
Contig13074_at	unknown protein [Oryza sativa (japonica cultivar-group)] gb|AAG13575.1| unknown protein [Oryza sativa]	0.99	1.11	4.3	1.67	3.74	1.12	3.87	0.39	2.24
Contig13078_s_at	P0520B06.19 [Oryza sativa (japonica cultivar-group)] dbj|BAB60910.1| OSJNBa0054L14.2 [Oryza sativa (japonica cultivar-group)] dbj|BAB92195.1	1.11	1.23	3.08	3.5	1.5	1.11	2.5	1.13	0.43
Contig1307_at	Ferredoxin, chloroplast precursor pir||FEWT ferredoxin [2Fe-2S] precursor - wheat emb|CAA52980.1| ferredoxin [Triticum aestivum]	1.01	0.67	0.77	0.78	7.88	0.66	1.15	1.02	10.13
Contig13082_at	P0707D10.35 [Oryza sativa (japonica cultivar-group)] dbj|BAB40177.1| P0707D10.35 [Oryza sativa (japonica cultivar-group)]	1.16	0.79	0.76	0.64	1.03	0.68	0.96	0.84	1.61
Contig13087_at	unknown protein [Arabidopsis thaliana] gb|AAM47876.1| unknown protein [Arabidopsis thaliana]	1.05	0.45	0.44	0.52	1.21	0.43	0.98	1.19	2.32
Contig13089_at	P0492F05.26 [Oryza sativa (japonica cultivar-group)] dbj|BAB32724.1| P0492F05.26 [Oryza sativa (japonica cultivar-group)] dbj|BAB92115.1| P0	1	0.52	0.1	0.11	0.11	0.52	0.19	1.09	0.99
Contig13093_at	OSJNBb0022F23.5 [Oryza sativa (japonica cultivar-group)]	0.74	0.53	0.34	0.29	0.26	0.72	0.64	0.85	0.9
Contig13096_at	UDP-galactose/UDP-glucose transporter, putative [Arabidopsis thaliana]	0.92	2.56	19.25	10.21	6.34	2.8	7.51	0.53	0.62
Contig1309_at		0.96	0.36	4.47	10.14	6.99	0.38	12.41	2.27	0.69
Contig130_at	Histone H3 pir||S04520 histone H3 (clone pH3c-1) - alfalfa pir||A26014 histone H3 - wheat	1.48	1.2	23.22	27.71	15.58	0.81	19.4	1.19	0.56
Contig13100_at	AT3g57880/T10K17_90 [Arabidopsis thaliana] gb|AAM52232.1| AT3g57880/T10K17_90 [Arabidopsis thaliana]	1.09	3.46	4.29	6.95	6.01	3.16	1.24	1.62	0.86
Contig13103_at	OSJNBb0018A10.6 [Oryza sativa (japonica cultivar-group)]	0.85	0.94	0.92	1.1	2.26	1.1	0.98	1.2	2.05
Contig13104_at	HAD superfamily protein involved in N-acetyl-glucosamine catabolism-like [Oryza sativa (japonica cultivar-group)] dbj|BAD08978.1| HAD superf	1.02	0.82	0.81	1.45	2.62	0.8	0.99	1.79	1.8
Contig1310_at	putative aquaporin [Oryza sativa] dbj|BAC79359.1| tonoplast intrinsic protein [Oryza sativa (japonica cultivar-group)]	0.93	0.94	0.96	13.09	94.36	1.01	1.02	13.63	7.21
Contig13111_at		0.92	0.48	0.48	0.32	0.35	0.52	1.02	0.67	1.09
Contig13117_at	putative stress related-like protein interactor [Oryza sativa (japonica cultivar-group)]	1	0.65	0.64	0.51	0.47	0.65	0.99	0.79	0.92
Contig13118_at	glycine-rich protein [Arabidopsis thaliana] pir||C84533 hypothetical protein At2g15780 [imported] - Arabidopsis thaliana	0.92	0.9	0.96	1.02	1.73	0.98	1.07	1.06	1.7
Contig13119_at	zinc finger (C3HC4-type RING finger) family protein [Arabidopsis thaliana] dbj|BAC42417.1| unknown protein [Arabidopsis thaliana]	1.01	0.71	0.31	0.24	0.21	0.71	0.43	0.78	0.86
Contig13128_at	formin-binding protein-related [Arabidopsis thaliana] gb|AAQ22665.1| At1g49590 [Arabidopsis thaliana]	0.78	0.65	0.57	0.43	0.37	0.84	0.87	0.76	0.86
Contig13129_at	GAI protein [Oryza sativa]	1.1	0.33	0.28	0.25	0.25	0.3	0.84	0.91	0.98
Contig13137_at		0.94	0.81	0.73	0.61	0.56	0.87	0.9	0.83	0.92
Contig13137_s_at	starch synthase isoform IV [Triticum aestivum]	1.05	0.53	0.45	0.28	0.31	0.5	0.85	0.62	1.11
Contig13145_at	serine-rich protein-related [Arabidopsis thaliana] ref|NP_851072.1| serine-rich protein-related [Arabidopsis thaliana]	2.26	5.34	0.72	0.87	1.13	2.36	0.13	1.21	1.3
Contig13149_at	myosin-like protein [Oryza sativa (japonica cultivar-group)]	0.85	0.64	0.53	0.36	0.35	0.76	0.83	0.68	0.97
Contig1314_s_at	Ferredoxin, chloroplast precursor pir||FEWT ferredoxin [2Fe-2S] precursor - wheat emb|CAA52980.1| ferredoxin [Triticum aestivum]	0.78	0.35	2.56	8.27	21.68	0.45	7.31	3.23	2.62
Contig13150_at		1.17	0.81	0.69	0.58	0.59	0.7	0.85	0.85	1
Contig13155_at	P0702B09.9 [Oryza sativa (japonica cultivar-group)] dbj|BAB44080.1| P0702B09.9 [Oryza sativa (japonica cultivar-group)]	0.8	0.56	0.62	0.32	0.13	0.7	1.1	0.52	0.41
Contig1315_s_at	delta tonoplast intrinsic protein TIP2;2 [Triticum aestivum]	0.98	2.4	3.69	5.99	6.33	2.44	1.53	1.63	1.06
Contig13168_at	OSJNBb0059K02.24 [Oryza sativa (japonica cultivar-group)] emb|CAE03540.2| OSJNBa0060D06.6 [Oryza sativa (japonica cultivar-group)]	0.89	0.46	0.35	0.35	0.33	0.52	0.76	1	0.94
Contig13169_at	small nuclear ribonucleoprotein, putative / snRNP, putative / Sm protein, putative [Arabidopsis thaliana]	1.17	1.18	4.28	3.62	1.88	1	3.64	0.85	0.52
Contig13178_at	zinc finger (DHHC type) family protein [Arabidopsis thaliana] gb|AAL49807.1| unknown protein [Arabidopsis thaliana]	1.18	1.62	3	2.86	3.11	1.37	1.86	0.95	1.09
Contig1317_s_at	Ferredoxin, chloroplast precursor pir||FEWT ferredoxin [2Fe-2S] precursor - wheat emb|CAA52980.1| ferredoxin [Triticum aestivum]	0.9	0.72	2.27	6.49	38.37	0.8	3.17	2.86	5.91
Contig13183_s_at	putative RAE1 (RNA export 1, S.pombe) homolog [Oryza sativa (japonica cultivar-group)] dbj|BAD03234.1| putative RAE1 (RNA export 1, S.pombe)	1.13	0.57	0.33	0.25	0.33	0.5	0.58	0.76	1.33
Contig13187_at	putative DNA primase large subunit [Oryza sativa (japonica cultivar-group)]	0.91	1	4.79	2.97	3.3	1.1	4.79	0.62	1.11
Contig13190_at	unknown protein [Oryza sativa] gb|AAG46134.1| unknown protein [Oryza sativa]	1.24	0.44	0.59	0.32	1.14	0.36	1.32	0.54	3.58
Contig13198_at	haloacid dehalogenase-like hydrolase family protein [Arabidopsis thaliana] gb|AAM20655.1| unknown protein [Arabidopsis thaliana]	1.2	0.66	1.11	1.55	1.41	0.55	1.69	1.4	0.91
Contig131_at	similar to germinal histone H4 gene [Rattus norvegicus]	1.05	1.31	2.24	2.58	1.82	1.24	1.72	1.15	0.71
Contig13200_at	putative transcription factor [Oryza sativa (japonica cultivar-group)] gb|AAK55449.1| putative transcription factor [Oryza sativa (japonica	1.09	2.39	2.27	4.85	22.01	2.18	0.95	2.14	4.54
Contig13205_at	pre-mRNA splicing factor PRP38 family protein [Arabidopsis thaliana] gb|AAM64964.1| unknown [Arabidopsis thaliana]	0.85	1.8	0.99	0.6	0.54	2.12	0.55	0.6	0.91
Contig13206_at	unknown protein [Oryza sativa (japonica cultivar-group)]	0.74	1.24	0.27	0.21	0.18	1.66	0.22	0.8	0.85
Contig13208_at	glycosyl transferase family 8 protein [Arabidopsis thaliana]	1.32	6.76	6.68	6.35	4.18	5.12	0.99	0.95	0.66
Contig13210_at	putative tyrosine/DOPA decarboxylase [Oryza sativa (japonica cultivar-group)] dbj|BAB56067.1| putative tyrosine/DOPA decarboxylase [Oryza sa	0.87	0.9	0.94	5.11	6.36	1.03	1.04	5.45	1.24
Contig13214_at	presenilin family protein [Arabidopsis thaliana] sp|Q9SIK7|PSNB_ARATH Presenilin-like protein At2g29900	1.28	2.79	2.79	3.18	2.63	2.17	1	1.14	0.83
Contig1321_at	unnamed protein product [Oryza sativa (japonica cultivar-group)] sp|P29612|CALM_ORYSA Calmodulin (CaM) sp|P62162|CALM_HORVU Calmodulin (CaM)	0.64	0.96	1.77	1.82	1.55	1.52	1.84	1.03	0.85
Contig13222_at	replication protein A 30kDa [Oryza sativa (japonica cultivar-group)]	1.23	1.28	0.58	0.5	0.28	1.04	0.45	0.86	0.56
Contig13226_s_at	P0408G07.6 [Oryza sativa (japonica cultivar-group)]	1.45	3.09	0.75	0.92	1.04	2.13	0.24	1.24	1.13
Contig13230_at	acyl-activating enzyme 17 (AAE17) [Arabidopsis thaliana]	0.9	0.52	0.53	1.32	1.92	0.57	1.02	2.48	1.46
Contig13236_at	B1066G12.13 [Oryza sativa (japonica cultivar-group)] dbj|BAB89439.1| B1066G12.13 [Oryza sativa (japonica cultivar-group)]	1.08	0.9	0.31	0.22	0.13	0.83	0.34	0.7	0.58
Contig13238_at	stress responsive gene 6 protein, Srg6 [Hordeum vulgare subsp. vulgare] emb|CAC20595.1| stress responsive gene 6, Srg6 [Hordeum vulgare subs	0.92	0.68	0.27	0.17	0.2	0.74	0.4	0.64	1.16
Contig13239_at	P0439B06.4 [Oryza sativa (japonica cultivar-group)] dbj|BAB39869.1| P0439B06.4 [Oryza sativa (japonica cultivar-group)]	0.87	0.94	1.26	8.27	34.44	1.08	1.34	6.58	4.17
Contig13240_s_at	glutathione transferase F2 [Triticum aestivum]	0.95	2.66	3.89	2.81	3.66	2.8	1.46	0.72	1.3
Contig13241_at	B1066G12.9 [Oryza sativa (japonica cultivar-group)] dbj|BAB89435.1| B1066G12.9 [Oryza sativa (japonica cultivar-group)]	1.03	1.29	3.48	4.84	2.19	1.25	2.7	1.39	0.45
Contig13249_at	ESTs AU082579(S2069),D40238(S2069) correspond to a region of the predicted gene.~Similar to Arabidopsis thaliana vesicle-associated membrane	1.57	2.04	2.01	2.5	3.51	1.3	0.98	1.24	1.4
Contig1324_at	Calmodulin-2 [Oryza sativa (japonica cultivar-group)]	0.86	3.26	1.52	1.06	0.91	3.81	0.47	0.69	0.87
Contig13254_at	S-adenosylmethionine decarboxylase 2 [Oryza sativa (japonica cultivar-group)] dbj|BAD19232.1| S-adenosylmethionine decarboxylase 2 [Oryza sa	0.93	0.63	0.67	0.91	2.8	0.68	1.06	1.35	3.09
Contig13255_at	unnamed protein product [Arabidopsis thaliana]	0.94	0.49	0.33	0.32	0.3	0.53	0.67	0.98	0.91
Contig13256_at	hypothetical protein [Arabidopsis thaliana]	0.86	0.33	0.29	0.25	0.19	0.38	0.89	0.86	0.75
Contig13261_at	RabGAP/TBC domain-containing protein [Arabidopsis thaliana] pir||T05242 hypothetical protein F18A5.120 - Arabidopsis thaliana	1.01	1	1.35	3.11	3.4	0.99	1.35	2.31	1.09
Contig1326_s_at	Cold-regulated protein BLT14 pir||S16161 BLT14 protein - barley emb|CAA40779.1| BLT14 protein [Hordeum vulgare subsp. vulgare]	0.52	2.54	17.13	21.66	40.44	4.89	6.73	1.26	1.87
Contig13271_at	unknown protein [Oryza sativa (japonica cultivar-group)] gb|AAL58188.1| unknown protein [Oryza sativa (japonica cultivar-group)] gb|AAP55163	0.93	0.97	1.02	1.3	9.13	1.04	1.05	1.27	7.02
Contig1327_at	unnamed protein product [Oryza sativa (japonica cultivar-group)] sp|P29612|CALM_ORYSA Calmodulin (CaM) sp|P62162|CALM_HORVU Calmodulin (CaM)	1.52	2.94	4.63	5.19	6	1.93	1.58	1.12	1.16
Contig13282_at	putative Transcriptional regulators of NagC/XylR (ROK) family, sugar kinase [Oryza sativa (japonica cultivar-group)]	1.36	0.92	1.59	2.98	4.29	0.68	1.73	1.87	1.44
Contig13286_at	relating to carbonate stress~unidentified [Oryza sativa (japonica cultivar-group)] gb|AAP50962.1| hypothetical protein [Oryza sativa (japoni	2.2	7.78	1.31	2.61	0.46	3.53	0.17	1.99	0.18
Contig13293_at	unknown protein [Oryza sativa (japonica cultivar-group)] gb|AAR87243.1| expressed protein [Oryza sativa (japonica cultivar-group)]	0.84	0.72	0.26	0.31	0.24	0.85	0.36	1.2	0.79
Contig13294_at	cis-zeatin O-glucosyltransferase 2 [Zea mays]	1.04	1.04	6.06	11.93	7.22	1	5.84	1.97	0.61
Contig13298_at	expressed protein [Oryza sativa (japonica cultivar-group)]	0.95	0.43	0.15	0.08	0.06	0.45	0.35	0.55	0.7
Contig13302_at		0.96	1.07	1.61	1.84	1.13	1.11	1.5	1.15	0.61
Contig13303_at	SET-domain transcriptional regulator-like protein [Oryza sativa (japonica cultivar-group)] dbj|BAD11545.1| SET-domain transcriptional regula	1.16	1.37	1.23	0.96	0.61	1.19	0.89	0.78	0.64
Contig13304_at	OSJNBb0118P14.11 [Oryza sativa (japonica cultivar-group)] emb|CAE05363.3| OJ000315_02.8 [Oryza sativa (japonica cultivar-group)]	0.94	0.35	0.11	0.07	0.05	0.38	0.3	0.64	0.68
Contig13318_at	putative pectinesterase [Oryza sativa (japonica cultivar-group)]	1.04	1.1	2.26	4.62	31.49	1.05	2.06	2.05	6.82
Contig13345_at		1.15	2.55	0.76	0.91	0.97	2.22	0.3	1.19	1.07
Contig1334_at	probable acclimation protein - barley emb|CAA66489.1| BLT14.1 protein [Hordeum vulgare subsp. vulgare]	0.95	1.06	0.81	0.67	0.36	1.12	0.76	0.83	0.54
Contig13350_at	beta-1,3-glucanase precursor [Triticum aestivum]	0.93	0.95	1	1.08	5.33	1.02	1.05	1.08	4.95
Contig13361_at	unknown protein [Oryza sativa (japonica cultivar-group)] dbj|BAC65917.1| unknown protein [Oryza sativa (japonica cultivar-group)]	0.85	0.82	0.76	0.66	0.3	0.96	0.92	0.88	0.45
Contig13367_at		0.84	0.61	0.5	0.33	0.31	0.72	0.82	0.66	0.94
Contig1337_s_at	COLD-REGULATED PROTEIN 2 pir||B45512 cold-regulated protein 2 - barley (fragment) gb|AAC98703.1| cold-regulated [Hordeum vulgare]	0.98	2.52	17.27	17.56	89.34	2.59	6.84	1.02	5.09
Contig13380_at	copper chaperone (CCH)-related protein-like protein [Oryza sativa (japonica cultivar-group)]	0.48	1.72	2.67	1.34	1.61	3.62	1.55	0.5	1.2
Contig13387_at	hypothetical protein [Oryza sativa]	0.96	0.82	0.44	0.45	0.44	0.85	0.53	1.03	0.97
Contig1338_s_at	unnamed protein product [Oryza sativa (japonica cultivar-group)] sp|P29612|CALM_ORYSA Calmodulin (CaM) sp|P62162|CALM_HORVU Calmodulin (CaM)	1.7	8.47	14.35	13.23	11.21	4.98	1.69	0.92	0.85
Contig13394_at	DNAJ heat shock N-terminal domain-containing protein [Arabidopsis thaliana]	0.87	0.35	0.29	0.29	0.21	0.4	0.83	1.01	0.71
Contig13403_at	DegP protease, putative [Arabidopsis thaliana] dbj|BAB11638.1| serine protease-like protein [Arabidopsis thaliana]	0.77	1	4.43	3.39	0.82	1.31	4.42	0.77	0.24
Contig13405_at	OSJNBa0043L24.15 [Oryza sativa (japonica cultivar-group)]	0.94	2.29	4.35	1.48	1	2.43	1.9	0.34	0.67
Contig13408_at	unnamed protein product [Oryza sativa (japonica cultivar-group)] dbj|BAA94228.1| unnamed protein product [Oryza sativa (japonica cultivar-gr	0.77	0.77	2.17	3.03	4.53	1	2.82	1.4	1.5
Contig1340_at		1.25	0.95	1.67	2.73	3.56	0.77	1.75	1.63	1.3
Contig13410_at	OSJNBa0086B14.27 [Oryza sativa (japonica cultivar-group)]	0.99	0.55	0.56	0.4	0.44	0.56	1.02	0.72	1.1
Contig13412_at	heat shock protein-like [Oryza sativa (japonica cultivar-group)] dbj|BAD31032.1| heat shock protein-like [Oryza sativa (japonica cultivar-gr	1.03	0.46	0.51	0.26	0.27	0.45	1.09	0.51	1.05
Contig13413_at	lipase class 3 family protein [Arabidopsis thaliana] gb|AAB63082.2| putative lipase [Arabidopsis thaliana] gb|AAM14092.1| putative lipase [A	1.01	1.02	1	1.36	7.35	1	0.98	1.37	5.39
Contig13419_at	expressed protein [Arabidopsis thaliana] pir||T49150 hypothetical protein T20N10.20 - Arabidopsis thaliana	0.96	0.83	0.68	0.4	0.57	0.87	0.82	0.58	1.43
Contig1341_at	putative heme activated protein [Oryza sativa (japonica cultivar-group)] dbj|BAD10129.1| putative heme activated protein [Oryza sativa (japo	1.08	1.54	2.95	4.89	5.25	1.42	1.92	1.66	1.07
Contig13422_at	putative 2-oxoglutarate-dependent oxygenase [Oryza sativa (japonica cultivar-group)]	0.96	1.24	1.66	4.22	7.05	1.29	1.34	2.54	1.67
Contig13424_at	hypothetical protein [Oryza sativa]	1.05	1.8	6.03	6.89	6.7	1.71	3.36	1.14	0.97
Contig13426_at	Rurm1 [Oryza sativa] dbj|BAC01162.1| ubiquitin-related modifier-1 [Oryza sativa (indica cultivar-group)]	0.85	0.64	0.54	0.48	0.41	0.75	0.84	0.89	0.85
Contig13430_at		1.07	0.32	0.33	0.26	0.28	0.3	1.05	0.79	1.07
Contig13430_s_at	Paa2 P-type ATPase [Arabidopsis thaliana]	0.91	0.45	0.42	0.31	0.41	0.49	0.93	0.74	1.32
Contig13436_at	Protein HUG-1 (HOX11 upstream gene 1 protein) emb|CAA08833.1| hug-1 [Homo sapiens]	1.34	1.35	1.47	1.42	5.28	1.01	1.09	0.96	3.73
Contig13438_at	LEA protein 12 [Oryza sativa (japonica cultivar-group)]	0.83	0.25	0.08	0.01	0	0.3	0.33	0.15	0.15
Contig13447_s_at	putative chloroplast RNA processing protein [Oryza sativa (japonica cultivar-group)]	0.96	0.54	0.31	0.27	0.39	0.57	0.57	0.88	1.44
Contig13454_at	DNA-binding protein HEXBP (Hexamer-binding protein) pir||A47156 hexamer-binding protein HEXBP - Leishmania major	1.32	1.71	1.27	1.13	0.46	1.3	0.74	0.89	0.41
Contig13466_at	unknown protein [Oryza sativa (japonica cultivar-group)]	1.06	0.62	0.46	0.35	0.39	0.58	0.75	0.76	1.1
Contig13467_at	GAMYB-binding protein [Hordeum vulgare subsp. vulgare]	1.04	2.03	0.52	0.74	0.64	1.95	0.26	1.42	0.86
Contig13475_at	ATP-binding family protein [Arabidopsis thaliana] dbj|BAB08336.1| unnamed protein product [Arabidopsis thaliana]	0.69	0.36	0.3	0.23	0.15	0.52	0.85	0.75	0.64
Contig13476_at	putative ABC transporter [Oryza sativa (japonica cultivar-group)] dbj|BAB40032.1| putative ABC transporter [Oryza sativa (japonica cultivar-	0.83	0.95	1.06	1.76	2.19	1.15	1.12	1.66	1.24
Contig13477_at	Blue copper protein precursor pir||T06555 blue copper-binding protein II - garden pea	1.2	1.49	1.58	4.31	2	1.24	1.06	2.73	0.46
Contig13478_at	P0446G04.23 [Oryza sativa (japonica cultivar-group)] dbj|BAB89599.1| P0446G04.23 [Oryza sativa (japonica cultivar-group)]	0.96	0.95	0.93	0.97	2.22	0.99	0.98	1.04	2.29
Contig13480_at	P0518C01.13 [Oryza sativa (japonica cultivar-group)] dbj|BAB63676.1| P0518C01.13 [Oryza sativa (japonica cultivar-group)]	1.33	1.14	0.61	0.36	0.3	0.86	0.53	0.59	0.82
Contig13481_at	phosphatidic acid phosphatase-related / PAP2-related [Arabidopsis thaliana] dbj|BAB02313.1| unnamed protein product [Arabidopsis thaliana]	0.89	1.08	2.91	2.91	4.87	1.21	2.7	1	1.68
Contig13483_at	putative MATE family protein [Oryza sativa (japonica cultivar-group)]	0.95	0.95	1.07	4.19	75.34	1	1.13	3.9	18
Contig13485_s_at	hypothetical protein [Oryza sativa (japonica cultivar-group)]	1.04	0.73	0.96	1.03	1.96	0.7	1.31	1.07	1.9
Contig13498_at	receptor-like protein kinase-like protein [Oryza sativa (japonica cultivar-group)]	1.33	0.9	0.51	0.37	0.37	0.67	0.57	0.72	0.99
Contig134_s_at	putative ribosomal protein S15 [Oryza sativa (japonica cultivar-group)] gb|AAO37527.1| putative ribosomal protein S15 [Oryza sativa (japonic	1.02	1.65	1.36	1.17	0.68	1.62	0.82	0.86	0.58
Contig13503_at	hypothetical protein [Oryza sativa (japonica cultivar-group)]	0.85	0.84	0.37	0.3	0.23	0.99	0.44	0.82	0.77
Contig13511_at	beta-amyrin synthase [Avena strigosa]	0.93	0.99	0.87	0.86	5.79	1.06	0.88	0.99	6.73
Contig13512_at	OSJNBa0064H22.9 [Oryza sativa (japonica cultivar-group)]	1.02	0.81	0.5	0.4	0.27	0.8	0.61	0.8	0.68
Contig1351_x_at		0.84	0.81	0.28	0.29	0.27	0.97	0.35	1.04	0.93
Contig13521_at	expressed protein [Arabidopsis thaliana] dbj|BAB11462.1| unnamed protein product [Arabidopsis thaliana] gb|AAP37690.1| At5g41560 [Arabidopsi	0.59	0.44	0.14	0.07	0.19	0.75	0.33	0.51	2.62
Contig13524_at	putative amino acid permease [Oryza sativa (japonica cultivar-group)]	1	1.03	5.89	5.88	1.91	1.03	5.7	1	0.32
Contig13525_at	OJ1714_H10.44 [Oryza sativa (japonica cultivar-group)]	1.02	1.02	0.92	0.55	0.39	1.01	0.9	0.59	0.72
Contig13530_at	unnamed protein product [Oryza sativa (japonica cultivar-group)] dbj|BAA87845.1| unnamed protein product [Oryza sativa (japonica cultivar-gr	0.84	1.25	2.86	4.01	3.3	1.48	2.29	1.4	0.82
Contig1353_s_at	globulin Beg1 precursor - barley gb|AAA32936.1| embryo globulin gb|AAA34269.1| storage protein	0.9	0.76	0.23	0.17	0.03	0.85	0.3	0.74	0.15
Contig13541_at	putative DNA damage repair protein [Oryza sativa (japonica cultivar-group)] dbj|BAB91997.1| putative DNA damage repair protein [Oryza sativa	0.92	1.06	0.56	0.48	0.39	1.15	0.53	0.86	0.82
Contig13546_at	sorbitol transporter [Prunus cerasus]	0.7	1.1	1.84	2.42	1.49	1.57	1.68	1.31	0.62
Contig13551_at	NTGP5 [Nicotiana tabacum]	1.21	2.11	3.97	3.38	3.17	1.75	1.88	0.85	0.94
Contig13556_at	dof zinc finger protein [Hordeum vulgare subsp. vulgare]	0.95	1	0.94	2.88	1.26	1.06	0.94	3.06	0.44
Contig13561_at	Mla-like protein [Triticum aestivum]	0.98	1.87	0.73	0.45	0.5	1.9	0.39	0.62	1.13
Contig13562_at	B1144G04.15 [Oryza sativa (japonica cultivar-group)] dbj|BAB90024.1| B1144G04.15 [Oryza sativa (japonica cultivar-group)]	1.01	1.01	0.97	3.12	1.98	1	0.96	3.23	0.63
Contig13572_at	leucine-rich repeat family protein / extensin family protein [Arabidopsis thaliana] pir||T04859 extensin homolog F28A21.80 - Arabidopsis tha	1.06	1.39	0.29	0.26	0.22	1.31	0.21	0.89	0.85
Contig13573_at	lipase-like protein~predicted by FGENESH etc. [Oryza sativa (japonica cultivar-group)] dbj|BAC16480.1| lipase-like protein [Oryza sativa (ja	0.67	0.19	0.56	3.35	1.74	0.28	2.98	5.99	0.52
Contig13583_at	B1139B11.18 [Oryza sativa (japonica cultivar-group)]	0.76	0.64	0.42	0.42	0.29	0.84	0.66	0.99	0.69
Contig13589_at	histone deacetylase family protein (HDA2) [Arabidopsis thaliana]	1	0.51	0.2	0.18	0.19	0.51	0.4	0.89	1.07
Contig13590_at	PHAVOLUTA-like HD-ZIPIII protein [Nicotiana sylvestris]	1.07	0.95	1.67	1.87	1.48	0.89	1.76	1.12	0.79
Contig13591_at	FtsJ-like methyltransferase family protein [Arabidopsis thaliana] gb|AAN86163.1| putative cell division protein [Arabidopsis thaliana]	0.78	0.75	0.4	0.37	0.23	0.95	0.54	0.9	0.62
Contig135_at	Histone H3 pir||S04520 histone H3 (clone pH3c-1) - alfalfa pir||A26014 histone H3 - wheat	1.17	1.04	24.14	27.16	17.71	0.89	23.16	1.12	0.65
Contig13614_at	putative DNA gyrase subunit [Oryza sativa (japonica cultivar-group)]	1.4	0.81	3.47	3.87	3.65	0.58	4.28	1.12	0.94
Contig13615_at	VQ motif-containing protein [Arabidopsis thaliana] dbj|BAB03064.1| unnamed protein product [Arabidopsis thaliana]	1.6	0.71	0.3	0.34	0.38	0.44	0.42	1.14	1.1
Contig13623_at	putative nucleoside-triphosphatase [Oryza sativa (japonica cultivar-group)]	0.76	0.75	0.7	1.34	4.77	0.99	0.93	1.93	3.56
Contig13627_at	expressed protein [Arabidopsis thaliana] pir||F86306 F20D23.22 protein - Arabidopsis thaliana gb|AAD50022.1| Unknown protein [Arabidopsis th	1.24	1.09	0.48	0.39	0.41	0.87	0.44	0.81	1.06
Contig1362_s_at	40S ribosomal protein S27 (Manganese efficiency related protein 1) emb|CAA59732.2| putative zinc finger protein [Hordeum vulgare subsp. vulg	1	1.16	1.37	1.19	1.02	1.16	1.17	0.87	0.86
Contig13636_at	hydroxyproline-rich glycoprotein DZ-HRGP [Volvox carteri f. nagariensis]	0.87	0.77	0.47	0.53	0.53	0.89	0.61	1.11	1
Contig13638_at	Hypothetical protein [Oryza sativa (japonica cultivar-group)]	1.29	0.61	0.28	0.23	0.26	0.47	0.45	0.84	1.12
Contig13642_at	expressed protein [Arabidopsis thaliana] dbj|BAC42511.1| unknown protein [Arabidopsis thaliana]	0.82	0.37	0.41	0.63	0.81	0.45	1.11	1.53	1.28
Contig13644_at	putative serine/threonine kinase protein [Oryza sativa (japonica cultivar-group)]	0.9	0.67	0.38	0.48	0.27	0.74	0.57	1.26	0.58
Contig13656_at	OSJNBb0062H02.5 [Oryza sativa (japonica cultivar-group)]	0.99	0.46	0.12	0.25	0.58	0.46	0.25	2.17	2.32
Contig13657_at	putative peroxidase [Oryza sativa (japonica cultivar-group)]	1.16	2.5	1.08	0.95	0.71	2.16	0.43	0.88	0.75
Contig13665_at		0.93	0.25	0.2	0.14	0.07	0.27	0.78	0.69	0.49
Contig13666_at		0.96	0.25	0.12	0.06	0.03	0.26	0.5	0.51	0.5
Contig13674_at	putative beta-xylosidase [Triticum aestivum]	0.78	0.77	1.12	6.03	7.39	0.99	1.45	5.39	1.23
Contig13676_at	putative glutaredoxin [Oryza sativa (japonica cultivar-group)] dbj|BAB64202.1| putative glutaredoxin [Oryza sativa (japonica cultivar-group)	1.05	0.92	0.97	1.79	8.55	0.88	1.05	1.85	4.77
Contig13686_at	periaxin-like protein [Arabidopsis thaliana]	0.57	0.51	0.33	6.56	13.92	0.91	0.65	19.77	2.12
Contig13687_at	dentin sialophosphoprotein precursor-like [Oryza sativa (japonica cultivar-group)] dbj|BAD25712.1| dentin sialophosphoprotein precursor-like	0.95	1.23	4.18	4.91	5.37	1.29	3.4	1.18	1.09
Contig13689_at	FK506-binding protein 1 (FKBP13) [Arabidopsis thaliana] sp|Q9SCY2|FKB3_ARATH FKBP-type peptidyl-prolyl cis-trans isomerase 3, chloroplast	0.97	0.98	0.95	0.99	11.26	1.01	0.97	1.04	11.36
Contig1368_at		0.94	1	1.46	1.22	0.48	1.07	1.46	0.83	0.39
Contig13690_at	unknown protein [Oryza sativa (japonica cultivar-group)] gb|AAT07641.1| unknown protein [Oryza sativa (japonica cultivar-group)]	1.3	6.05	1.23	0.83	0.64	4.66	0.2	0.67	0.77
Contig1369_s_at	40S ribosomal protein S27 (Manganese efficiency related protein 1) emb|CAA59732.2| putative zinc finger protein [Hordeum vulgare subsp. vulg	1.23	2.16	1.78	1.71	1.06	1.76	0.82	0.96	0.62
Contig13700_at	TPA: putative yellow stripe-like protein [Oryza sativa (japonica cultivar-group)]	0.92	2.08	1.16	2.65	1.26	2.26	0.56	2.29	0.48
Contig13706_at	OSJNBb0118P14.9 [Oryza sativa (japonica cultivar-group)]	0.81	0.27	0.17	0.27	0.23	0.33	0.63	1.58	0.84
Contig13712_at	ESTs AU057825(S21823),AU057072(S21123) correspond to a region of the predicted gene.~Similar to Nicotiana glauca X Nicotiana langsdorffii mR	3.01	15.27	3.51	2.37	1.4	5.07	0.23	0.68	0.59
Contig13714_at	lipase-like protein [Oryza sativa (japonica cultivar-group)] dbj|BAB89190.1| lipase-like protein [Oryza sativa (japonica cultivar-group)]	0.77	0.89	1.02	0.89	3.18	1.17	1.14	0.87	3.57
Contig13715_at	peptidyl-prolyl cis-trans isomerase cyclophilin-type family protein [Arabidopsis thaliana]	1.05	0.52	1.06	1.91	1.6	0.49	2.03	1.81	0.83
Contig13717_at	Dof zinc finger protein [Oryza sativa] dbj|BAD16079.1| Dof zinc finger protein [Oryza sativa (japonica cultivar-group)]	1.09	2.13	4.01	2.91	2.7	1.96	1.88	0.73	0.93
Contig13719_at	P0702H08.27 [Oryza sativa (japonica cultivar-group)] dbj|BAB90317.1| OJ1619_F12.3 [Oryza sativa (japonica cultivar-group)]	5.73	0.82	0.31	0.27	0.42	0.14	0.38	0.86	1.56
Contig13726_at	putative male sterility 1 protein [Oryza sativa (japonica cultivar-group)] dbj|BAC07324.1| putative male sterility 1 protein [Oryza sativa (	1.54	1.08	0.88	0.61	0.49	0.7	0.82	0.69	0.82
Contig13731_at	similar to exocyst complex component Sec8 [Oryza sativa (japonica cultivar-group)]	1.04	0.58	1.98	2.19	2.3	0.56	3.38	1.11	1.05
Contig1373_at	glutamate decarboxylase [Oryza sativa (japonica cultivar-group)] gb|AAP79441.1| glutamate decarboxylase [Oryza sativa (japonica cultivar-gro	2.42	23.71	1.75	2.11	9.7	9.8	0.07	1.21	4.6
Contig13740_at	unknown protein [Oryza sativa (japonica cultivar-group)] gb|AAP68895.1| unknown protein [Oryza sativa (japonica cultivar-group)]	2.83	9.89	1.29	2.58	2.19	3.5	0.13	2	0.85
Contig13758_at	expressed protein [Arabidopsis thaliana] gb|AAG51320.1| hypothetical protein; 557-2776 [Arabidopsis thaliana]	1.06	1.04	1.4	2	2.9	0.99	1.34	1.43	1.45
Contig13768_at	protein kinase family protein [Arabidopsis thaliana] dbj|BAB10146.1| unnamed protein product [Arabidopsis thaliana]	0.77	0.34	0.26	0.21	0.36	0.44	0.77	0.81	1.7
Contig13769_at	OSJNBb0048E02.8 [Oryza sativa (japonica cultivar-group)] emb|CAE04364.1| OSJNBa0060P14.17 [Oryza sativa (japonica cultivar-group)]	1.18	3.48	2.01	1.3	3.85	2.95	0.58	0.65	2.96
Contig13772_at	L-ascorbate oxidase precursor (Ascorbase) (ASO) pir||S66353 L-ascorbate oxidase (EC 1.10.3.3) precursor - common tobacco dbj|BAA07734.1| asc	0.9	1.08	4.72	11.64	5.18	1.2	4.37	2.47	0.44
Contig13773_at	putative S-like ribonuclease RNS2 [Oryza sativa (japonica cultivar-group)]	0.91	0.85	1.07	1.44	3.68	0.93	1.26	1.35	2.55
Contig13781_at	Similar to Gossypium barbadense Sea Island proline-rich cell wall protein gene complete cds.(U04267) [Oryza sativa	0.85	0.63	0.27	0.26	0.34	0.74	0.43	0.97	1.3
Contig13783_at	putative glycine-rich protein [Oryza sativa (japonica cultivar-group)] gb|AAP54078.1| putative glycine-rich protein [Oryza sativa (japonica	0.95	0.9	14.08	81.41	32.06	0.95	15.63	5.78	0.39
Contig13791_at	dehydration-responsive family protein [Arabidopsis thaliana] ref|NP_849710.1| dehydration-responsive family protein [Arabidopsis thaliana] g	1.07	2.18	5.22	6.31	7.38	2.04	2.39	1.21	1.17
Contig13792_s_at	1,4-beta-D xylan xylanohydrolase [Hordeum vulgare]	0.97	0.97	1.05	0.92	4.02	1	1.08	0.87	4.39
Contig13794_at	hydrolase, TatD family like protein [Oryza sativa (japonica cultivar-group)]	0.88	0.71	0.7	1.85	4.7	0.81	0.98	2.65	2.54
Contig13798_at	putative Rab geranylgeranyltransferase, beta subunit [Oryza sativa (japonica cultivar-group)] dbj|BAD10061.1| putative Rab geranylgeranyltra	0.96	1.48	3	2.38	1.97	1.54	2.02	0.79	0.83
Contig13799_at	Putative alcohol dehydrogenase [Oryza sativa (japonica cultivar-group)]	1.16	0.94	1.66	3.42	10.26	0.81	1.76	2.06	3
Contig137_x_at	histone H2A.9 - wheat dbj|BAA07279.1| protein H2A [Triticum aestivum] prf||2108279B histone H2A:ISOTYPE=9	0.94	1.54	56.72	63.94	40.77	1.65	36.78	1.13	0.64
Contig13806_at	P0010B10.6 [Oryza sativa (japonica cultivar-group)]	0.77	0.49	1.85	1.3	0.74	0.64	3.74	0.7	0.57
Contig1380_s_at	GAD1 [Hordeum vulgare]	1.02	0.39	0.13	0.2	0.36	0.38	0.33	1.57	1.79
Contig13811_at	protein phosphatase type 2C [Lotus japonicus]	0.93	0.37	0.01	0	0	0.39	0.04	0.28	0.46
Contig13816_at		0.97	0.47	2.38	5.06	2.79	0.48	5.07	2.13	0.55
Contig13825_at	ent-kaurenoic acid oxidase [Hordeum vulgare]	0.77	0.66	1.58	5.14	2.74	0.86	2.38	3.25	0.53
Contig13827_at	Putative bZIP transcription factor [Oryza sativa (japonica cultivar-group)]	1.19	1.24	0.58	0.55	0.68	1.04	0.47	0.95	1.24
Contig13834_at	OSJNBa0042I15.9 [Oryza sativa (japonica cultivar-group)]	0.88	2.2	0.99	0.8	9.46	2.52	0.45	0.81	11.77
Contig13835_at		2.13	2	0.81	0.9	0.43	0.94	0.41	1.11	0.48
Contig13837_at	replication factor C 36kDa subunit [Oryza sativa (japonica cultivar-group)]	1.61	2	4.65	2.61	1.97	1.24	2.32	0.56	0.75
Contig1383_s_at	metallothionein-like protein type 3 [Hordeum vulgare subsp. vulgare]	0.82	0.48	0.52	1.44	2.93	0.58	1.09	2.75	2.04
Contig13847_s_at	putative subtilase [Oryza sativa (japonica cultivar-group)] dbj|BAB89883.1| putative subtilase [Oryza sativa (japonica cultivar-group)]	0.6	0.58	1.17	11.6	6.48	0.95	2.02	9.94	0.56
Contig13850_at		0.98	0.64	0.59	0.57	0.31	0.66	0.92	0.97	0.54
Contig13855_at	hypothetical protein [Oryza sativa (japonica cultivar-group)] gb|AAN05568.1| hypothetical protein [Oryza sativa (japonica cultivar-group)] g	0.91	0.21	0.06	0.04	0.02	0.23	0.27	0.65	0.63
Contig13856_at	OSJNBa0073L13.10 [Oryza sativa (japonica cultivar-group)]	0.97	0.57	0.23	0.1	0.12	0.59	0.41	0.42	1.19
Contig1385_at	putative glutamate carboxylase [Oryza sativa (japonica cultivar-group)]	0.86	1.01	4.83	30.71	46.65	1.16	4.81	6.35	1.52
Contig13865_at	tubulin folding cofactor B [Arabidopsis thaliana]	1.27	1.04	1.21	1.34	2.16	0.82	1.17	1.11	1.61
Contig13866_at	expressed protein [Arabidopsis thaliana] pir||T48568 hypothetical protein T31B5.30 - Arabidopsis thaliana emb|CAB86628.1| putative protein [	0.88	0.5	0.03	0.05	0.1	0.57	0.06	1.63	1.91
Contig13867_at	unnamed protein product [Oryza sativa (japonica cultivar-group)] dbj|BAA94219.1| unnamed protein product [Oryza sativa (japonica cultivar-gr	0.86	0.86	0.79	1.06	128.39	0.99	0.92	1.34	121.53
Contig13867_s_at	unnamed protein product [Oryza sativa (japonica cultivar-group)] dbj|BAA94219.1| unnamed protein product [Oryza sativa (japonica cultivar-gr	0.8	0.86	0.81	1.96	196.81	1.07	0.94	2.41	100.62
Contig13871_at	putative disease resistance protein RPM1 [Oryza sativa (japonica cultivar-group)]	0.65	0.64	0.75	2.22	5.58	0.99	1.17	2.97	2.51
Contig13878_at	putative DNA polymerase V [Oryza sativa (japonica cultivar-group)] dbj|BAD10361.1| putative DNA polymerase V [Oryza sativa (japonica cultiva	0.89	1.03	1.11	0.72	0.31	1.16	1.08	0.64	0.43
Contig13883_at	DnaJ protein-like [Oryza sativa (japonica cultivar-group)] dbj|BAD07700.1| DnaJ protein-like [Oryza sativa (japonica cultivar-group)]	0.86	0.58	0.22	0.27	0.31	0.68	0.38	1.2	1.18
Contig13888_at	OSJNBa0035M09.17 [Oryza sativa (japonica cultivar-group)]	1.09	0.75	1.33	3.18	9.84	0.69	1.77	2.39	3.1
Contig13890_at	putative protein kinase [Hordeum vulgare subsp. vulgare]	0.74	0.7	0.2	0.17	0.11	0.95	0.29	0.83	0.64
Contig13891_at		0.96	0.7	0.28	0.26	0.14	0.73	0.41	0.93	0.54
Contig13893_at	TPA: putative phytosulfokine peptide precursor [Zea mays]	1.13	6.22	1.55	1.21	1.48	5.51	0.25	0.78	1.22
Contig1389_s_at	actin [Oryza sativa (japonica cultivar-group)]	1.19	1.83	9.37	17.14	15.72	1.54	5.12	1.83	0.92
Contig13906_at	beta-1,3-glucanase-like protein [Oryza sativa (japonica cultivar-group)]	1.15	2.77	6.64	8.48	10.02	2.4	2.4	1.28	1.18
Contig13911_at	ankyrin-like protein [Oryza sativa (japonica cultivar-group)]	0.98	0.72	0.22	0.24	0.2	0.74	0.3	1.11	0.82
Contig1391_at	actin [Oryza sativa (japonica cultivar-group)] gb|AAK84456.1| actin [Oryza sativa (japonica cultivar-group)] gb|AAP54566.1| actin [Oryza sat	1.15	3.78	9.52	17.81	14.78	3.29	2.52	1.87	0.83
Contig13922_at	putative protein [Oryza sativa]	0.65	0.66	0.64	1.44	2.02	1.01	0.97	2.25	1.4
Contig13923_at	OSJNBa0039C07.6 [Oryza sativa (japonica cultivar-group)]	1.03	1.11	0.27	0.23	0.16	1.08	0.24	0.84	0.71
Contig13930_at	expressed protein [Arabidopsis thaliana] pir||T00554 hypothetical protein At2g39440 [imported] - Arabidopsis thaliana	1.27	0.96	3.02	2.58	1.84	0.75	3.15	0.85	0.71
Contig13931_at	hypothetical protein [Oryza sativa (japonica cultivar-group)] gb|AAP06829.1| hypothetical protein [Oryza sativa (japonica cultivar-group)]	0.98	1.03	1	2.85	4.56	1.05	0.98	2.84	1.6
Contig13936_at	lipid-binding serum glycoprotein family protein [Arabidopsis thaliana]	0.96	0.58	0.25	0.18	0.18	0.6	0.43	0.72	1
Contig13939_at	DegP protease, putative [Arabidopsis thaliana] dbj|BAB10901.1| serine protease-like protein [Arabidopsis thaliana]	0.96	1.03	9.34	4.28	1.78	1.06	9.1	0.46	0.42
Contig1393_at	actin ACT2 [imported] - Striga asiatica gb|AAC49652.1| actin [Striga asiatica]	1.53	1.16	2.28	8.38	10.59	0.76	1.96	3.68	1.26
Contig13940_at	autophagy 9 (APG9) [Arabidopsis thaliana] gb|AAL91630.1| At2g31260/F16D14.10 [Arabidopsis thaliana]	0.8	1.01	0.58	0.34	0.29	1.26	0.58	0.58	0.85
Contig13947_at	ABC transporter-like [Arabidopsis thaliana]	1.25	0.75	0.56	0.35	0.71	0.6	0.74	0.63	2.01
Contig13948_at	unknown protein [Oryza sativa (japonica cultivar-group)] gb|AAK98681.1| Unknown protein [Oryza sativa]	0.91	0.66	0.73	0.49	0.3	0.72	1.12	0.67	0.61
Contig13949_at	OSJNBa0064H22.22 [Oryza sativa (japonica cultivar-group)]	0.87	1.06	1.57	2.42	14.67	1.22	1.48	1.54	6.06
Contig1394_s_at	actin [Musa x paradisiaca]	1.19	1.17	2.11	2.23	2.12	0.98	1.8	1.06	0.95
Contig13953_at	amidohydrolase family [Arabidopsis thaliana]	0.85	0.7	0.61	0.59	2.85	0.81	0.87	0.97	4.83
Contig13959_at	P0697C12.15 [Oryza sativa (japonica cultivar-group)] dbj|BAB64680.1| P0697C12.15 [Oryza sativa (japonica cultivar-group)]	1.25	0.94	0.46	0.5	0.37	0.76	0.48	1.1	0.74
Contig13966_at	unnamed protein product [Arabidopsis thaliana]	0.95	1.64	2.67	2.6	3.07	1.73	1.63	0.97	1.18
Contig13969_at	unknown protein [Oryza sativa (japonica cultivar-group)]	1.05	1.01	2.57	2.83	3.93	0.97	2.53	1.1	1.39
Contig13973_at	protein kinase homolog - rice gb|AAB62693.1| protein kinase [Oryza sativa]	0.89	0.85	0.35	0.22	0.25	0.95	0.42	0.62	1.16
Contig13977_at		0.99	1.03	1.87	14.48	52.68	1.04	1.82	7.75	3.64
Contig13978_at	bystin family [Arabidopsis thaliana] gb|AAG60158.1| bystin, putative [Arabidopsis thaliana]	0.62	1.1	0.71	0.48	0.44	1.77	0.65	0.67	0.92
Contig13979_at	Hypothetical protein [Oryza sativa]	0.96	0.56	0.53	0.52	0.38	0.59	0.93	0.98	0.73
Contig1397_at	actin [Oryza sativa (japonica cultivar-group)] dbj|BAC76319.1| actin [Oryza sativa (japonica cultivar-group)]	1.43	7.58	26.05	48.07	53.79	5.31	3.43	1.85	1.12
Contig13983_at	putative hydrolase [Oryza sativa (japonica cultivar-group)] gb|AAL79744.1| putative hydrolase [Oryza sativa] gb|AAO39862.1| putative hydrola	1.1	0.76	0.19	0.2	0.27	0.69	0.25	1.06	1.34
Contig13984_at	similar to nucleoid DNA-binding-like protein [Oryza sativa (japonica cultivar-group)]	0.9	9.52	12.54	24.64	27.78	10.55	1.32	1.97	1.13
Contig13987_at	At1g20110/T20H2_10 [Arabidopsis thaliana] gb|AAK32902.1| At1g20110/T20H2_10 [Arabidopsis thaliana] gb|AAL16109.1| At1g20110/T20H2_10 [Arabid	1.05	0.77	0.25	0.31	0.4	0.74	0.32	1.24	1.3
Contig13988_at	unnamed protein product [Oryza sativa (japonica cultivar-group)] dbj|BAA92920.1| unnamed protein product [Oryza sativa (japonica cultivar-gr	1.88	4.99	2.39	2.66	2.8	2.65	0.48	1.11	1.05
Contig13989_at	putative zinc finger DNA-binding protein [Oryza sativa (japonica cultivar-group)] gb|AAO72548.1| putative H-protein promoter binding factor-	1.1	0.67	0.3	0.25	0.22	0.6	0.46	0.81	0.91
Contig13990_at	F16N3.14 [imported] - Arabidopsis thaliana gb|AAD46029.1| F16N3.14 [Arabidopsis thaliana]	0.68	0.72	0.78	3.61	8.67	1.05	1.09	4.61	2.4
Contig14006_at	pre-mRNA splicing SR protein related (68.2 kD) (rsr-1) [Caenorhabditis elegans] emb|CAB04214.3| C. elegans RSR-1 protein (corresponding sequ	1.12	0.72	0.1	0.18	0.22	0.65	0.14	1.76	1.24
Contig14011_at	putaive mitochondrial inner membrane protein [Oryza sativa (japonica cultivar-group)] gb|AAG13424.1| putaive mitochondrial inner membrane pr	1.62	2.33	2.13	1.25	0.57	1.44	0.91	0.59	0.46
Contig14017_at	proteophosphoglycan, membrane-associated [imported] - Leishmania major (fragment) emb|CAB46680.1| proteophosphoglycan [Leishmania major]	1.25	3.31	1.72	1.38	1.61	2.66	0.52	0.8	1.17
Contig14027_at	putative equilibrative nucleoside transporter ENT8 splice variant [Oryza sativa (japonica cultivar-group)]	0.79	1.18	1.69	2.82	5.34	1.49	1.43	1.67	1.9
Contig14029_at	F-box family protein / LOV kelch protein 1 (LKP1) [Arabidopsis thaliana] gb|AAF32300.1| FKF1-like protein 2 [Arabidopsis thaliana]	1.75	4.03	1.19	1.19	0.73	2.3	0.3	1	0.62
Contig14030_at	OSJNBa0011L07.15 [Oryza sativa (japonica cultivar-group)]	0.82	0.51	0.27	0.31	0.15	0.63	0.52	1.14	0.48
Contig14034_at	putative phytase [Oryza sativa (japonica cultivar-group)] gb|AAO37938.1| putative phytase [Oryza sativa (japonica cultivar-group)] gb|AAO732	0.98	0.39	0.25	0.21	0.13	0.4	0.63	0.85	0.61
Contig14041_at	OSJNBb0006N15.10 [Oryza sativa (japonica cultivar-group)]	1.28	3.08	2.25	1.86	1.73	2.41	0.73	0.83	0.93
Contig14046_at	OSJNBa0054D14.5 [Oryza sativa (japonica cultivar-group)]	0.63	0.65	0.56	0.4	0.3	1.02	0.87	0.71	0.77
Contig14049_at	P0436E04.3 [Oryza sativa (japonica cultivar-group)] dbj|BAB92146.1| hypothetical protein~similar to Oryza sativa chromosome 5, AC073405_20 [	0.96	1.06	3.72	3.14	1.95	1.1	3.5	0.84	0.62
Contig1404_at	putative early nodulin 8 precursor [Oryza sativa (japonica cultivar-group)]	0.72	0.39	0.41	0.74	1.31	0.54	1.05	1.81	1.77
Contig1404_x_at	putative early nodulin 8 precursor [Oryza sativa (japonica cultivar-group)]	0.74	0.39	0.4	0.64	1.17	0.53	1.03	1.59	1.83
Contig14050_at	B1078G07.34 [Oryza sativa (japonica cultivar-group)] dbj|BAB90212.1| B1078G07.34 [Oryza sativa (japonica cultivar-group)]	0.8	0.57	0.48	0.46	0.47	0.71	0.84	0.97	1.03
Contig14056_at	kinesin-like protein [Oryza sativa (japonica cultivar-group)] dbj|BAB19066.1| kinesin-like protein [Oryza sativa (japonica cultivar-group)]	0.65	0.72	1.32	2.3	3.01	1.11	1.84	1.74	1.31
Contig14059_at	putative RING protein; putative VWA protein; putative Zn-finger protein [Triticum aestivum]	1.25	15.87	0.77	1.68	2.5	12.69	0.05	2.18	1.49
Contig14067_at	unknown [Arabidopsis thaliana]	1.16	1.76	1.17	1.12	3.73	1.51	0.67	0.95	3.34
Contig1406_at	Sd1 beta-amylase [Hordeum vulgare subsp. vulgare] gb|AAO67355.1| endosperm-specific beta-amylase 1 [Hordeum vulgare subsp. vulgare]	0.9	0.23	0.09	0.06	0.04	0.25	0.38	0.65	0.72
Contig14094_at	unknown protein [Oryza sativa (japonica cultivar-group)] dbj|BAD15758.1| unknown protein [Oryza sativa (japonica cultivar-group)]	0.89	0.32	0.12	0.05	0.02	0.35	0.36	0.44	0.38
Contig140_at	Hist1h4h protein [Mus musculus]	1.36	2.36	14.45	13.41	9.75	1.73	6.13	0.93	0.73
Contig14101_at	ubiquitin system component Cue domain-containing protein [Arabidopsis thaliana]	1.17	0.73	0.46	0.59	0.41	0.62	0.64	1.28	0.69
Contig14108_at	OSJNBa0084K11.10 [Oryza sativa (japonica cultivar-group)]	0.93	0.72	1.17	1.61	4.31	0.77	1.62	1.38	2.67
Contig14113_at	P0581F09.16 [Oryza sativa (japonica cultivar-group)] dbj|BAB39959.1| hypothetical protein~similar to Arabidopsis thaliana chromosome 3, MKP6	1.16	0.85	0.43	0.42	0.27	0.73	0.51	0.98	0.65
Contig14114_at		4.76	0.76	0.28	0.16	0.18	0.16	0.37	0.56	1.15
Contig14115_at	putative transcription factor (myb) [Oryza sativa (japonica cultivar-group)]	1.63	0.99	2.12	7.15	5.68	0.61	2.15	3.37	0.79
Contig14119_at	OSJNBa0064G10.8 [Oryza sativa (japonica cultivar-group)]	0.5	0.6	0.22	0.18	0.14	1.2	0.37	0.81	0.8
Contig14129_at	Importin beta-like protein [Oryza sativa (indica cultivar-group)]	0.93	1.3	5.26	5.21	2.6	1.39	4.06	0.99	0.5
Contig14133_at		2.17	6.23	4.65	4.9	2.94	2.87	0.75	1.06	0.6
Contig14134_at	unknown protein [Oryza sativa (japonica cultivar-group)] dbj|BAD10549.1| unknown protein [Oryza sativa (japonica cultivar-group)]	2.13	2.32	5.34	11.59	21.19	1.09	2.31	2.17	1.83
Contig14137_at	putative glycine-rich protein [Oryza sativa (japonica cultivar-group)] dbj|BAD09471.1| putative glycine-rich protein [Oryza sativa (japonica	1.03	0.48	0.22	0.16	0.11	0.47	0.46	0.71	0.7
Contig14149_at	Unknown protein [Oryza sativa]	0.84	0.36	0.24	0.22	0.24	0.43	0.66	0.91	1.1
Contig14167_at	putative extensin-like protein [Oryza sativa (japonica cultivar-group)] dbj|BAB91812.1| putative extensin-like protein [Oryza sativa (japoni	1.09	9.66	2.16	4.36	6.05	8.85	0.22	2.02	1.39
Contig14168_s_at	expressed protein [Arabidopsis thaliana] pir||D96778 unknown protein F9E10.27 [imported] - Arabidopsis thaliana gb|AAD55288.1| ESTs gb|AA042	1.04	0.91	0.95	0.83	9.25	0.88	1.05	0.87	11.11
Contig14172_at		1.45	0.86	0.27	0.28	0.17	0.59	0.31	1.04	0.6
Contig14174_at	oxo-phytodienoic acid reductase [Oryza sativa (japonica cultivar-group)]	1.5	1.25	15.28	28.55	28.98	0.83	12.24	1.87	1.02
Contig14183_s_at	P0439B06.32 [Oryza sativa (japonica cultivar-group)] dbj|BAB39897.1| P0439B06.32 [Oryza sativa (japonica cultivar-group)] dbj|BAB61181.1| OS	0.89	0.33	0.29	0.28	0.26	0.37	0.89	0.94	0.94
Contig14185_at	putative disease resistance protein [Oryza sativa (japonica cultivar-group)]	0.83	1.09	4.64	6.55	4.18	1.31	4.25	1.41	0.64
Contig14187_at	expressed protein [Arabidopsis thaliana] dbj|BAB11573.1| unnamed protein product [Arabidopsis thaliana] dbj|BAC43033.1| unknown protein [Ara	0.53	0.23	0.07	0.04	0.02	0.43	0.29	0.58	0.44
Contig14188_at	unknown protein [Oryza sativa (japonica cultivar-group)]	0.93	0.62	0.3	0.2	0.16	0.67	0.48	0.65	0.8
Contig1419_s_at	putative photosystem II 10K protein [Oryza sativa (japonica cultivar-group)]	0.66	0.66	0.71	0.64	13.84	1.01	1.06	0.91	21.53
Contig14200_at	expressed protein [Arabidopsis thaliana] gb|AAM15277.1| expressed protein [Arabidopsis thaliana] gb|AAM15381.1| expressed protein [Arabidops	0.92	1.03	1.31	0.97	0.6	1.12	1.26	0.74	0.61
Contig14212_at	unnamed protein product [Arabidopsis thaliana]	1.26	0.54	4.23	8.56	5.42	0.42	7.89	2.03	0.63
Contig14219_at	unnamed protein product [Mus musculus]	1.07	2.1	0.26	0.4	0.09	1.97	0.13	1.5	0.22
Contig14229_at	NOD26-like membrane integral protein ZmNIP1-1 [Zea mays]	0.86	1.4	1.63	2.72	9.41	1.62	1.17	1.66	3.46
Contig14242_at	putative cinnamoyl CoA reductase [Oryza sativa (japonica cultivar-group)] dbj|BAB68104.1| putative cinnamoyl CoA reductase [Oryza sativa (ja	0.74	0.4	0.25	0.26	0.32	0.55	0.63	1	1.26
Contig1424_at	methionine synthase protein [Sorghum bicolor]	1.42	1	17.45	32.56	28.23	0.7	17.49	1.87	0.87
Contig14253_at	hypothetical protein [Oryza sativa (japonica cultivar-group)] dbj|BAD12892.1| hypothetical protein [Oryza sativa (japonica cultivar-group)]	0.88	3.08	1	0.74	0.91	3.51	0.32	0.74	1.23
Contig14263_at	Epa5p [Candida glabrata]	1.26	1.27	14.65	28.44	32.65	1.01	11.5	1.94	1.15
Contig14264_at		1.37	1.01	0.61	0.53	0.47	0.74	0.6	0.88	0.87
Contig14270_s_at	expressed protein [Arabidopsis thaliana] gb|AAK51446.1| CIL [Arabidopsis thaliana]	1.12	0.69	0.51	0.45	0.35	0.62	0.73	0.89	0.78
Contig14272_at	OSJNBa0067K08.8 [Oryza sativa (japonica cultivar-group)]	0.93	0.98	2.74	6.75	8.12	1.05	2.8	2.46	1.2
Contig14278_at	hypothetical protein At2g38320 [imported] - Arabidopsis thaliana	0.8	0.79	0.71	2.83	2.08	0.98	0.9	3.97	0.74
Contig14279_at	early nodulin 75 precursor-like protein [Oryza sativa (japonica cultivar-group)]	1.03	1.12	0.99	2.4	6.24	1.09	0.89	2.41	2.6
Contig14295_at	putative anthocyanin 5-aromatic acyltransferase [Oryza sativa (japonica cultivar-group)] gb|AAM74273.1| Putative anthocyanin 5-aromatic acyl	0.83	0.44	0.16	0.12	0.02	0.53	0.36	0.75	0.19
Contig14299_at	P0010B10.2 [Oryza sativa (japonica cultivar-group)]	1.02	1.22	1.25	21.24	17.1	1.19	1.03	16.99	0.81
Contig142_at	similar to germinal histone H4 gene [Rattus norvegicus]	0.96	0.73	21.11	27.68	18.96	0.77	28.8	1.31	0.68
Contig14304_at	glutathione S-transferase GST 42 [Zea mays]	1.23	2.58	0.35	0.28	0.14	2.1	0.14	0.79	0.5
Contig1431_at	ubiquitin conjugating enzyme [Oryza sativa (japonica cultivar-group)] ref|NP_915996.1| ubiquitin conjugating enzyme [Oryza sativa (japonica	1.19	2.43	4.38	5.52	5.08	2.03	1.81	1.26	0.92
Contig14329_at	Similar to protein arginine N-methyl transferase 1 (Q63009) [Oryza sativa (japonica cultivar-group)]	1.34	3.23	8.46	3.56	1.59	2.4	2.62	0.42	0.45
Contig1432_at	metallothionein-like protein type 4 [Hordeum vulgare subsp. vulgare]	0.97	0.87	0.45	0.25	0.01	0.89	0.51	0.56	0.05
Contig14330_at	protein F26G16.9 [imported] - Arabidopsis thaliana gb|AAF19750.1| F26G16.9 [Arabidopsis thaliana]	0.94	0.93	0.93	1.02	5.36	0.98	1	1.1	5.28
Contig14341_at	dipeptidyl peptidase IV-like protein [Arabidopsis thaliana] gb|AAQ56833.1| At5g24260 [Arabidopsis thaliana]	1.05	1.17	1.65	2.6	1.36	1.12	1.4	1.58	0.52
Contig14342_at	putative chloroplast nucleoid DNA-binding protein [Brassica oleracea]	0.91	0.84	0.94	4.01	40.55	0.92	1.13	4.25	10.12
Contig14345_s_at	secretory carrier membrane protein [Oryza sativa] dbj|BAB63575.1| secretory carrier membrane protein [Oryza sativa (japonica	1.38	3.01	0.55	0.67	0.7	2.18	0.18	1.22	1.05
Contig14347_at	zinc-finger protein R2931 [imported] - rice dbj|BAA33204.1| zinc finger protein [Oryza sativa (japonica cultivar-group)]	0.87	0.55	0.35	0.39	0.43	0.64	0.64	1.09	1.11
Contig14348_at	MADS-box protein FDRMADS3 [Oryza sativa (indica cultivar-group)]	1.22	0.42	0.36	0.39	0.47	0.34	0.86	1.07	1.21
Contig1434_s_at	putative Glycine-rich protein 2 [Oryza sativa (japonica cultivar-group)] dbj|BAD07599.1| putative Glycine-rich protein 2 [Oryza sativa (japo	1.39	3.52	3.01	4.24	3.02	2.53	0.86	1.41	0.71
Contig14350_at	putative receptor-protein kinase [Oryza sativa (japonica cultivar-group)] dbj|BAB56062.1| putative receptor-protein kinase [Oryza sativa (ja	1.02	1.14	2.41	9.02	6.38	1.12	2.11	3.74	0.71
Contig14374_at	putative methionine aminopeptidase [Oryza sativa (japonica cultivar-group)] gb|AAM94922.1| putative methionine aminopeptidase [Oryza sativa	0.86	0.76	2.43	1.95	1.31	0.89	3.18	0.8	0.67
Contig14377_at	OSJNBa0072K14.4 [Oryza sativa (japonica cultivar-group)]	1.09	0.46	0.39	0.41	0.33	0.42	0.85	1.05	0.8
Contig14378_at	regulator of chromosome condensation (RCC1) family protein [Arabidopsis thaliana] dbj|BAB01075.1| unnamed protein product [Arabidopsis thali	0.62	0.54	0.25	0.27	0.31	0.88	0.47	1.08	1.15
Contig14387_at	putative glutathione S-transferase [Oryza sativa (japonica cultivar-group)] gb|AAK98537.1| putative glutathione S-transferase OsGSTU9 [Oryza	2.69	16.28	3.8	2.69	2.07	6.05	0.23	0.71	0.77
Contig14397_at	FAD-binding domain-containing protein [Arabidopsis thaliana] gb|AAL60019.1| putative berberine bridge enzyme [Arabidopsis thaliana]	1.4	2.81	2.57	8.07	16.81	2.01	0.91	3.15	2.08
Contig14401_at	mucin 5 [Homo sapiens]	0.82	0.79	3.31	20.83	25.61	0.96	4.18	6.3	1.23
Contig14403_at	unnamed protein product [Arabidopsis thaliana]	0.93	0.34	0.13	0.11	0.04	0.37	0.38	0.84	0.32
Contig14404_at	Required for invasion and pseudohyphae formation in response to nitrogen starvation; Muc1p [Saccharomyces cerevisiae]	0.79	0.48	0.62	0.45	0.35	0.61	1.29	0.72	0.79
Contig14407_at	OSJNBb0034I13.9 [Oryza sativa (japonica cultivar-group)]	1.24	2.61	4.66	2.89	1.37	2.1	1.79	0.62	0.47
Contig14415_at	protein kinase -like [Oryza sativa (japonica cultivar-group)] dbj|BAB92793.1| protein kinase -like [Oryza sativa (japonica cultivar-group)]	0.83	0.92	0.1	0.1	0.06	1.11	0.11	1	0.57
Contig14416_at	expressed protein [Arabidopsis thaliana] gb|AAF04421.1| unknown protein [Arabidopsis thaliana] gb|AAK82485.1| AT3g10020/T22K18_16 [Arabidops	0.88	0.29	0.09	0.05	0.02	0.33	0.32	0.49	0.43
Contig14419_at	hypothetical protein [Oryza sativa (japonica cultivar-group)] gb|AAL59033.1| hypothetical protein [Oryza sativa]	0.79	1.72	4.31	5.12	2.42	2.17	2.5	1.19	0.47
Contig14426_at	cinnamoyl-CoA reductase [Populus balsamifera subsp. trichocarpa]	0.9	0.87	1.71	12.27	14.62	0.97	1.96	7.16	1.19
Contig14427_at	AT4g20860/T13K14_20 [Arabidopsis thaliana] gb|AAM91446.1| AT4g20860/T13K14_20 [Arabidopsis thaliana]	3.53	7.79	1.2	0.97	0.63	2.21	0.15	0.81	0.65
Contig14429_at		1.22	1.22	1.59	2.98	3.22	1	1.31	1.87	1.08
Contig14434_at	dormancy-associated protein 2 - garden pea gb|AAB84194.1| dormancy-associated protein [Pisum sativum]	1.03	1.14	0.82	0.56	0.35	1.11	0.72	0.68	0.63
Contig14435_at	hypothetical protein [Oryza sativa (japonica cultivar-group)] dbj|BAD10260.1| hypothetical protein [Oryza sativa (japonica cultivar-group)]	0.94	0.2	0.03	0.01	0.01	0.21	0.16	0.22	0.74
Contig14436_at	pre-mRNA splicing SR protein related (68.2 kD) (rsr-1) [Caenorhabditis elegans] emb|CAB04214.3| C. elegans RSR-1 protein (corresponding sequ	1.47	1.19	1.03	1.39	5.14	0.81	0.86	1.35	3.71
Contig14441_at	acyl-[acyl-carrier protein] thioesterase [Triticum aestivum]	0.91	1.05	2.8	2.18	1.2	1.15	2.66	0.78	0.55
Contig14450_at	Hypothetical protein [Oryza sativa (japonica cultivar-group)] gb|AAN64155.1| Hypothetical protein [Oryza sativa (japonica cultivar-group)]	0.74	0.55	0.27	0.23	0.23	0.75	0.5	0.83	1.03
Contig14454_at	hypothetical protein [Oryza sativa (japonica cultivar-group)]	0.63	0.47	0.2	0.15	0.27	0.75	0.43	0.73	1.81
Contig14459_at	putative purple acid phosphatase [Oryza sativa (japonica cultivar-group)] gb|AAL34937.1| Putative purple acid phosphatase [Oryza sativa]	0.88	0.87	0.93	3.85	9.16	0.99	1.07	4.14	2.38
Contig14467_at	unnamed protein product [Arabidopsis thaliana] ref|NP_196157.1| prenylated rab acceptor (PRA1) family protein [Arabidopsis thaliana]	1.41	5.71	8.15	8.63	5.83	4.04	1.43	1.06	0.68
Contig14471_at	BRI1-KD interacting protein 113 [Oryza sativa (japonica cultivar-group)]	0.84	0.75	0.7	0.52	0.44	0.89	0.94	0.74	0.85
Contig14475_s_at	hypothetical protein [Oryza sativa (japonica cultivar-group)] gb|AAG13445.1| hypothetical protein [Oryza sativa (japonica cultivar-group)] g	1.09	2.68	0.74	1.41	1.67	2.46	0.27	1.92	1.18
Contig14476_at	OSJNBb0022F23.4 [Oryza sativa (japonica cultivar-group)]	0.85	1.06	1.71	5.39	13.05	1.25	1.61	3.15	2.42
Contig14481_at	OSJNBa0067K08.12 [Oryza sativa (japonica cultivar-group)]	1	0.55	1.49	2.34	1.74	0.56	2.69	1.57	0.75
Contig14482_at	OSJNBb0039L24.13 [Oryza sativa (japonica cultivar-group)]	0.97	1.01	1.44	14.08	41.5	1.04	1.43	9.76	2.95
Contig14506_at	long cell-linked locus protein [Zea mays]	0.9	1.09	0.39	0.36	0.33	1.21	0.36	0.9	0.92
Contig14507_at	zinc-induced protein-like [Oryza sativa (japonica cultivar-group)] dbj|BAB90336.1| zinc-induced protein-like [Oryza sativa (japonica cultiva	1.17	0.56	0.59	0.65	0.05	0.48	1.05	1.09	0.08
Contig14510_at	putative oxidase-like [Oryza sativa (japonica cultivar-group)] dbj|BAD10557.1| putative oxidase-like [Oryza sativa (japonica cultivar-group)	1.21	0.98	5.6	17.68	9.89	0.81	5.72	3.16	0.56
Contig14515_at	contains EST C27797(C52876)~unknown protein [Oryza sativa (japonica cultivar-group)] dbj|BAC06269.1| P0696G06.26 [Oryza sativa (japonica cul	0.88	0.76	6.75	35.64	39.51	0.86	8.87	5.28	1.11
Contig14516_at	glutathione synthetase [Triticum aestivum]	1.03	0.53	0.96	1.57	2.01	0.51	1.82	1.64	1.29
Contig14521_at	Hypothetical protein [Oryza sativa (japonica cultivar-group)] gb|AAN64153.1| Hypothetical protein [Oryza sativa (japonica cultivar-group)]	1.3	1.39	0.49	0.52	0.4	1.07	0.35	1.06	0.76
Contig14529_at	hypothetical protein [Oryza sativa (japonica cultivar-group)] dbj|BAD26034.1| hypothetical protein [Oryza sativa (japonica cultivar-group)]	0.99	0.87	1.58	2.88	2.82	0.88	1.81	1.82	0.98
Contig14531_at	OSJNBa0070C17.17 [Oryza sativa (japonica cultivar-group)]	0.85	0.88	0.46	0.32	0.3	1.04	0.52	0.69	0.96
Contig14532_at	preproMP73 [Cucurbita maxima]	1.78	0.41	0.3	0.26	0.25	0.23	0.73	0.84	0.97
Contig14540_at	putative GDSL-like lipase/acylhydrolase [Oryza sativa (japonica cultivar-group)]	1	0.98	1.15	1.29	5.12	0.98	1.17	1.12	3.98
Contig14544_at	putative pirin-like protein [Oryza sativa (japonica cultivar-group)]	1.47	1.63	2.68	4.08	3.85	1.1	1.65	1.52	0.94
Contig1454_at	60S RIBOSOMAL PROTEIN L5	1.22	1.16	2.4	1.53	0.88	0.95	2.07	0.64	0.58
Contig14552_at	expressed protein [Oryza sativa (japonica cultivar-group)]	0.77	2.85	4.06	5.11	3.34	3.7	1.42	1.26	0.65
Contig14562_at	Cryptochrome 2 [Oryza sativa (indica cultivar-group)]	1.06	1.52	0.53	0.49	0.57	1.43	0.35	0.92	1.17
Contig14569_at	putative elicitor inducible beta-1,3-glucanase [Oryza sativa (japonica cultivar-group)]	0.72	0.81	0.85	1.87	2.13	1.12	1.05	2.21	1.14
Contig14574_at	OSJNBa0022H21.19 [Oryza sativa (japonica cultivar-group)]	0.85	0.98	8.15	4.59	3.32	1.15	8.35	0.56	0.72
Contig14576_at	OSJNBb0028M18.5 [Oryza sativa (japonica cultivar-group)]	0.87	0.84	0.44	0.42	0.16	0.97	0.53	0.95	0.38
Contig14588_at	P0034E02.33 [Oryza sativa (japonica cultivar-group)] dbj|BAB92267.1| P0034E02.33 [Oryza sativa (japonica cultivar-group)]	1.17	1.92	1.32	1.26	0.84	1.64	0.69	0.96	0.66
Contig1458_x_at	AmiB [Triticum aestivum]	0.72	0.12	0.07	0.05	0.03	0.17	0.6	0.65	0.68
Contig14590_at		1.09	1.65	3.2	4.39	4.09	1.5	1.94	1.37	0.93
Contig14594_at	putative homogentisate 1,2-dioxygenase [Oryza sativa (japonica cultivar-group)]	0.77	0.62	0.47	0.3	0.44	0.81	0.75	0.63	1.48
Contig14596_at	P0519D04.17 [Oryza sativa (japonica cultivar-group)] dbj|BAB85358.1| P0519D04.17 [Oryza sativa (japonica cultivar-group)]	1.17	0.64	0.26	0.16	0.2	0.54	0.41	0.62	1.23
Contig1459_at	Formate dehydrogenase, mitochondrial precursor (NAD-dependent formate dehydrogenase) (FDH) dbj|BAA36181.1| formate dehydrogenase [Hordeum vu	0.75	0.5	0.25	0.51	2.56	0.67	0.5	2.05	4.98
Contig145_at	histone H2A.3 - wheat dbj|BAA07277.1| protein H2A [Triticum aestivum]	1.28	1.63	59.21	68.14	72.21	1.28	36.31	1.15	1.06
Contig145_x_at	histone H2A.3 - wheat dbj|BAA07277.1| protein H2A [Triticum aestivum]	1.36	1.6	53.61	63.27	62.9	1.18	33.43	1.18	0.99
Contig14601_at	putative protein [Oryza sativa]	1.12	0.61	0.37	0.3	0.35	0.55	0.61	0.82	1.14
Contig14606_at	MORN (Membrane Occupation and Recognition Nexus) repeat-containing protein /phosphatidylinositol-4-phosphate 5-kinase-related [Arabidopsis t	1.83	7.14	3.71	2.1	1.39	3.9	0.52	0.57	0.66
Contig14609_at	putative peroxidase [Oryza sativa]	0.86	0.99	0.96	29.16	18.97	1.15	0.97	30.39	0.65
Contig1460_x_at	AmiB [Triticum aestivum]	0.69	0.21	0.14	0.11	0.09	0.3	0.66	0.81	0.78
Contig14610_at	expressed protein [Oryza sativa (japonica cultivar-group)]	0.75	0.5	0.38	0.31	0.26	0.67	0.76	0.81	0.84
Contig14613_at	extensin-like protein [Arabidopsis thaliana] emb|CAB78376.1| extensin-like protein [Arabidopsis thaliana] pir||T06291 extensin homolog T9E8.	1.06	3.32	0.42	0.68	0.46	3.12	0.13	1.62	0.68
Contig14618_at	unknown protein [Oryza sativa (japonica cultivar-group)]	1.1	1.42	0.81	0.72	0.25	1.29	0.57	0.89	0.34
Contig14621_at	P0046B10.19 [Oryza sativa (japonica cultivar-group)] dbj|BAB17085.1| P0410E01.6 [Oryza sativa (japonica cultivar-group)]	1	0.94	0.71	0.58	0.4	0.95	0.75	0.82	0.68
Contig14625_at	P0460C04.29 [Oryza sativa (japonica cultivar-group)] dbj|BAB89736.1| P0506B12.8 [Oryza sativa (japonica cultivar-group)] dbj|BAB92936.1| P04	0.71	0.43	0.13	0.08	0.03	0.6	0.3	0.65	0.41
Contig14638_at	40S ribosomal protein S11 [Euphorbia esula]	0.84	1.24	4.62	2.33	1.43	1.48	3.73	0.5	0.61
Contig14640_at	pyridoxine 5'-phosphate oxidase-related [Arabidopsis thaliana] gb|AAD20168.2| expressed protein [Arabidopsis thaliana] gb|AAM63414.1| unknow	1.32	0.94	2.18	3.03	2.98	0.71	2.32	1.39	0.98
Contig1464_x_at	AmiB [Triticum aestivum]	1.1	0.61	0.15	0.08	0.05	0.55	0.24	0.54	0.68
Contig14651_at	ascorbic acid oxidase [Capsicum annuum]	1	6.19	15.18	21.99	9.17	6.16	2.45	1.45	0.42
Contig14654_at	expressed protein [Arabidopsis thaliana] pir||T04678 hypothetical protein F8D20.240 - Arabidopsis thaliana emb|CAA20043.1| putative protein	1.32	2.66	0.69	0.85	0.91	2.02	0.26	1.23	1.07
Contig14656_at	ppg3 [Leishmania major]	0.99	1.49	1.81	9.27	7.66	1.5	1.22	5.12	0.83
Contig14658_at	OSJNBa0058K23.16 [Oryza sativa (japonica cultivar-group)]	1.05	0.83	0.8	1.28	3.24	0.8	0.95	1.61	2.53
Contig14662_at	hypothetical protein [Oryza sativa]	1.1	0.49	0.21	0.21	0.31	0.45	0.42	0.99	1.53
Contig14669_at	OSJNBa0067K08.3 [Oryza sativa (japonica cultivar-group)]	0.78	0.56	0.58	0.5	0.6	0.72	1.04	0.86	1.2
Contig1466_s_at	AmiB [Triticum aestivum]	0.67	0.15	0.1	0.06	0.06	0.22	0.71	0.54	1.03
Contig14673_at	expressed protein [Arabidopsis thaliana] pir||T48543 hypothetical protein F14F18.10 - Arabidopsis thaliana	0.91	0.34	0.21	0.19	0.21	0.37	0.63	0.89	1.12
Contig14675_at	hypothetical protein [Arabidopsis thaliana]	1.1	0.55	0.63	0.54	0.53	0.5	1.14	0.85	0.98
Contig14678_at	Hypothetical protein [Oryza sativa (japonica cultivar-group)] gb|AAN62783.1| Hypothetical protein [Oryza sativa (japonica cultivar-group)]	1.23	0.95	0.63	0.47	0.5	0.78	0.66	0.74	1.07
Contig14679_at	xylanase inhibitor [Triticum aestivum]	0.9	1.47	0.29	0.36	0.17	1.64	0.2	1.23	0.48
Contig14690_at	unnamed protein product [Oryza sativa (japonica cultivar-group)] dbj|BAA96602.1| unnamed protein product [Oryza sativa (japonica cultivar-gr	1.14	0.74	0.33	0.31	0.4	0.65	0.44	0.96	1.26
Contig14701_at	putative protein [Arabidopsis thaliana] gb|AAM13260.1| putative protein [Arabidopsis thaliana] emb|CAB85560.1| putative protein [Arabidopsis	0.84	0.62	0.3	0.38	0.25	0.74	0.48	1.29	0.66
Contig14702_at	putative ankyrin-kinase [Oryza sativa (japonica cultivar-group)]	1.22	2.93	5.22	8.58	8.42	2.4	1.78	1.64	0.98
Contig14703_at		1.01	1.33	3.43	4.24	3.93	1.31	2.58	1.24	0.93
Contig14704_at	OSJNBa0042L16.10 [Oryza sativa (japonica cultivar-group)]	1.37	0.49	0.53	0.38	0.4	0.36	1.1	0.72	1.04
Contig14707_at	OSJNBa0064H22.8 [Oryza sativa (japonica cultivar-group)]	1.04	2.79	4.34	2.81	1.7	2.69	1.55	0.65	0.61
Contig1470_s_at	AmiB [Triticum aestivum]	1.09	0.4	0.5	0.09	0.07	0.36	1.27	0.19	0.78
Contig14713_at	unnamed protein product [Oryza sativa (japonica cultivar-group)] dbj|BAA84617.1| unnamed protein product [Oryza sativa (japonica cultivar-gr	0.94	1.46	1.97	5.74	6.09	1.55	1.34	2.92	1.06
Contig14714_at	P-type ATPase [Hordeum vulgare]	1.14	1.42	2.74	10.78	6.75	1.25	1.93	3.93	0.63
Contig14715_at		0.94	1.12	4.57	20	12.59	1.2	4.07	4.38	0.63
Contig1471_at	putative signal recognition particle receptor [Oryza sativa (japonica cultivar-group)] dbj|BAD10268.1| putative signal recognition particle	1.21	1.07	0.58	0.73	0.87	0.89	0.54	1.27	1.18
Contig14732_at	MutT/nudix family protein [Arabidopsis thaliana] gb|AAF25994.1| F15H18.18 [Arabidopsis thaliana]	5.79	7.3	2	1.31	1.05	1.26	0.27	0.66	0.8
Contig1473_s_at	60s ribosomal protein L21 [Triticum aestivum]	1.03	1.35	1.65	1.37	0.86	1.31	1.22	0.83	0.63
Contig14742_x_at	putative putative glucosyltransferase [Oryza sativa (japonica cultivar-group)] gb|AAP53972.1| putative putative glucosyltransferase [Oryza s	1.06	0.68	0.28	0.39	0.24	0.64	0.41	1.42	0.61
Contig14743_at	P0443D08.10 [Oryza sativa (japonica cultivar-group)]	1.48	6.74	1.22	1.45	0.68	4.57	0.18	1.19	0.47
Contig14748_at	putative serine protease [Oryza sativa (japonica cultivar-group)] gb|AAM12497.1| putative serine protease [Oryza sativa (japonica cultivar-g	0.85	1.26	0.65	1.12	2.78	1.49	0.52	1.72	2.47
Contig14754_at	P0497A05.15 [Oryza sativa (japonica cultivar-group)] dbj|BAB92604.1| P0456E05.3 [Oryza sativa (japonica cultivar-group)]	0.91	0.62	0.45	0.42	0.53	0.68	0.72	0.93	1.26
Contig14766_at	auxin response factor 7b [Oryza sativa]	1.07	1	2.25	1.98	1.43	0.93	2.26	0.88	0.72
Contig14766_s_at	auxin response factor 7b [Oryza sativa]	0.97	0.86	3.01	1.87	1.11	0.89	3.51	0.62	0.59
Contig14767_at	Bifunctional dihydrofolate reductase-thymidylate synthase (DHFR-TS) [Includes: Dihydrofolate reductase ; Thymidylate synthase ]	1.19	1.2	8.32	5.48	4.32	1	6.96	0.66	0.79
Contig14768_at	B1358B12.19 [Oryza sativa (japonica cultivar-group)]	0.66	0.9	0.2	0.15	0.24	1.36	0.23	0.75	1.59
Contig14769_at	unknown [Oryza sativa (japonica cultivar-group)]	0.79	0.18	0.19	0.22	0.18	0.23	1.05	1.16	0.79
Contig14776_at		1.02	0.44	0.29	0.3	0.28	0.43	0.66	1.02	0.95
Contig14789_at		0.96	1.06	4.68	8.17	15.29	1.1	4.41	1.75	1.87
Contig1478_s_at	P0534A03.14 [Oryza sativa (japonica cultivar-group)] dbj|BAC57724.1| hypothetical protein [Oryza sativa (japonica cultivar-group)]	0.94	1.06	0.42	0.56	0.52	1.13	0.39	1.35	0.93
Contig14793_at	P0519E12.7 [Oryza sativa (japonica cultivar-group)] dbj|BAC10136.1| unknown protein [Oryza sativa (japonica cultivar-group)]	0.75	5.61	6.83	5.24	3.45	7.47	1.22	0.77	0.66
Contig14795_at	EST AU082548(E60543) corresponds to a region of the predicted gene.~Similar to Arabidopsis thaliana chromosome II BAC F2I9 genomic sequence,	1.23	2.81	2.82	4.09	3.41	2.29	1.01	1.45	0.83
Contig14805_at	ESTs AU078277(S1084),AU078273(S13585), D47857(S13585) correspond to a region of the predicted gene.~Similar to Caenorhabditis elegans cosmid	1.31	4.57	3.48	6.23	8.61	3.5	0.76	1.79	1.38
Contig1480_s_at	putative GTP-binding protein [Oryza sativa (japonica cultivar-group)]	0.99	1.3	4.45	3.95	3.25	1.31	3.43	0.89	0.82
Contig14813_at	expressed protein [Arabidopsis thaliana] gb|AAM61342.1| unknown [Arabidopsis thaliana]	0.99	0.98	0.95	1.03	1.64	0.99	0.97	1.08	1.59
Contig14818_at	putative fringe-related protein [Oryza sativa (japonica cultivar-group)]	0.81	0.44	0.17	0.24	0.13	0.54	0.39	1.4	0.53
Contig14819_at	replication licensing factor MCM7 homologue [Zea mays]	1.5	4.57	46.14	28.09	17.91	3.05	10.11	0.61	0.64
Contig14821_at	putative synaptobrevin-like protein [Oryza sativa (japonica cultivar-group)]	1.19	0.6	0.31	0.28	0.33	0.5	0.51	0.92	1.17
Contig14826_at		1.83	2.38	4.53	10.32	12.09	1.3	1.9	2.28	1.17
Contig14827_s_at	putative putative glucosyltransferase [Oryza sativa (japonica cultivar-group)] gb|AAP53972.1| putative putative glucosyltransferase [Oryza s	1.16	1.97	2.19	2.4	2.86	1.69	1.11	1.1	1.19
Contig14836_at	AT5g62580/K19B1_19 [Arabidopsis thaliana]	0.63	3.33	1.12	2.02	1.24	5.29	0.34	1.81	0.62
Contig1483_at	glycine dehydrogenase (decarboxylating) (EC 1.4.4.2) [imported] - Hordeum sp. x Triticum sp gb|AAB82711.1| glycine decarboxylase P subunit [	1.3	2.29	2.87	5.24	8.56	1.76	1.25	1.83	1.63
Contig14842_at	OSJNBa0013K16.12 [Oryza sativa (japonica cultivar-group)]	0.65	0.22	0.16	0.18	0.13	0.33	0.73	1.12	0.73
Contig14843_at	hypothetical protein [Oryza sativa (japonica cultivar-group)]	1.08	0.86	0.47	0.42	0.43	0.79	0.55	0.88	1.03
Contig14848_at	proline-rich protein - wheat emb|CAA36712.1| proline-rich protein [Triticum aestivum]	0.78	0.77	0.88	0.7	106.76	0.99	1.14	0.79	152.81
Contig14853_at	RGA-like [Arabidopsis thaliana]	1.24	0.25	0.15	0.08	0.25	0.2	0.58	0.57	3.07
Contig14853_s_at	RGA-like [Arabidopsis thaliana]	0.93	0.33	0.21	0.18	0.28	0.35	0.63	0.87	1.59
Contig14854_at	putative protein kinase [Oryza sativa (japonica cultivar-group)] gb|AAS07241.1| putative protein kinase [Oryza sativa (japonica cultivar-gro	1.35	2.25	0.94	0.8	1	1.66	0.42	0.85	1.24
Contig14868_at	unknown protein [Oryza sativa (japonica cultivar-group)]	0.51	0.22	0.06	0.02	0.01	0.42	0.26	0.39	0.39
Contig1487_at	60S ribosomal protein L10-3 (QM/R22) gb|AAA98698.1| similar to human QM protein, a putative tumor supressor, and to maize ubiquinol-cytochro	1.09	1.87	3.29	2.88	2.09	1.72	1.76	0.87	0.72
Contig14886_at		1.02	0.97	1.23	0.93	7	0.95	1.27	0.75	7.56
Contig14890_at	lipid transfer protein, putative [Arabidopsis thaliana] gb|AAF78376.1| T10O22.25 [Arabidopsis thaliana] ref|NP_173264.1| protease inhibitor/	0.97	0.81	1.96	2.51	3.77	0.83	2.44	1.28	1.5
Contig14892_at	unknown protein [Oryza sativa (japonica cultivar-group)]	2.83	4.95	3.41	5	12.5	1.75	0.69	1.46	2.5
Contig14899_at	putative arm repeat containing protein [Oryza sativa (japonica cultivar-group)]	1.19	0.77	1.59	3.48	2.07	0.65	2.05	2.19	0.6
Contig14919_at	unnamed protein product [Oryza sativa (japonica cultivar-group)] dbj|BAA96602.1| unnamed protein product [Oryza sativa (japonica cultivar-gr	1.05	0.48	0.26	0.3	0.29	0.46	0.54	1.13	0.97
Contig14924_s_at	pherophorin [Volvox carteri f. nagariensis]	1.32	14.36	13.84	21.64	30.82	10.87	0.96	1.56	1.42
Contig14925_at	OSJNBb0103I08.8 [Oryza sativa (japonica cultivar-group)]	0.85	1.14	5.33	2.95	2.37	1.34	4.69	0.55	0.8
Contig1492_at	putative elongation factor 1 beta [Hordeum vulgare subsp. vulgare]	1.18	0.73	1.06	0.63	0.46	0.61	1.46	0.59	0.73
Contig14932_at	unknown protein [Oryza sativa (japonica cultivar-group)]	0.56	0.41	1.26	1.45	3.62	0.73	3.08	1.15	2.51
Contig14937_at	putative amidase [Oryza sativa (japonica cultivar-group)] gb|AAL75736.1| Putative amidase [Oryza sativa] gb|AAM46058.1| Putative amidase [Or	1.27	1.59	3.9	5.55	4.07	1.26	2.45	1.42	0.73
Contig14948_at	EXS family protein / ERD1/XPR1/SYG1 family protein [Arabidopsis thaliana] gb|AAL49805.1| unknown protein [Arabidopsis thaliana]	1.07	1.01	3.33	4.78	1.95	0.95	3.29	1.43	0.41
Contig14949_at	OSJNBa0043L09.18 [Oryza sativa (japonica cultivar-group)]	3.39	42.09	0.92	2.44	2.33	12.42	0.02	2.67	0.95
Contig14964_at	AT5g45290/K9E15_7 [Arabidopsis thaliana]	0.97	1.96	3.87	4.01	2.8	2.01	1.98	1.04	0.7
Contig14966_at	expressed protein [Arabidopsis thaliana] gb|AAK25973.1| unknown protein [Arabidopsis thaliana]	1.08	1.16	0.45	0.49	0.35	1.07	0.39	1.08	0.73
Contig1497_s_at	unnamed protein product [Mus musculus]	0.99	0.53	0.45	0.44	0.46	0.53	0.85	0.99	1.03
Contig14983_at	SKP1 interacting partner 5 (SKIP5)-like protein [Oryza sativa (japonica cultivar-group)]	0.67	0.37	0.16	0.11	0.12	0.55	0.43	0.7	1.04
Contig14987_at	putative ACT domain repeat protein [Oryza sativa (japonica cultivar-group)] gb|AAO59994.1| putative ACT domain repeat protein [Oryza sativa	0.97	0.64	0.35	0.48	0.36	0.65	0.54	1.38	0.76
Contig14994_at	unknown protein [Oryza sativa (japonica cultivar-group)] gb|AAK52112.1| Unknown protein [Oryza sativa]	0.93	0.92	0.85	0.89	8.21	0.99	0.93	1.04	9.24
Contig14_at	Histone H3 pir||S04520 histone H3 (clone pH3c-1) - alfalfa pir||A26014 histone H3 - wheat	0.86	1.12	13.13	13.58	14.39	1.3	11.69	1.03	1.06
Contig15001_at	flavin reductase-related [Arabidopsis thaliana] pir||T02333 hypothetical protein At2g34460 [imported] - Arabidopsis thaliana	1.42	0.61	0.54	0.38	0.79	0.43	0.88	0.7	2.11
Contig15003_at	P0684B02.23 [Oryza sativa (japonica cultivar-group)] dbj|BAB44036.1| P0684B02.23 [Oryza sativa (japonica cultivar-group)] dbj|BAB86514.1| P0	1.07	1.53	0.92	0.45	0.44	1.42	0.6	0.49	0.96
Contig15014_at	attachment region binding protein [Gallus gallus]	0.76	0.21	0.16	0.14	0.14	0.28	0.74	0.89	1.02
Contig15015_at	unknown protein [Oryza sativa (japonica cultivar-group)]	0.79	1.25	3.46	3.88	3.73	1.57	2.78	1.12	0.96
Contig15018_at	putative nodulin-like protein [Oryza sativa (japonica cultivar-group)]	1.16	52.64	1.08	0.84	0.91	45.43	0.02	0.78	1.08
Contig15019_at	P0406G08.29 [Oryza sativa (japonica cultivar-group)] dbj|BAB86468.1| P0406G08.29 [Oryza sativa (japonica cultivar-group)]	1.21	1.77	3.84	2.31	2.48	1.46	2.17	0.6	1.07
Contig15024_at	leucine-rich repeat family protein / extensin family protein [Arabidopsis thaliana] pir||T04859 extensin homolog F28A21.80 - Arabidopsis tha	0.91	3.08	1.14	1.24	1.09	3.38	0.37	1.08	0.88
Contig15032_at	replication protein A2 [Oryza sativa]	0.85	1.64	47.11	22.39	13.53	1.93	28.68	0.48	0.6
Contig15038_at	OSJNBa0039C07.7 [Oryza sativa (japonica cultivar-group)]	0.85	1.07	1.5	3.55	5.03	1.25	1.4	2.37	1.42
Contig1503_s_at	Tubulin beta-3 chain (Beta-3 tubulin) gb|AAD10489.1| beta-tubulin 3 [Triticum aestivum]	1.38	4.47	8.34	12.17	10.29	3.24	1.86	1.46	0.85
Contig15040_at	unknown protein [Oryza sativa (japonica cultivar-group)]	1.01	3.01	5.48	8.86	6.41	2.98	1.82	1.62	0.72
Contig15046_s_at	putative transcription factor [Oryza sativa (japonica cultivar-group)] gb|AAK39576.1| putative transcription factor [Oryza sativa]	0.91	1.25	1.1	1.28	2.14	1.37	0.88	1.17	1.67
Contig15050_at	OSJNBa0087O24.4 [Oryza sativa (japonica cultivar-group)]	0.97	0.93	1.03	2.05	9.97	0.96	1.11	1.99	4.87
Contig15057_at	early protein [Human papillomavirus type 19] sp|P36786|VE2_HPV19 Regulatory protein E2 pir||S36488 E2 protein - human papillomavirus type 19	1.33	1.33	2.1	2.4	2.29	1	1.57	1.15	0.95
Contig15066_at	putative SF16 protein [Oryza sativa (japonica cultivar-group)] gb|AAS72364.1| putative SF16 protein [Oryza sativa (japonica cultivar-group)]	1.5	1.81	2.61	2.96	3.72	1.21	1.44	1.14	1.26
Contig15074_at	B1015E06.5 [Oryza sativa (japonica cultivar-group)] dbj|BAB92206.1| B1015E06.5 [Oryza sativa (japonica cultivar-group)]	1.49	1.98	18.34	18.55	13.8	1.33	9.28	1.01	0.74
Contig15076_at	embryonic abundant protein, group 3 - wheat (fragment) gb|AAA34267.1| group 3 late embryogenesis abundant protein	0.92	0.29	0.04	0.02	0	0.31	0.15	0.56	0.13
Contig15078_at		1.81	6.03	0.34	1.27	2.82	3.33	0.06	3.7	2.22
Contig1507_at		1.2	1.85	2.05	1.76	1.62	1.54	1.11	0.85	0.92
Contig15080_at	similar to Leishmania major. Ppg3 [Dictyostelium discoideum]	1.23	0.51	0.57	0.41	0.42	0.41	1.12	0.73	1.02
Contig15086_at	OSJNBa0044K18.33 [Oryza sativa (japonica cultivar-group)]	1.01	0.5	0.76	0.65	0.41	0.49	1.52	0.85	0.63
Contig1508_s_at	Tubulin beta-1 chain (Beta-1 tubulin) gb|AAD10487.1| beta-tubulin 1 [Triticum aestivum]	1.19	7.49	9.14	10.35	13.29	6.29	1.22	1.13	1.28
Contig15092_at	Ca2+ and calmodulin-dependent protein kinase [Pisum sativum]	1.15	2.33	1.15	1.31	1.19	2.02	0.49	1.14	0.91
Contig15097_at		0.86	0.77	0.88	0.85	0.22	0.9	1.14	0.97	0.25
Contig15099_s_at	pathogenesis-related protein 4 - barley emb|CAA71773.1| pathogenesis-related protein [Hordeum vulgare]	1.15	1.72	3.19	4.46	2.68	1.49	1.86	1.4	0.6
Contig1509_s_at	Tubulin beta-3 chain (Beta-3 tubulin) gb|AAD10489.1| beta-tubulin 3 [Triticum aestivum]	1.73	2.51	3.75	3.13	2.26	1.45	1.49	0.84	0.72
Contig15104_at	putative formin-like protein AHF1 [Oryza sativa (japonica cultivar-group)] dbj|BAB86073.1| putative formin-like protein AHF1 [Oryza sativa (	1.87	7.84	1.38	3.86	1.84	4.19	0.18	2.79	0.48
Contig1510_s_at	Putative beta tubulin [Oryza sativa (japonica cultivar-group)] gb|AAN60482.1| Putative beta tubulin [Oryza sativa (japonica cultivar-group)]	1.12	2.6	8.16	9.94	10.9	2.32	3.14	1.22	1.1
Contig15111_at	oxygen evolving enhancer 3 (PsbQ) family protein [Arabidopsis thaliana]	0.97	0.97	0.95	0.93	7.46	1	0.98	0.98	8.05
Contig15116_at	putative cellulose synthase [Oryza sativa (japonica cultivar-group)] dbj|BAB67900.1| putative cellulose synthase [Oryza sativa (japonica cul	1.02	0.72	1.18	4.46	7.83	0.71	1.63	3.79	1.75
Contig1511_s_at	beta-tubulin 6 [Triticum aestivum]	1.51	1.29	5.03	63.6	98.81	0.86	3.9	12.64	1.55
Contig15126_at	expressed protein [Arabidopsis thaliana] gb|AAK25945.1| unknown protein [Arabidopsis thaliana] gb|AAK64092.1| unknown protein [Arabidopsis t	0.83	0.54	0.7	0.32	0.34	0.66	1.28	0.47	1.03
Contig15128_at	At2g47390/T8I13.23 [Arabidopsis thaliana] gb|AAO11566.1| At2g47390/T8I13.23 [Arabidopsis thaliana]	1	0.65	2.07	4.68	4.95	0.65	3.19	2.26	1.06
Contig15142_at	P0681B11.25 [Oryza sativa (japonica cultivar-group)] dbj|BAB78658.1| P0681B11.25 [Oryza sativa (japonica cultivar-group)]	1.36	4.99	0.48	0.5	0.6	3.67	0.1	1.03	1.22
Contig15143_at	legumin-like protein [Zea mays]	1.05	0.99	4.54	29.25	8.72	0.95	4.6	6.44	0.3
Contig15149_at	P0408C03.22 [Oryza sativa (japonica cultivar-group)] dbj|BAB93223.1| P0408C03.22 [Oryza sativa (japonica cultivar-group)]	0.52	0.2	0.14	0.1	0.1	0.38	0.7	0.73	1.03
Contig15157_at		0.93	1.37	1.34	2.71	2.23	1.47	0.98	2.03	0.82
Contig15162_at	expressed protein [Arabidopsis thaliana] pir||C96593 unknown protein, 99945-98618 [imported] - Arabidopsis thaliana	0.76	1.33	3.1	3.36	1.94	1.76	2.32	1.08	0.58
Contig15164_at		0.98	0.93	0.88	2.45	83.11	0.95	0.95	2.77	33.92
Contig15165_s_at	Cytochrome P450 79A1 (Tyrosine N-monooxygenase) (Cytochrome P450Tyr) pir||S68203 tyrosine N-monooxygenase (EC 1.14.13.41) cytochrome P450tyr	0.63	0.76	0.66	2.17	38.41	1.21	0.87	3.3	17.69
Contig15168_at	zinc-finger protein S3574 [imported] - rice dbj|BAA33206.1| zinc finger protein [Oryza sativa (japonica cultivar-group)] dbj|BAD13036.1| zin	1.07	1.55	0.8	0.57	0.5	1.45	0.52	0.71	0.87
Contig1516_s_at	Tubulin beta-4 chain (Beta-4 tubulin) gb|AAD10490.1| beta-tubulin 4 [Triticum aestivum]	1.52	5.64	4.5	6.52	8.15	3.71	0.8	1.45	1.25
Contig15186_at	OSJNBa0041A02.21 [Oryza sativa (japonica cultivar-group)]	0.62	0.39	0.23	0.2	0.17	0.63	0.58	0.87	0.87
Contig15187_at	OSJNBa0010K01.19 [Oryza sativa (japonica cultivar-group)] dbj|BAB40104.1| OSJNBa0010K01.19 [Oryza sativa (japonica cultivar-group)]	1.32	0.97	0.96	0.9	2.88	0.73	0.99	0.95	3.18
Contig15194_at		0.88	0.37	0.22	0.25	0.24	0.42	0.59	1.18	0.94
Contig15197_at	AT3g52870/F8J2_40 [Arabidopsis thaliana]	1.44	1.49	1.53	2.03	6.38	1.03	1.02	1.33	3.14
Contig15199_at		1.3	2.1	3.03	2.04	1.36	1.62	1.44	0.67	0.67
Contig1519_s_at	LHCI-680, photosystem I antenna protein - barley emb|CAA59049.1| LHCI-680, photosystem I antenna protein [Hordeum vulgare subsp. vulgare]	0.98	1.1	1.15	0.92	25.84	1.11	1.05	0.8	28.02
Contig15205_at	putative WD-40 repeat protein [Oryza sativa (japonica cultivar-group)] gb|AAM34535.1| putative WD-40 repeat protein [Oryza sativa (japonica	1.01	0.66	0.43	0.61	0.6	0.65	0.65	1.42	0.98
Contig15209_at	Mnd1 family protein [Arabidopsis thaliana] dbj|BAC42364.1| unknown protein [Arabidopsis thaliana]	0.69	0.6	0.21	0.14	0.38	0.88	0.34	0.69	2.62
Contig15210_at	putative vacuolar protein sorting-associated protein [Oryza sativa (japonica cultivar-group)]	1.09	1.24	0.34	0.37	0.58	1.14	0.27	1.1	1.54
Contig15211_at	unnamed protein product [Oryza sativa (japonica cultivar-group)] dbj|BAA89584.1| unnamed protein product [Oryza sativa (japonica cultivar-gr	0.93	5.21	4.29	2.56	2.56	5.61	0.82	0.6	1
Contig15213_at	Yippee-like protein [Oryza sativa (japonica cultivar-group)]	0.9	0.54	1.47	1.79	1.82	0.6	2.74	1.21	1.02
Contig1521_at	B1033B05.8 [Oryza sativa (japonica cultivar-group)]	1.13	1.72	6.42	4.33	4.03	1.52	3.73	0.67	0.93
Contig15229_at	OSJNBa0070O11.1 [Oryza sativa (japonica cultivar-group)] emb|CAD41920.2| OSJNBa0033G05.21 [Oryza sativa (japonica cultivar-group)]	0.97	1.59	3.02	4.05	5.19	1.64	1.9	1.34	1.28
Contig1523_at	OSJNBa0036B21.6 [Oryza sativa (japonica cultivar-group)]	0.97	0.95	1.01	0.96	15.27	0.98	1.06	0.95	15.9
Contig15240_at	Hypothetical protein [Oryza sativa (japonica cultivar-group)]	1.1	2.44	3.28	4.78	3.39	2.22	1.35	1.46	0.71
Contig15241_at	OsNAC6 protein [imported] - rice dbj|BAA89800.1| OsNAC6 protein [Oryza sativa] gb|AAK17067.1| NAC6 [Oryza sativa]	0.76	0.67	0.1	0.09	0.04	0.88	0.15	0.9	0.4
Contig15248_at	putative membrane protein [Oryza sativa (japonica cultivar-group)] gb|AAK43500.1| putative membrane protein [Oryza sativa (japonica cultivar	1.17	0.9	1.97	2.93	2.87	0.77	2.2	1.48	0.98
Contig15254_at	unnamed protein product [Oryza sativa (japonica cultivar-group)] dbj|BAA95851.1| unnamed protein product [Oryza sativa (japonica cultivar-gr	1.53	2.93	10.77	6.93	4.7	1.91	3.68	0.64	0.68
Contig15264_at	glutathione S-transferase GST 24 [Zea mays]	2.37	5.14	0.81	0.8	1.26	2.17	0.16	0.98	1.59
Contig15278_at		0.72	0.56	0.25	0.16	0.23	0.78	0.45	0.64	1.43
Contig15282_at	glutathione S-transferase GST 37 [Zea mays]	1.66	5.81	2.35	2.99	1.81	3.51	0.4	1.28	0.6
Contig1528_s_at	germin F [Hordeum vulgare]	0.49	0.38	10.76	45.67	121.54	0.76	28.48	4.25	2.66
Contig15290_s_at	putative glucosyltransferase [Oryza sativa (japonica cultivar-group)] dbj|BAB92271.1| putative glucosyltransferase [Oryza sativa (japonica c	1.02	1.18	2.96	3.06	2.69	1.17	2.5	1.03	0.88
Contig15291_at	putative glucosyltransferase [Oryza sativa (japonica cultivar-group)] dbj|BAB92271.1| putative glucosyltransferase [Oryza sativa (japonica c	1.15	1.11	7	12.16	12.62	0.96	6.3	1.74	1.04
Contig152_at	putative proline-rich protein [Oryza sativa (japonica cultivar-group)] gb|AAK63900.1| Putative proline-rich protein [Oryza sativa]	0.84	0.89	0.82	0.82	24.45	1.06	0.92	0.99	29.89
Contig15302_at	OSJNBa0060P14.16 [Oryza sativa (japonica cultivar-group)] emb|CAE04827.1| OSJNBb0048E02.7 [Oryza sativa (japonica cultivar-group)]	1.62	9.97	4.61	6.33	3.57	6.16	0.46	1.37	0.56
Contig15310_at	S-adenosylmethionine:2-demethylmenaquinone methyltransferase-like protein [Oryza sativa (japonica cultivar-group)]	0.77	0.38	0.3	0.31	0.3	0.49	0.79	1.05	0.96
Contig15314_at	putative peptide chain release factor subunit 1 (ERF1) [Oryza sativa (japonica cultivar-group)] dbj|BAB89728.1| putative peptide chain relea	0.82	0.45	0.22	0.19	0.22	0.55	0.48	0.86	1.2
Contig15315_at	ent-kaurene oxidase, putative (GA3) / cytochrome P450 [Arabidopsis thaliana]	1.26	1.05	0.3	0.19	0.23	0.83	0.29	0.64	1.16
Contig15334_at	bZIP transcription factor ABI5 [Hordeum vulgare subsp. vulgare]	1.08	0.42	0.3	0.31	0.41	0.39	0.7	1.06	1.29
Contig15335_s_at	bZIP transcription factor ABI5 [Hordeum vulgare subsp. vulgare]	0.97	0.53	0.35	0.45	0.51	0.54	0.67	1.27	1.14
Contig15338_at		1.04	7.23	1.4	1.22	1.57	6.94	0.19	0.87	1.29
Contig15341_at	putative diphosphate-fructose-6-phosphate 1-phosphotransferase [Oryza sativa (japonica cultivar-group)] dbj|BAD10161.1| putative diphosphate	0.81	0.61	0.9	1.17	1.96	0.75	1.47	1.3	1.68
Contig15345_at	hypothetical protein~similar to Arabidopsis thaliana chromosome 3, At3g02290 [Oryza sativa (japonica cultivar-group)] dbj|BAB89658.1| hypoth	1.26	1.15	3.11	3.01	2.03	0.91	2.7	0.97	0.67
Contig15347_at	DCL PROTEIN, CHLOROPLAST PRECURSOR (DEFECTIVE CHLOROPLASTS AND LEAVES PROTEIN) pir||S71749 DCL protein precursor, chloroplast - tomato	1.14	0.89	0.84	1.04	5.02	0.78	0.94	1.23	4.84
Contig1534_s_at	ADP,ATP carrier protein, mitochondrial precursor (ADP/ATP translocase) (Adenine nucleotide translocator) (ANT) dbj|BAA02161.1| ATP/ADP trans	0.98	1.91	3.46	4.14	2.58	1.94	1.81	1.2	0.62
Contig15351_s_at	putative arabinogalactan-like protein [Oryza sativa (japonica cultivar-group)] dbj|BAB84493.1| putative arabinogalactan-like protein [Oryza	10.36	8.45	0.91	1.74	6.85	0.82	0.11	1.92	3.94
Contig15355_at	P0009G03.13 [Oryza sativa (japonica cultivar-group)] dbj|BAB03613.1| P0009G03.13 [Oryza sativa (japonica cultivar-group)]	0.92	1.39	0.5	0.56	0.37	1.51	0.36	1.13	0.66
Contig15369_at	bZIP protein HY5 (HY5) [Arabidopsis thaliana] sp|O24646|HY5_ARATH Protein HY5 (AtbZIP56)	0.8	0.53	0.47	0.24	0.47	0.66	0.88	0.52	1.93
Contig15371_at	T27G7.21 [Arabidopsis thaliana]	1.02	0.83	0.49	0.28	0.33	0.81	0.58	0.58	1.19
Contig15378_at	bZIP transcription factor RF2b [Oryza sativa (japonica cultivar-group)]	1.3	2.55	3.39	2.91	3.69	1.96	1.33	0.86	1.27
Contig1537_at	TaWIN2 [Triticum aestivum]	0.98	0.67	0.42	0.82	1.58	0.68	0.63	1.93	1.93
Contig15386_at	putative copine III [Oryza sativa (japonica cultivar-group)] dbj|BAD26136.1| putative copine III [Oryza sativa (japonica cultivar-group)]	0.82	0.45	2.88	3.93	2.97	0.54	6.43	1.37	0.75
Contig15389_at	galactosyl transferase GMA12/MNN10 family protein [Arabidopsis thaliana]	1.68	12.9	12.84	11.51	7.38	7.67	1	0.9	0.64
Contig1539_s_at	14-3-3-LIKE PROTEIN B (14-3-3B) pir||T04406 14-3-3b protein - barley emb|CAA63658.1| Hv14-3-3b [Hordeum vulgare subsp. vulgare]	1.22	1.84	2.91	5.14	5.3	1.5	1.58	1.77	1.03
Contig15409_at	P0497A05.17 [Oryza sativa (japonica cultivar-group)] dbj|BAB92606.1| P0456E05.5 [Oryza sativa (japonica cultivar-group)]	0.84	0.67	0.28	0.3	0.28	0.79	0.42	1.07	0.95
Contig15414_at	transducin family protein / WD-40 repeat family protein [Arabidopsis thaliana]	1.08	0.77	1	1.49	1.92	0.71	1.29	1.49	1.29
Contig15420_at	putative pherophorin-dz1 protein [Oryza sativa (japonica cultivar-group)]	0.95	0.95	1.36	1.83	6.96	1	1.43	1.34	3.81
Contig15425_at	major intrinsic protein-like [Oryza sativa (japonica cultivar-group)] dbj|BAD10682.1| major intrinsic protein-like [Oryza sativa (japonica	0.77	0.86	0.81	0.61	0.5	1.12	0.94	0.75	0.82
Contig15430_at	2,3-bisphosphoglycerate-independent phosphoglycerate mutase (Phosphoglyceromutase) (BPG-independent PGAM) (PGAM-I) pir||S60473 phosphoglycer	0.94	0.76	0.18	0.09	0.02	0.81	0.24	0.5	0.19
Contig15440_at	zinc finger protein [imported] - garden pea gb|AAD45720.1| zinc finger protein [Pisum sativum]	1.05	1.01	1.03	1.51	3.21	0.96	1.02	1.47	2.13
Contig15443_at	Similar to RIKEN cDNA 1110054P19 gene [Mus musculus]	0.97	2.14	0.7	0.78	0.72	2.21	0.33	1.11	0.92
Contig15444_at	putative o-methyltransferase ZRP4 [Oryza sativa (japonica cultivar-group)] gb|AAL31649.1| Putative o-methyltransferase ZRP4 [Oryza sativa]	0.99	0.94	0.9	1.03	17.89	0.94	0.96	1.15	17.34
Contig15445_at	putative heat shock protein 16.9 [Oryza sativa (japonica cultivar-group)] dbj|BAD08031.1| putative heat shock protein 16.9 [Oryza sativa (ja	0.97	0.99	11.16	123.57	87.42	1.02	11.28	11.08	0.71
Contig15452_at	P0529H11.3 [Oryza sativa (japonica cultivar-group)] dbj|BAB89515.1| P0414E03.11 [Oryza sativa (japonica cultivar-group)]	1.19	2.53	0.91	1.17	0.8	2.14	0.36	1.3	0.68
Contig15455_at	Epa5p [Candida glabrata]	1.53	3.84	1.6	0.82	0.91	2.51	0.42	0.51	1.11
Contig15467_at	putative centromere/microtubule binding protein [Oryza sativa (japonica cultivar-group)]	0.77	2.72	4.01	3.12	1.33	3.51	1.48	0.78	0.43
Contig15470_at	chromomethylase [Zea mays]	0.67	0.7	7.63	9.94	6.69	1.05	10.85	1.3	0.67
Contig15472_at	invertase/pectin methylesterase inhibitor family protein [Arabidopsis thaliana]	0.8	1.42	3.98	11.63	30.24	1.77	2.81	2.92	2.6
Contig15475_at	CPRD2 [Vigna unguiculata]	1.08	1.18	2.07	13.2	21.92	1.1	1.75	6.37	1.66
Contig15476_at	putative serine/threonine-specific protein kinase(gi|7488195|) [Oryza sativa (japonica cultivar-group)]	1.39	6.96	3.09	6.64	7.67	5.01	0.44	2.15	1.16
Contig1547_s_at	putative 60S ribosomal protein L37a [Oryza sativa (japonica cultivar-group)] dbj|BAB90039.1| putative 60S ribosomal protein L37a [Oryza sati	1.21	1.5	2.56	2.43	1.38	1.24	1.7	0.95	0.57
Contig15488_at	oxidoreductase [Setaria italica]	1.39	0.74	0.36	0.32	0.28	0.53	0.48	0.9	0.87
Contig15492_at	unknown protein [Oryza sativa (japonica cultivar-group)]	0.76	0.62	1.3	17.05	12.95	0.81	2.11	13.08	0.76
Contig15493_at	calmodulin-binding heat-shock protein - common tobacco gb|AAB34987.1| calmodulin-binding heat-shock protein; CaMBP [Nicotiana tabacum]	1.08	0.68	0.34	0.29	0.37	0.63	0.5	0.85	1.27
Contig15496_at	two-pore calcium channel [Hordeum vulgare]	1.21	0.78	1.02	3.27	5.5	0.64	1.31	3.2	1.68
Contig15498_at	BSD domain-containing protein [Arabidopsis thaliana] gb|AAK96502.1| At1g26300/F28B23_4 [Arabidopsis thaliana]	1.08	1.19	3.25	4.02	4.1	1.1	2.72	1.24	1.02
Contig15499_at	similar to mucin 11 [Homo sapiens] ref|XP_379904.1| similar to mucin 11 [Homo sapiens]	0.79	0.43	0.34	0.38	0.29	0.54	0.79	1.13	0.76
Contig1549_s_at	putative 60S ribosomal protein L37a [Oryza sativa (japonica cultivar-group)] dbj|BAB90039.1| putative 60S ribosomal protein L37a [Oryza sati	1.37	1.74	3.32	3.11	2.67	1.27	1.91	0.94	0.86
Contig154_at	Histone H2A emb|CAA07234.1| histone H2A [Cicer arietinum]	0.95	2.08	135.09	114.22	75.5	2.2	64.9	0.85	0.66
Contig15500_at	putative GTP-binding protein ERG [Oryza sativa (japonica cultivar-group)] dbj|BAD12850.1| putative GTP-binding protein ERG [Oryza sativa (ja	0.94	0.55	0.86	0.58	0.37	0.59	1.56	0.67	0.64
Contig15501_at	putative mitochondrial protein of ancient origin (10.0 kD) (1H319) [Caenorhabditis elegans]	1.13	0.91	0.53	0.32	0.32	0.81	0.58	0.61	1
Contig15509_at	expressed protein [Arabidopsis thaliana] gb|AAD39574.1| T10O24.14 [Arabidopsis thaliana]	1.04	0.76	1.38	3.32	12.01	0.73	1.82	2.41	3.62
Contig1550_at		1.03	0.85	2.51	2.32	1.17	0.83	2.96	0.92	0.5
Contig1550_s_at	ribosomal protein s6 RPS6-2 [Zea mays]	0.94	0.9	1.98	1.6	0.95	0.95	2.2	0.81	0.59
Contig15513_at	putative cytochrome P450 [Oryza sativa (japonica cultivar-group)] gb|AAO38017.1| putative cytochrome P450 [Oryza sativa (japonica cultivar-g	0.74	0.37	0.05	0.02	0.01	0.5	0.13	0.47	0.32
Contig15515_at	hypothetical protein~similar to Oryza sativa chromosome 3 OSJNBa0015K03.9 [Oryza sativa (japonica cultivar-group)] dbj|BAC16021.1| disease r	0.93	0.96	1.47	8.91	8.1	1.03	1.53	6.08	0.91
Contig15518_s_at	putative beta-ketoacyl-CoA synthase [Oryza sativa (japonica cultivar-group)] gb|AAP53764.1| putative beta-ketoacyl-CoA synthase [Oryza sativ	1.06	3	4.53	6.89	18.46	2.83	1.51	1.52	2.68
Contig1551_s_at	ribosomal protein s6 RPS6-2 [Zea mays]	1.24	1.7	3.47	2.54	1.41	1.37	2.04	0.73	0.55
Contig15524_at		0.85	1.72	2.92	2.01	2.75	2.03	1.7	0.69	1.37
Contig15531_at	diacylglycerol kinase family protein [Arabidopsis thaliana] pir||F84898 hypothetical protein At2g46090 [imported] - Arabidopsis thaliana gb|	1.03	0.59	0.46	0.32	0.41	0.57	0.78	0.7	1.28
Contig15531_s_at	diacylglycerol kinase family protein [Arabidopsis thaliana] pir||F84898 hypothetical protein At2g46090 [imported] - Arabidopsis thaliana gb|	1.03	0.74	0.68	0.61	0.66	0.72	0.91	0.9	1.08
Contig15532_at	beta-ketoacyl-CoA synthase, putative [Arabidopsis thaliana] pir||T00951 probable 3-oxoacyl-[acyl-carrier-protein] synthase (EC 2.3.1.41)	0.76	2.24	2.33	3.28	6.54	2.94	1.04	1.41	1.99
Contig15540_at	P0031D11.8 [Oryza sativa (japonica cultivar-group)] dbj|BAB67875.1| P0031D11.8 [Oryza sativa (japonica cultivar-group)]	0.77	0.7	8.47	12.89	6.86	0.91	12.05	1.52	0.53
Contig15559_at	contains ESTs AU093915(E1276),AU162319(E60301)~similar to cytosolic factor~unknown protein [Oryza sativa (japonica	0.77	6.57	2.42	6.87	6.21	8.54	0.37	2.84	0.9
Contig15564_at	nucleolar matrix protein-related [Arabidopsis thaliana] gb|AAK63986.1| AT5g05210/K2A11_8 [Arabidopsis thaliana]	1.33	5.75	4.71	2.89	1.34	4.33	0.82	0.61	0.46
Contig15583_at	unknown [Triticum aestivum]	0.8	0.39	0.31	0.21	0.22	0.49	0.81	0.67	1.04
Contig15584_at	unnamed protein product [Arabidopsis thaliana]	1.23	0.91	1.86	3.8	10.66	0.74	2.03	2.04	2.81
Contig15593_at	MSF1-like family protein [Arabidopsis thaliana] emb|CAC05435.1| putative protein [Arabidopsis thaliana]	0.7	0.59	0.47	0.52	0.52	0.85	0.78	1.12	0.99
Contig15595_at	putative heat shock transcription factor [Oryza sativa (japonica cultivar-group)] dbj|BAB68070.1| putative heat shock transcription factor [	0.66	0.11	0.11	0.1	0.1	0.16	0.98	0.95	0.99
Contig1559_at	putative 60S ribosomal protein L38 [Oryza sativa (japonica cultivar-group)]	1.25	2.22	4.3	3.66	2.16	1.78	1.93	0.85	0.59
Contig15604_at	putative	0.89	0.83	0.67	0.98	2.17	0.93	0.81	1.46	2.21
Contig1560_at	OSJNBb0012E08.10 [Oryza sativa (japonica cultivar-group)]	1.31	1.6	6.12	4.4	2.69	1.22	3.82	0.72	0.61
Contig15610_at	contains EST AU173909(S20694)~similar to Arabidopsis thaliana chromosome 1,T6D22.10~unknown protien [Oryza sativa	0.97	0.7	1.12	1.02	0.45	0.72	1.61	0.92	0.44
Contig1561_at	putative 60S ribosomal protein L38 [Oryza sativa (japonica cultivar-group)]	1.12	1.16	1.16	0.96	0.66	1.04	1	0.82	0.7
Contig15640_at	P0010B10.2 [Oryza sativa (japonica cultivar-group)]	1	1.14	1.65	13.85	22.52	1.15	1.44	8.4	1.63
Contig15646_at	At1g55140 [Arabidopsis thaliana]	1.16	1.07	1.12	1.66	5.78	0.92	1.04	1.48	3.49
Contig15657_at	WRKY transcription factor [Oryza sativa (indica cultivar-group)]	0.83	1.05	0.42	0.47	0.41	1.26	0.4	1.11	0.88
Contig15661_at	GTP-binding protein YPTM1 pir||A38202 GTP-binding protein - maize emb|CAA44918.1| yptm1 [Zea mays]	0.75	0.66	0.31	0.26	0.16	0.88	0.47	0.82	0.62
Contig15666_at	DnaJ protein family-like [Oryza sativa (japonica cultivar-group)] dbj|BAD08872.1| DnaJ protein family-like [Oryza sativa (japonica cultivar-	0.79	0.71	0.36	0.43	0.46	0.91	0.5	1.21	1.05
Contig15667_at	expressed protein [Arabidopsis thaliana] dbj|BAA98104.1| unnamed protein product [Arabidopsis thaliana] gb|AAK95261.1| AT5g47090/K14A3_4 [Ar	1.04	0.57	0.1	0.09	0.09	0.55	0.17	0.92	1.01
Contig15670_at	P0529E05.19 [Oryza sativa (japonica cultivar-group)] dbj|BAB84403.1| P0529E05.19 [Oryza sativa (japonica cultivar-group)]	1.07	4.01	7.63	3.88	1.79	3.75	1.9	0.51	0.46
Contig15676_at	tubulin alpha-6 chain, putative [Arabidopsis thaliana]	0.77	0.43	0.25	0.16	0.27	0.55	0.57	0.67	1.63
Contig1567_x_at	thionin precursor, leaf - barley	0.62	0.58	1.22	0.79	3.59	0.94	2.12	0.64	4.54
Contig15682_at		0.94	0.32	0.03	0.01	0	0.34	0.1	0.45	0.27
Contig15689_at	CG14408-PA [Drosophila melanogaster] gb|AAF48389.3| CG14408-PA [Drosophila melanogaster]	0.87	0.88	1.65	1.84	3.36	1.02	1.87	1.12	1.82
Contig15707_at	unnamed protein product [Oryza sativa (japonica cultivar-group)] dbj|BAA92397.1| unnamed protein product [Oryza sativa (japonica cultivar-gr	0.98	0.96	0.96	1.2	16.31	0.98	1	1.25	13.57
Contig15708_at	AAA-type ATPase family protein [Arabidopsis thaliana] dbj|BAB02174.1| mitochondrial protein-like [Arabidopsis thaliana]	1.23	7.51	1.44	1.34	1.15	6.12	0.19	0.93	0.86
Contig1570_s_at	thionin [Hordeum vulgare=barley, ssp. vulgare, leaf, cv. Carina, Peptide, 137 aa]	1.67	1.71	15.29	79.02	434.65	1.02	8.97	5.17	5.5
Contig15712_s_at	putative glucosyltransferase [Oryza sativa (japonica cultivar-group)] dbj|BAC99571.1| putative glucosyltransferase [Oryza sativa (japonica	1.01	1.05	0.99	1.14	4.21	1.04	0.94	1.15	3.71
Contig15715_at	expressed protein [Arabidopsis thaliana] pir||H84729 hypothetical protein At2g32180 [imported] - Arabidopsis thaliana	0.93	0.81	1.53	4.43	10.59	0.87	1.89	2.9	2.39
Contig15718_at	putative lipid acyl hydrolase [Oryza sativa] gb|AAK72885.1| putative lipid acyl hydrolase [Oryza sativa]	0.98	0.75	2.35	2.49	2.31	0.77	3.12	1.06	0.93
Contig15719_at	CBL-interacting protein kinase 16 (CIPK16) [Arabidopsis thaliana] pir||B84644 probable protein kinase [imported] - Arabidopsis thaliana	2.26	4.06	0.98	1.3	2.31	1.8	0.24	1.33	1.78
Contig15728_at	unknown protein [Oryza sativa (japonica cultivar-group)]	1.06	1.28	1.63	4.04	4.87	1.21	1.28	2.48	1.21
Contig15729_at	putative I-box binding factor [Oryza sativa (japonica cultivar-group)] dbj|BAB63804.1| putative I-box binding factor [Oryza sativa (japonica	0.86	0.3	0.2	0.13	0.13	0.35	0.65	0.69	0.94
Contig15730_at	putative muconate cycloisomerase-like protein [Oryza sativa (japonica cultivar-group)]	0.8	0.85	0.74	1.2	1.64	1.06	0.86	1.63	1.37
Contig15736_at		0.79	0.56	0.28	0.21	0.25	0.71	0.5	0.77	1.18
Contig15736_s_at	Putative ABC transporter [Oryza sativa]	0.85	0.56	0.35	0.33	0.39	0.66	0.62	0.95	1.18
Contig15745_at	Putative F-box containing protein TIR1 [Oryza sativa (japonica cultivar-group)] gb|AAN64135.1| Putative F-box containing protein TIR1 [Oryza	1.03	4.68	2.43	1.64	1.16	4.56	0.52	0.68	0.7
Contig15752_s_at	arm repeat protein [Oryza sativa (japonica cultivar-group)]	3.03	5.5	0.97	1.19	1.51	1.82	0.18	1.23	1.27
Contig15753_at	putative CER1 [Oryza sativa (japonica cultivar-group)] gb|AAG21908.1| putative CER1 [Oryza sativa]	1.06	2.64	0.82	1.41	9.81	2.49	0.31	1.73	6.93
Contig15754_at	putative A-type cyclin [Oryza sativa (japonica cultivar-group)]	1.08	1.83	4.09	5.4	4.94	1.69	2.23	1.32	0.92
Contig15759_at	putative inositol 1,3,4-trisphosphate 5/6-kinase [Oryza sativa (japonica cultivar-group)] gb|AAL67584.1| putative inositol 1,3,4-trisphospha	1.5	2.65	11.92	26.53	8.14	1.77	4.49	2.23	0.31
Contig15764_at	P0042A10.26 [Oryza sativa (japonica cultivar-group)] dbj|BAB21146.1| P0456A01.2 [Oryza sativa (japonica cultivar-group)] dbj|BAB90084.1| P00	1.13	0.55	0.55	0.49	0.47	0.49	1.01	0.88	0.96
Contig15766_at	putative FtsH protease [Oryza sativa (japonica cultivar-group)] dbj|BAB91903.1| putative FtsH protease [Oryza sativa (japonica cultivar-grou	1.08	1.29	2.34	2.97	2.02	1.19	1.81	1.27	0.68
Contig15767_at	OSJNBa0011J08.3 [Oryza sativa (japonica cultivar-group)]	0.92	0.61	0.16	0.2	0.4	0.67	0.26	1.24	2.01
Contig15772_at	homocysteine S-methyltransferase-4 [Zea mays]	0.84	0.2	0.03	0.01	0	0.24	0.14	0.29	0.41
Contig15773_at	cysteine-rich extensin-like protein 2 precursor - common tobacco gb|AAA34060.1| cysteine-rich extensin-like protein-2	1.01	0.46	0.1	0.05	0.02	0.46	0.21	0.47	0.34
Contig15777_at	OSJNBb0004G23.2 [Oryza sativa (japonica cultivar-group)] emb|CAD39347.2| OSJNBa0094O15.16 [Oryza sativa (japonica cultivar-group)]	1.1	1.35	2.6	3.51	7.28	1.23	1.93	1.35	2.08
Contig15779_at	UL36 protein [Pseudorabies virus] tpg|DAA02159.1| TPA: UL36 tegument protein [Suid herpesvirus 1]	1.66	0.32	0.27	0.21	0.22	0.19	0.85	0.77	1.05
Contig15780_at	probable riboflavin synthase alpha chain [imported] - Arabidopsis thaliana	1.24	0.69	1.48	2.21	1.83	0.56	2.16	1.49	0.83
Contig15786_at	putative cytochrome p450 (CYP78A9) [Oryza sativa (japonica cultivar-group)]	0.63	8.23	0.61	1.87	3.03	13.01	0.07	3.06	1.62
Contig15794_at	integral membrane family protein [Arabidopsis thaliana] gb|AAP68212.1| At1g10030 [Arabidopsis thaliana]	1.66	1.43	9.12	15.22	8.45	0.86	6.36	1.67	0.55
Contig15796_at	p34cdc2 [Triticum aestivum]	1.51	1.31	4.98	4.06	3.72	0.87	3.8	0.81	0.92
Contig1579_s_at	thionin [Hordeum vulgare=barley, ssp. vulgare, leaf, cv. Carina, Peptide, 137 aa]	1.4	2.33	97.94	318.23	1786.25	1.66	42.03	3.25	5.61
Contig15801_at	At3g24730 [Arabidopsis thaliana]	1.21	0.74	0.51	0.39	0.35	0.61	0.69	0.76	0.9
Contig15802_at	importin-related [Arabidopsis thaliana]	1.21	0.99	7.07	5.65	6.09	0.82	7.17	0.8	1.08
Contig15807_at	Na+/H+ antiporter, isoform 2 [Lycopersicon esculentum]	1.19	0.54	1.28	1.75	1.06	0.46	2.34	1.37	0.61
Contig1580_x_at		1.41	0.76	1.9	4.87	132.37	0.54	2.49	2.56	27.16
Contig15820_at	putative CBL-interacting protein kinase [Oryza sativa (japonica cultivar-group)] dbj|BAD09913.1| putative CBL-interacting protein kinase [Or	1.56	4.04	1.65	2.18	3.24	2.59	0.41	1.32	1.49
Contig1582_x_at	thionin precursor, leaf - barley	0.89	0.28	0.86	0.44	1.43	0.32	3.03	0.51	3.26
Contig15837_at	putative brassinosteroid-insensitive protein 1 [Hordeum vulgare] dbj|BAD06329.1| putative brassinosteroid-insensitive 1 [Hordeum vulgare sub	0.97	4.76	1.62	1.68	1.82	4.91	0.34	1.04	1.08
Contig15839_s_at	OSJNBa0016N04.13 [Oryza sativa (japonica cultivar-group)] emb|CAD40704.2| OSJNBb0042I07.1 [Oryza sativa (japonica cultivar-group)]	0.9	0.84	1.06	2.56	2.5	0.93	1.26	2.42	0.98
Contig15845_s_at	dehydrin 12 [Hordeum vulgare]	0.66	0.2	0.07	0.05	0.05	0.31	0.33	0.73	0.91
Contig15849_at	putative eukaryoticrelease factor [Oryza sativa (japonica cultivar-group)]	1.54	1.46	0.22	0.13	0.12	0.94	0.15	0.62	0.9
Contig15852_at	putative DNA-directed RNA polymerase I subunit, 5'-partial [Oryza sativa (japonica cultivar-group)] gb|AAP54430.1| putative DNA-directed RNA	0.94	0.76	0.73	0.5	0.37	0.81	0.96	0.69	0.73
Contig15853_at	putative Avr9/Cf-9 rapidly elicited protein [Oryza sativa (japonica cultivar-group)]	10.09	12.54	1.35	1.18	0.8	1.24	0.11	0.88	0.68
Contig15861_at	alpha-2B-adrenergic receptor - rat emb|CAA52411.1| alpha-2B-adrenergic receptor [Rattus norvegicus]	0.94	0.93	2.15	12.58	30.85	0.99	2.32	5.84	2.45
Contig15862_s_at	putative peroxidase [Oryza sativa (japonica cultivar-group)]	1.19	0.94	1.83	1.33	13.64	0.79	1.95	0.73	10.23
Contig15867_at	putative OsNAC1 protein [Oryza sativa (japonica cultivar-group)] gb|AAR89042.1| putative OsNAC1 protein [Oryza sativa (japonica cultivar-gro	0.95	0.92	0.95	0.86	3.14	0.96	1.04	0.91	3.63
Contig15869_at	putative DNA-binding protein [Oryza sativa (japonica cultivar-group)]	2.29	3.46	1.33	0.89	0.78	1.51	0.38	0.67	0.87
Contig15870_at	P0703B11.24 [Oryza sativa (japonica cultivar-group)] dbj|BAB85304.1| P0703B11.24 [Oryza sativa (japonica cultivar-group)]	1.17	1.14	1.72	2.88	3.55	0.98	1.5	1.68	1.23
Contig15871_at	putative phosphatidylinositol kinase [Oryza sativa]	0.78	0.78	1.24	1.47	3.21	1	1.59	1.19	2.17
Contig15873_at	zinc knuckle (CCHC-type) family protein [Arabidopsis thaliana] emb|CAC05633.1| putative protein [Arabidopsis thaliana]	0.97	0.88	0.43	0.49	0.3	0.9	0.49	1.14	0.62
Contig15880_at	thiamin biosynthesis protein, putative [Arabidopsis thaliana]	0.88	0.43	0.19	0.17	0.18	0.49	0.46	0.85	1.07
Contig15882_s_at	fatty acid alpha-oxidase [Oryza sativa]	0.86	0.9	0.86	1.78	7.19	1.05	0.96	2.06	4.04
Contig15885_at	transducin family protein / WD-40 repeat family protein [Arabidopsis thaliana]	1.08	0.69	0.5	0.52	0.48	0.65	0.72	1.03	0.92
Contig15896_at	putative WD repeat protein [Oryza sativa (japonica cultivar-group)]	0.9	2.01	1.03	0.93	0.35	2.23	0.51	0.9	0.38
Contig158_s_at	histone H2A.3 - wheat dbj|BAA07277.1| protein H2A [Triticum aestivum]	0.7	0.75	16.89	14.92	15.05	1.08	22.44	0.88	1.01
Contig15904_at		1.11	0.62	0.45	0.28	0.22	0.56	0.72	0.63	0.77
Contig15904_s_at	unnamed protein product [Oryza sativa (japonica cultivar-group)] dbj|BAB03419.1| unnamed protein product [Oryza sativa (japonica cultivar-gr	0.96	0.81	0.69	0.39	0.53	0.85	0.85	0.57	1.36
Contig15910_at	OSJNBa0038F22.4 [Oryza sativa (japonica cultivar-group)]	0.99	3.19	3.01	13.25	14.28	3.21	0.94	4.41	1.08
Contig15918_at	zinc finger (C3HC4-type RING finger) family protein [Arabidopsis thaliana] gb|AAK73976.1| At2g30580/T6B20.7 [Arabidopsis thaliana]	1	0.72	0.32	0.33	0.34	0.72	0.44	1.05	1.02
Contig1591_s_at	SKP1/ASK1-like protein [Triticum aestivum]	1.07	1.19	0.62	0.68	0.74	1.11	0.52	1.1	1.09
Contig15931_at	GTP-binding protein-like [Arabidopsis thaliana]	0.73	0.83	0.95	1.64	3.25	1.14	1.14	1.72	1.99
Contig15936_at		2.18	0.64	0.99	3.24	3.93	0.29	1.54	3.29	1.21
Contig15937_at	At5g01880 [Arabidopsis thaliana] gb|AAR20739.1| At5g01880 [Arabidopsis thaliana] emb|CAB82758.1| putative protein [Arabidopsis thaliana]	1.01	0.45	0.47	0.47	0.25	0.45	1.03	1.01	0.52
Contig15941_at		1.66	5.15	1.85	3.03	3.37	3.09	0.36	1.64	1.12
Contig15947_at	MutT/nudix family protein [Arabidopsis thaliana]	0.88	0.93	1.28	1.3	2.13	1.05	1.37	1.01	1.65
Contig15960_at	expressed protein [Arabidopsis thaliana] pir||D85040 hypothetical protein AT4g03180 [imported] - Arabidopsis thaliana	1.07	1.14	0.95	0.54	0.4	1.06	0.83	0.57	0.75
Contig15977_at	membrane lipoprotein lipid attachment site-containing protein -like [Oryza sativa (japonica cultivar-group)]	1.17	0.97	1.42	10.47	8.61	0.83	1.46	7.35	0.82
Contig15981_at	putative EF-hand Ca2+-binding protein CCD1 [Oryza sativa (japonica cultivar-group)] dbj|BAD07944.1| putative EF-hand Ca2+-binding protein CC	1.06	0.94	1.05	2.64	13.35	0.88	1.12	2.52	5.06
Contig15987_at	putative carboxylate oxidase [Oryza sativa (japonica cultivar-group)]	0.73	0.98	57.32	82.87	68.58	1.35	58.24	1.45	0.83
Contig1598_at	putative ribosomal protein L19 [Oryza sativa (japonica cultivar-group)]	0.93	0.94	1.28	1.04	0.68	1	1.37	0.81	0.65
Contig15998_at	expressed protein [Arabidopsis thaliana] dbj|BAB08254.1| unnamed protein product [Arabidopsis thaliana]	1.12	0.45	0.38	0.37	0.57	0.4	0.85	0.98	1.52
Contig159_at	similar to germinal histone H4 gene [Rattus norvegicus]	1.23	1.33	15.98	26.01	18.64	1.08	12.01	1.63	0.72
Contig15_s_at	RNA binding protein - barley emb|CAA88558.1| glycine rich protein, RNA binding protein [Hordeum vulgare subsp. vulgare]	1.09	1.16	9.82	62.11	304.81	1.07	8.45	6.33	4.91
Contig16000_at	expressed protein [Arabidopsis thaliana] pir||T49213 hypothetical protein F27K19.190 - Arabidopsis thaliana	0.83	0.36	0.16	0.2	0.78	0.44	0.44	1.24	3.98
Contig16001_at	NAD-dependent epimerase/dehydratase family protein [Arabidopsis thaliana]	1.14	3.22	2.65	3.16	4.61	2.83	0.82	1.19	1.46
Contig16005_at	OSJNBa0020I02.12 [Oryza sativa (japonica cultivar-group)]	0.78	0.88	0.58	0.35	0.17	1.13	0.66	0.6	0.49
Contig16006_at	putative ferredoxin [Oryza sativa (japonica cultivar-group)]	1.08	0.68	0.39	0.32	0.29	0.64	0.56	0.83	0.89
Contig16009_at	P0439B06.28 [Oryza sativa (japonica cultivar-group)] dbj|BAB39893.1| P0439B06.28 [Oryza sativa (japonica cultivar-group)]	0.88	1.57	2.46	1.73	0.77	1.79	1.57	0.7	0.44
Contig1600_s_at	putative ribosomal protein L19 [Oryza sativa (japonica cultivar-group)]	0.99	1.17	1.61	1.15	0.61	1.19	1.37	0.71	0.53
Contig16010_at	putative 1,4-beta-xylanase [Oryza sativa (japonica cultivar-group)] gb|AAM08566.1| Putative 1,4-beta-xylanase [Oryza sativa]	0.76	2.48	45.93	31.5	54.41	3.28	18.52	0.69	1.73
Contig1601_at	40S ribosomal protein S16 pir||T04083 probable ribosomal protein S16 - rice gb|AAA33916.1| ribosomal protein S16	1.15	1.26	1.39	1.16	0.77	1.09	1.1	0.83	0.66
Contig16024_at	cytokinin dehydrogenase [Hordeum vulgare]	0.77	2.48	4.35	4.13	2.75	3.21	1.75	0.95	0.67
Contig16036_at		1.3	0.63	0.32	0.25	0.27	0.48	0.51	0.77	1.09
Contig16040_at	DNA-binding protein WRKY3 [Avena sativa]	1.49	3.33	0.83	0.92	0.78	2.24	0.25	1.11	0.85
Contig16045_at	phox (PX) domain-containing protein [Arabidopsis thaliana] dbj|BAB02876.1| unnamed protein product [Arabidopsis thaliana]	0.64	0.52	0.48	0.44	0.47	0.81	0.92	0.92	1.07
Contig16047_at	expressed protein [Arabidopsis thaliana]	0.89	0.74	1	1.52	1.56	0.82	1.36	1.52	1.03
Contig16049_at	hypothetical protein [Oryza sativa (japonica cultivar-group)]	0.74	0.1	0.04	0.02	0.03	0.14	0.35	0.64	1.37
Contig1604_at	Oxygen-evolving enhancer protein 2, chloroplast precursor (OEE2) (23 kDa subunit of oxygen evolving system of photosystem II) (OEC 23 kDa su	0.7	1.04	0.74	0.73	4.37	1.48	0.71	0.99	5.97
Contig16050_at	putative glycerol 3-phosphate permease [Oryza sativa]	1.02	0.37	0.14	0.07	0.05	0.37	0.38	0.51	0.76
Contig16054_at	putative pentatricopeptide (PPR) repeat-containing protein [Oryza sativa (japonica cultivar-group)] dbj|BAD19678.1| putative pentatricopepti	1.16	2.04	4.28	4.88	2.5	1.76	2.1	1.14	0.51
Contig16058_at	DNAJ heat shock N-terminal domain-containing protein [Arabidopsis thaliana]	0.83	0.72	1.23	0.91	0.79	0.87	1.71	0.74	0.87
Contig16059_at	putative protein [Arabidopsis thaliana]	0.8	0.59	0.62	0.44	0.49	0.74	1.04	0.71	1.12
Contig16060_at	hypothetical protein [Oryza sativa (japonica cultivar-group)]	1.53	1.89	0.41	0.48	0.44	1.23	0.22	1.18	0.92
Contig1606_at	40S ribosomal protein S16 pir||T04083 probable ribosomal protein S16 - rice gb|AAA33916.1| ribosomal protein S16	1.22	1.69	2.43	2.51	1.87	1.38	1.44	1.03	0.74
Contig16073_at	putative protein [Arabidopsis thaliana] emb|CAA20591.1| putative protein [Arabidopsis thaliana] pir||T04995 hypothetical protein T16L1.270 -	1.15	0.62	0.35	0.36	0.41	0.54	0.57	1.03	1.13
Contig16083_at	OSJNBa0041M06.2 [Oryza sativa (japonica cultivar-group)] emb|CAE01505.2| OSJNBb0026L04.10 [Oryza sativa (japonica cultivar-group)]	1.07	1.1	1.58	1.84	0.95	1.03	1.44	1.17	0.51
Contig16092_at	unknown protein [Arabidopsis thaliana]	1.04	0.72	0.34	0.27	0.15	0.7	0.46	0.79	0.56
Contig16098_at	serine/arginine repetitive matrix 2 [Mus musculus] dbj|BAC41104.1| unnamed protein product [Mus musculus]	0.97	1.58	2.07	1.73	3.37	1.63	1.31	0.83	1.95
Contig16099_at	hypothetical protein [Oryza sativa (japonica cultivar-group)] gb|AAK09219.1| hypothetical protein [Oryza sativa (japonica cultivar-group)]	0.91	0.95	2.51	5.68	6.32	1.04	2.65	2.27	1.11
Contig160_s_at	histone H4 [Arabidopsis thaliana] ref|NP_190179.1| histone H4 [Arabidopsis thaliana] ref|NP_190941.1| histone H4 [Arabidopsis thaliana]	1.49	0.67	130.02	200.83	151	0.45	193.67	1.54	0.75
Contig16107_at	hypothetical protein [Oryza sativa (japonica cultivar-group)] gb|AAL93062.1| hypothetical protein [Oryza sativa (japonica cultivar-group)]	0.91	0.93	1.63	6.31	8.55	1.02	1.75	3.88	1.36
Contig16109_at	putative beta 1,3-glucanase [Oryza sativa (japonica cultivar-group)]	1.06	0.67	1.34	2.68	3.87	0.63	1.99	2.01	1.44
Contig16112_at	putative uridine kinase/uracil phosphoribosyltransferase [Oryza sativa (japonica cultivar-group)] dbj|BAD09117.1| putative uridine kinase/ur	1.04	0.8	0.75	1.76	2.69	0.77	0.93	2.36	1.53
Contig16113_at	expressed protein [Arabidopsis thaliana] pir||F86250 hypothetical protein [imported] - Arabidopsis thaliana	0.97	3.26	6.28	4.79	5.95	3.34	1.93	0.76	1.24
Contig16116_at	chlorophyll A-B binding family protein [Arabidopsis thaliana] pir||G96793 hypothetical protein F14G6.17 [imported] - Arabidopsis thaliana gb	1.18	0.81	0.75	0.62	0.61	0.68	0.93	0.83	0.98
Contig16127_at	Similar to Arabidopsis thaliana chromosome 4 BAC F6I18; membrane-associated salt-inducible protein. (AL022198)	1.27	0.98	0.62	0.48	0.41	0.77	0.63	0.78	0.85
Contig16135_at	unknown protein [Oryza sativa (japonica cultivar-group)]	0.91	0.32	0.01	0	0	0.36	0.02	0.76	0.9
Contig16137_at	putative pyruvate kinase [Oryza sativa (japonica cultivar-group)] dbj|BAB85277.1| putative pyruvate kinase [Oryza sativa (japonica cultivar-	1.03	0.71	3.18	8.53	13	0.69	4.5	2.68	1.53
Contig16139_at	tipC protein-like [Oryza sativa (japonica cultivar-group)]	1.02	0.39	0.29	0.31	0.31	0.39	0.73	1.08	0.98
Contig16151_at	anion channel protein [Arabidopsis thaliana] dbj|BAB11351.1| anion channel protein [Arabidopsis thaliana] sp|P92941|CLCA_ARATH Chloride chan	0.98	1.13	1.81	5.45	10.24	1.15	1.61	3	1.88
Contig16156_s_at	FYVE finger-containing phosphoinositide kinase-like [Oryza sativa (japonica cultivar-group)]	0.52	0.34	0.3	0.29	0.3	0.66	0.88	0.98	1.02
Contig16157_at	calcium-dependent protein kinase (EC 2.7.1.-) 7 - maize dbj|BAA13232.1| Calcium-dependent protein kinase [Zea mays]	0.94	2.38	2.48	2.46	1.7	2.53	1.04	0.99	0.69
Contig1615_s_at	putative dnaK-type molecular chaperone BiP [Oryza sativa (japonica cultivar-group)] dbj|BAD07713.1| putative dnaK-type molecular chaperone B	1.35	2.27	7.3	6.16	3.96	1.68	3.22	0.84	0.64
Contig16162_at		0.77	0.53	0.34	0.34	0.18	0.68	0.64	1.01	0.52
Contig1616_at	putative cellulase [Oryza sativa (japonica cultivar-group)] gb|AAK20055.1| putative cellulase [Oryza sativa (japonica cultivar-group)]	0.91	0.88	1.17	4.58	3.75	0.96	1.34	3.91	0.82
Contig16172_at	putative polynucleotide phosphorylase [Oryza sativa (japonica cultivar-group)]	1	1.03	1.38	1.9	3.91	1.02	1.35	1.37	2.06
Contig16183_s_at	OSJNBa0085I10.18 [Oryza sativa (japonica cultivar-group)] emb|CAE05197.3| OSJNBa0070C17.4 [Oryza sativa (japonica cultivar-group)]	0.97	1.05	0.42	0.5	0.63	1.08	0.4	1.19	1.25
Contig16184_at	GTPase activating protein-like [Oryza sativa (japonica cultivar-group)]	1.88	3.38	0.4	0.59	0.48	1.8	0.12	1.47	0.81
Contig1618_at	putative transketolase [Oryza sativa (japonica cultivar-group)] gb|AAO33154.1| putative transketolase [Oryza sativa (japonica cultivar-group	1.46	4.73	7.53	10.69	13.08	3.25	1.59	1.42	1.22
Contig16211_at	tetratricopeptide repeat protein-like [Oryza sativa (japonica cultivar-group)]	1.71	2.45	3.93	3.53	2.16	1.43	1.61	0.9	0.61
Contig16216_at	sodium proton exchanger / Na+/H+ exchanger 4 (NHX4) [Arabidopsis thaliana]	1.05	0.46	0.08	0.04	0.02	0.43	0.18	0.45	0.58
Contig16219_at	OSJNBa0014K14.6 [Oryza sativa (japonica cultivar-group)]	0.88	0.52	0.18	0.14	0.16	0.59	0.35	0.76	1.14
Contig16225_at	similar to Dictyostelium discoideum (Slime mold). RTOA protein (Ratio-A)	1.1	0.62	0.38	0.3	0.23	0.56	0.61	0.78	0.79
Contig16226_at	P0554D10.20 [Oryza sativa (japonica cultivar-group)] dbj|BAB39236.1| P0554D10.20 [Oryza sativa (japonica cultivar-group)]	1.16	2.46	1.07	0.64	0.34	2.12	0.44	0.6	0.52
Contig1623_at	ribosomal protein L3 [Triticum aestivum] gb|AAQ21399.1| ribosomal protein L3 [Triticum aestivum]	1.49	2.19	4.88	4.99	1.91	1.48	2.23	1.02	0.38
Contig16240_at	SRP1 protein homolog - rice dbj|BAA31220.1| similar to yeast SRP1 [Oryza sativa (japonica cultivar-group)]	0.8	0.61	0.21	0.16	0.17	0.77	0.34	0.78	1.02
Contig16241_at	putative fimbrin [Oryza sativa (japonica cultivar-group)] dbj|BAD12911.1| putative fimbrin [Oryza sativa (japonica cultivar-group)] dbj|BAD1	0.92	0.85	0.52	0.48	0.38	0.91	0.62	0.92	0.79
Contig16257_at		0.75	0.35	0.31	0.31	0.37	0.46	0.89	1	1.21
Contig16257_s_at	OSJNBa0027G07.10 [Oryza sativa (japonica cultivar-group)]	0.98	0.42	0.36	0.29	0.41	0.43	0.85	0.8	1.44
Contig16262_at	putative Hsp70 binding protein [Oryza sativa (japonica cultivar-group)] gb|AAO18457.1| putative Hsp70 binding protein [Oryza sativa (japonic	0.93	0.47	0.12	0.05	0.02	0.51	0.26	0.4	0.4
Contig16267_at	phosphatidylinositolglycan class N (PIG-N) family protein [Arabidopsis thaliana]	0.91	0.88	2.14	3.82	3.39	0.97	2.43	1.78	0.89
Contig16272_at	putative basic blue copper protein [Oryza sativa (japonica cultivar-group)]	1.71	2.51	7.83	5.35	3.64	1.47	3.12	0.68	0.68
Contig16273_at	seven transmembrane protein Mlo8 [Zea mays]	0.94	2.8	1.06	0.8	1.15	2.99	0.38	0.76	1.44
Contig16313_at	unnamed protein product [Oryza sativa (japonica cultivar-group)] dbj|BAA92418.1| unnamed protein product [Oryza sativa (japonica cultivar-gr	0.86	1.13	2.9	5.1	9.84	1.31	2.57	1.76	1.93
Contig16315_at		0.87	1.28	3.69	4.62	3.1	1.46	2.89	1.25	0.67
Contig16327_at	little protein 1 [Oryza sativa (japonica cultivar-group)]	0.82	0.08	0	0	0	0.09	0.05	0.65	0.94
Contig1632_at	glucan endo-1,3-beta-glucosidase isoenzyme I [Hordeum vulgare]	0.89	0.92	0.96	6.61	39.25	1.03	1.05	6.88	5.94
Contig16341_s_at	tumour susceptibility gene 101 (TSG101) family protein [Arabidopsis thaliana] gb|AAG51025.1| unknown protein; 81998-83194 [Arabidopsis thali	2.7	3.16	0.59	0.83	0.74	1.17	0.19	1.4	0.89
Contig16349_at		1.16	0.54	0.48	0.42	0.42	0.46	0.9	0.88	0.99
Contig16371_at	OSJNBa0041A02.11 [Oryza sativa (japonica cultivar-group)]	0.65	0.48	0.53	0.51	0.41	0.74	1.1	0.97	0.8
Contig1637_s_at	Glucan endo-1,3-beta-glucosidase GII precursor ((1->3)-beta-glucan endohydrolase GII) ((1->3)-beta-glucanase isoenzyme GII) (Beta-1,3-endogl	1.15	0.41	0.65	1.47	4.81	0.36	1.6	2.25	3.27
Contig16397_at	expressed protein [Arabidopsis thaliana]	0.99	0.98	1.36	5.44	7.66	0.99	1.39	3.99	1.41
Contig1639_at	beta-glucanase - barley	0.94	1.02	0.92	1.64	12.77	1.09	0.9	1.79	7.8
Contig163_s_at	hypothetical protein [Oryza sativa (japonica cultivar-group)] dbj|BAD09007.1| putative mitochondrial F0 ATP synthase D chain [Oryza sativa (	1.04	0.5	1.99	2.05	2.65	0.47	4.02	1.03	1.29
Contig163_x_at	similar to germinal histone H4 gene [Rattus norvegicus]	0.9	1.52	2.59	3.17	2.32	1.69	1.71	1.22	0.73
Contig16410_at	expressed protein [Arabidopsis thaliana] gb|AAL62420.1| putative protein [Arabidopsis thaliana] gb|AAM48036.1| putative protein [Arabidopsis	0.9	0.73	0.43	0.38	0.34	0.82	0.58	0.89	0.9
Contig16411_at	Hypothetical UPF0202 protein At1g10490 gb|AAD39570.1| T10O24.10 [Arabidopsis thaliana]	0.92	0.85	1.3	0.63	0.31	0.92	1.54	0.48	0.49
Contig16423_at	T6D22.1 [Arabidopsis thaliana]	1.07	0.39	0.34	0.25	0.21	0.36	0.87	0.75	0.84
Contig1642_at	reversibly glycosylated polypeptide [Triticum aestivum]	0.89	3.8	7.22	9.04	10.07	4.25	1.9	1.25	1.11
Contig16437_at	OSJNBa0019K04.16 [Oryza sativa (japonica cultivar-group)]	0.99	2.19	3.36	3.07	1.28	2.21	1.53	0.91	0.42
Contig16442_at	AMP-dependent synthetase and ligase family protein [Arabidopsis thaliana]	0.83	0.25	0.22	0.13	0.15	0.31	0.85	0.6	1.12
Contig16447_at	putative aminoalcoholphosphotransferase [Oryza sativa (japonica cultivar-group)] dbj|BAD07624.1| putative aminoalcoholphosphotransferase [Or	0.83	1.43	6.39	10.01	6.38	1.73	4.46	1.57	0.64
Contig16468_at	unknown protein [Oryza sativa (japonica cultivar-group)] dbj|BAD10169.1| unknown protein [Oryza sativa (japonica cultivar-group)]	0.9	1.06	1.54	3.98	1.99	1.18	1.45	2.58	0.5
Contig16469_at	putative peroxisomal Ca-dependent solute carrier protein [Oryza sativa (japonica cultivar-group)]	1.14	1.78	1.19	0.47	0.34	1.56	0.67	0.4	0.71
Contig1646_at	glutamine synthetase isoform GSr1 [Triticum aestivum]	1.1	0.91	1.28	13.46	62.05	0.83	1.4	10.52	4.61
Contig1646_s_at	glutamine synthetase isoform GSr1 [Triticum aestivum]	0.59	0.59	1.74	15.87	46.7	1	2.96	9.15	2.94
Contig16471_at	3-oxoacyl-[acyl-carrier-protein] synthase (EC 2.3.1.41) precursor [similarity] - barley	0.98	1.03	1.56	2.82	2.38	1.05	1.51	1.81	0.84
Contig16475_at	sucrose-phosphate synthase [Triticum aestivum]	1.04	0.86	2.66	18.41	22.42	0.82	3.1	6.92	1.22
Contig16487_at	putative protein [Sorghum bicolor]	1.01	5.4	5.19	5.03	2.45	5.36	0.96	0.97	0.49
Contig16494_at	putative glycerophosphoryl diester phosphodiesterase [Oryza sativa (japonica cultivar-group)] dbj|BAB92381.1| putative glycerophosphoryl die	1.28	1.19	6.59	18.78	7.39	0.92	5.55	2.85	0.39
Contig16494_s_at	putative glycerophosphoryl diester phosphodiesterase [Oryza sativa (japonica cultivar-group)] dbj|BAB92381.1| putative glycerophosphoryl die	1.32	1.26	15.84	61.34	21.1	0.96	12.55	3.87	0.34
Contig16498_at	predicted protein [Neurospora crassa] gb|EAA35680.1| predicted protein [Neurospora crassa]	2.84	1.89	0.61	0.68	0.74	0.67	0.32	1.12	1.08
Contig16518_at	putative membrane protein [Streptomyces coelicolor A3(2)] emb|CAD30919.1| putative membrane protein [Streptomyces coelicolor A3(2)]	0.97	1.15	3.61	11.15	9.55	1.19	3.13	3.09	0.86
Contig16524_at	methionine adenosyltransferase regulatory beta subunit-related [Arabidopsis thaliana]	0.9	0.64	1.01	1.94	4.85	0.7	1.59	1.92	2.5
Contig16528_at	OSJNBb0017I01.15 [Oryza sativa (japonica cultivar-group)]	0.8	0.5	0.46	0.31	0.2	0.63	0.92	0.68	0.64
Contig16534_at	putative protein phosphatase 2C [Oryza sativa]	0.86	1.45	0.49	0.53	0.47	1.68	0.34	1.08	0.88
Contig16535_at	3-methylcrotonyl-CoA carboxylase, biotin-carrier domain	0.84	0.34	0.26	0.24	0.54	0.41	0.77	0.91	2.24
Contig16536_at	hypothetical protein [Oryza sativa (japonica cultivar-group)]	1.16	0.75	2.13	2.46	2.87	0.65	2.85	1.15	1.17
Contig16541_at	OSJNBb0003B01.6 [Oryza sativa (japonica cultivar-group)]	1.34	1.29	5.46	7.56	19.37	0.97	4.22	1.38	2.56
Contig16549_at	unknown protein [Arabidopsis thaliana] gb|AAO50506.1| unknown protein [Arabidopsis thaliana]	0.83	0.62	0.58	0.57	0.58	0.75	0.95	0.98	1.01
Contig16551_at	DnaJ protein family-like protein [Oryza sativa (japonica cultivar-group)]	0.82	0.83	0.61	0.49	0.33	1.01	0.73	0.8	0.68
Contig16552_at	lipase class 3 protein-like [Oryza sativa (japonica cultivar-group)] dbj|BAD19435.1| lipase class 3 protein-like [Oryza sativa (japonica	1.83	2.25	0.35	0.49	0.33	1.23	0.15	1.39	0.68
Contig16557_at	unnamed protein product [Arabidopsis thaliana]	1.32	0.78	0.92	1.98	1.49	0.59	1.17	2.15	0.76
Contig16563_at	hypothetical protein~predicted by GENSCAN etc. [Oryza sativa (japonica cultivar-group)]	0.69	0.3	0.04	0.02	0.02	0.43	0.13	0.5	0.8
Contig16568_at	hypothetical protein [Oryza sativa (japonica cultivar-group)] gb|AAM01015.1| Hypothetical protein [Oryza sativa] gb|AAP52323.1| hypothetical	0.97	7.75	5.94	3.65	1.84	8	0.77	0.61	0.5
Contig16568_s_at	hypothetical protein [Oryza sativa (japonica cultivar-group)] gb|AAM01015.1| Hypothetical protein [Oryza sativa] gb|AAP52323.1| hypothetical	1.03	12.59	12.69	7.61	4.38	12.17	1.01	0.6	0.58
Contig16574_at	OSJNBb0085F13.6 [Oryza sativa (japonica cultivar-group)] emb|CAE04613.2| OSJNBb0004G23.11 [Oryza sativa (japonica cultivar-group)]	1.11	1.3	2.19	3.84	2.25	1.17	1.69	1.75	0.58
Contig16577_at	putative peroxisomal Ca-dependent solute carrier protein [Oryza sativa (japonica cultivar-group)] dbj|BAB16462.1| putative peroxisomal Ca-de	0.86	0.55	0.15	0.13	0.1	0.64	0.28	0.82	0.78
Contig16580_at	P0701D05.10 [Oryza sativa (japonica cultivar-group)] dbj|BAB64796.1| P0701D05.10 [Oryza sativa (japonica cultivar-group)]	0.74	1.46	3.55	4.36	3.67	1.97	2.43	1.23	0.84
Contig16582_at	early nodulin 75 precursor-like protein [Oryza sativa (japonica cultivar-group)]	0.93	1.07	2.12	1.6	8.33	1.15	1.98	0.75	5.21
Contig16583_at	PWWP domain-containing protein [Arabidopsis thaliana]	0.93	0.6	0.31	0.19	0.19	0.64	0.52	0.6	1.02
Contig16587_at	methylenetetrahydrofolate dehydrogenase [imported] - Arabidopsis thaliana	0.97	1.18	0.56	0.39	0.35	1.22	0.47	0.71	0.9
Contig16592_at	putative dynein light chain [Oryza sativa (japonica cultivar-group)]	0.97	0.53	4.37	7.8	2.21	0.55	8.18	1.78	0.28
Contig1659_x_at	Similar to 1-aminocyclopropane-1-carboxylate synthase (U35779) [Oryza sativa (japonica cultivar-group)]	0.7	0.59	0.37	0.25	0.2	0.84	0.63	0.67	0.79
Contig16604_at	putative glycine and proline-rich protein [Sporobolus stapfianus]	1.03	1.2	7.56	43.36	55.91	1.16	6.29	5.74	1.29
Contig16608_at	GPRP [Oryza sativa (indica cultivar-group)]	1.22	6.34	3.86	3.73	2.92	5.22	0.61	0.97	0.78
Contig16611_at	putative amino acid permease 6 [Oryza sativa (japonica cultivar-group)] dbj|BAC06204.1| putative amino acid permease 6 [Oryza sativa (japoni	1.55	2.43	5.42	10.73	13.63	1.57	2.22	1.98	1.27
Contig16618_at	putative zinc-finger protein [Oryza sativa (japonica cultivar-group)] dbj|BAB32997.1| putative zinc-finger protein [Oryza sativa (japonica	1.11	1.79	4.56	4.17	3.58	1.62	2.55	0.92	0.86
Contig16628_at	reticulon family protein [Arabidopsis thaliana]	0.75	0.58	0.51	0.68	0.62	0.77	0.89	1.33	0.91
Contig16632_at		0.98	3.48	2.82	2.53	2.52	3.55	0.81	0.9	0.99
Contig16636_at	ubiquitin-specific protease-like protein [Arabidopsis thaliana]	0.84	0.75	0.49	0.49	0.33	0.89	0.65	1.02	0.66
Contig16640_at	plant defensin-fusion protein, putative (PDF2.2) [Arabidopsis thaliana] sp|Q39182|LC69_ARATH Low-molecular-weight cysteine-rich protein LCR6	0.79	0.31	0.24	0.14	0.23	0.4	0.75	0.6	1.64
Contig16668_at	ENSANGP00000018675 [Anopheles gambiae] gb|EAA09659.1| ENSANGP00000018675 [Anopheles gambiae str. PEST]	1.22	6.8	6.56	7.62	5.8	5.59	0.96	1.16	0.76
Contig16687_at	Putative leucine-rich repeat transmembrane protein kinase [Oryza sativa (japonica cultivar-group)] gb|AAN05336.1| Putative leucine-rich repe	0.59	4.32	6.1	18.77	31.18	7.37	1.41	3.08	1.66
Contig16689_at	putative CXC domain protein TSO1 [Oryza sativa (japonica cultivar-group)]	0.88	0.62	2.62	2.95	2.93	0.7	4.23	1.13	0.99
Contig16695_at	possible OmpA family member [Rhodopseudomonas palustris CGA009] emb|CAE25657.1| possible OmpA family member [Rhodopseudomonas palustris CGA0	1.88	2.52	5.73	8.7	5.11	1.34	2.27	1.52	0.59
Contig1669_at	ribosomal protein S7 [Secale cereale]	1.1	1.23	2.97	2.87	1.43	1.12	2.41	0.97	0.5
Contig166_at	OSJNBb0072M01.9 [Oryza sativa (japonica cultivar-group)] emb|CAE01917.2| OSJNBb0070J16.13 [Oryza sativa (japonica cultivar-group)]	0.96	1.1	2.57	2.6	1.62	1.14	2.34	1.01	0.62
Contig16702_s_at	G2/mitotic-specific cyclin 2 (B-like cyclin) (CYCOS2) pir||T03675 cyclin 2 - rice emb|CAA57556.1| cyclin [Oryza sativa]	1.38	0.91	6.06	13.93	11.7	0.66	6.63	2.3	0.84
Contig16703_at	P0456F08.2 [Oryza sativa (japonica cultivar-group)] dbj|BAB39402.1| P0456F08.2 [Oryza sativa (japonica cultivar-group)]	0.95	0.48	0.17	0.16	0.15	0.5	0.35	0.96	0.93
Contig16713_at	aminoadipate-semialdehyde dehydrogenase-phosphopantetheinyl transferase; alpha-aminoadipic semialdehyde	0.55	0.31	0.42	0.22	0.26	0.57	1.32	0.52	1.18
Contig16714_at	P0483G10.12 [Oryza sativa (japonica cultivar-group)] dbj|BAB63618.1| P0483G10.12 [Oryza sativa (japonica cultivar-group)]	0.85	0.28	0.03	0.03	0.02	0.33	0.1	0.91	0.84
Contig16717_at	OSJNBa0084K11.19 [Oryza sativa (japonica cultivar-group)]	1.24	1.13	1.09	1.31	2.49	0.91	0.97	1.2	1.9
Contig1671_s_at		1.04	2.5	18.61	17.1	12.99	2.4	7.45	0.92	0.76
Contig16722_at	hypothetical protein [Oryza sativa (japonica cultivar-group)]	0.98	2.09	3.89	4.92	4.12	2.13	1.86	1.27	0.84
Contig1672_at		1.06	0.72	0.89	1.46	2.98	0.68	1.24	1.64	2.04
Contig1672_s_at	alanine aminotransferase [Oryza sativa (indica cultivar-group)]	0.79	0.77	0.57	1.41	2.69	0.97	0.74	2.46	1.91
Contig16735_at	putative zinc finger protein [Oryza sativa (japonica cultivar-group)] dbj|BAB64114.1| putative zinc finger protein [Oryza sativa (japonica	1	0.71	0.55	0.45	0.4	0.71	0.77	0.82	0.88
Contig16757_at	P0506B12.23 [Oryza sativa (japonica cultivar-group)] dbj|BAB89751.1| P0506B12.23 [Oryza sativa (japonica cultivar-group)]	0.96	3.68	3.34	5.94	4.34	3.82	0.91	1.78	0.73
Contig16758_at	L-ascorbate oxidase (Ascorbase) (ASO) pir||A51027 L-ascorbate oxidase (EC 1.10.3.3) [validated] - zucchini pdb|1AOZ|A Chain A, Ascorbate Oxi	0.56	0.61	0.22	0.19	0.12	1.09	0.37	0.85	0.62
Contig1675_s_at	23 KD JASMONATE-INDUCED PROTEIN pir||S22514 jasmonate-induced protein 1 - barley	1.62	1.19	2.01	8.4	49.59	0.73	1.69	4.18	5.9
Contig16761_at	unnamed protein product [Oryza sativa (japonica cultivar-group)] dbj|BAA96158.1| unnamed protein product [Oryza sativa (japonica cultivar-gr	1.47	1.37	1.15	1.64	3.17	0.93	0.84	1.43	1.93
Contig16762_at	putative RING zinc finger protein [Arabidopsis thaliana]	0.93	0.43	0.44	0.45	0.6	0.46	1.01	1.03	1.33
Contig16765_at	hypothetical protein [Oryza sativa (japonica cultivar-group)]	1	1.06	1.17	2.02	8.09	1.06	1.1	1.73	4
Contig16769_at	putative receptor-like protein kinase [Oryza sativa (japonica cultivar-group)]	1.29	2.15	2.24	2.64	3.96	1.66	1.04	1.18	1.5
Contig16774_at	cleavage and polyadenylation specificity factor [Arabidopsis thaliana] sp|Q9LKF9|CPSB_ARATH Cleavage and polyadenylation specificity factor,	1.07	0.5	0.51	0.36	0.5	0.46	1.03	0.7	1.39
Contig16787_at	unknown protein [Oryza sativa (japonica cultivar-group)] gb|AAP06927.1| unknown protein [Oryza sativa (japonica cultivar-group)]	0.81	0.29	0.13	0.14	0.07	0.36	0.47	1.05	0.47
Contig1678_s_at	23 KD JASMONATE-INDUCED PROTEIN pir||S22514 jasmonate-induced protein 1 - barley	1.73	1.23	6.25	282.07	1430.05	0.71	5.07	45.1	5.07
Contig167_x_at	histone H2A.3 - wheat dbj|BAA07277.1| protein H2A [Triticum aestivum]	1.22	1.41	4.54	3.66	3.79	1.16	3.23	0.8	1.04
Contig16802_at	DNAJ heat shock protein, mitochondrially targeted (GFA2) [Arabidopsis thaliana] dbj|BAC43188.1| putative DnaJ protein [Arabidopsis thaliana]	1	0.64	1.09	1.15	0.51	0.64	1.7	1.05	0.45
Contig16812_at	expressed protein [Arabidopsis thaliana] gb|AAG12596.1| hypothetical protein; 15019-15869 [Arabidopsis thaliana]	0.92	0.43	0.35	0.22	0.19	0.47	0.8	0.64	0.84
Contig16813_at	hypothetical protein AN7784.2 [Aspergillus nidulans FGSC A4] ref|XP_411921.1| hypothetical protein AN7784.2 [Aspergillus nidulans FGSC A4]	0.45	0.45	0.44	0.4	0.42	1	0.98	0.9	1.04
Contig16816_at	OSJNBa0041A02.21 [Oryza sativa (japonica cultivar-group)]	0.92	0.77	2.16	3.48	2.55	0.83	2.82	1.61	0.73
Contig1681_x_at		8.15	2.77	9.71	400.02	1675.42	0.34	3.5	41.19	4.19
Contig16820_at	midasin-related [Arabidopsis thaliana]	0.65	0.32	0.24	0.2	0.13	0.49	0.77	0.82	0.65
Contig16821_at	putative lipase homolog [Oryza sativa (japonica cultivar-group)] dbj|BAB39238.1| putative lipase homolog [Oryza sativa (japonica cultivar-gr	0.95	0.98	4.01	7.65	5.16	1.03	4.11	1.91	0.67
Contig16826_at		0.98	1.02	0.91	1.64	3.94	1.04	0.89	1.81	2.41
Contig16827_at	histidine-containing phosphotransfer protein-like [Arabidopsis thaliana]	1.02	0.46	0.46	0.38	0.4	0.45	0.99	0.83	1.05
Contig1682_at	23 KD JASMONATE-INDUCED PROTEIN pir||S22514 jasmonate-induced protein 1 - barley	1.14	1.13	1.59	81.11	820.61	0.99	1.41	51.15	10.12
Contig16840_at	putative aminotransferase [Oryza sativa (japonica cultivar-group)] dbj|BAB21164.1| putative aminotransferase [Oryza sativa (japonica cultiva	2.4	13.1	0.66	1.27	0.66	5.46	0.05	1.93	0.52
Contig1684_x_at	23 KD JASMONATE-INDUCED PROTEIN pir||S22514 jasmonate-induced protein 1 - barley	4.78	1.61	5.77	277.44	816.45	0.34	3.58	48.05	2.94
Contig16853_at	hypothetical protein [Oryza sativa (japonica cultivar-group)]	1.06	0.61	0.21	0.14	0.08	0.58	0.35	0.68	0.53
Contig16856_at	kinesin light chain-related [Arabidopsis thaliana]	1.06	0.89	0.84	0.65	0.59	0.83	0.94	0.78	0.9
Contig16877_at	ENSANGP00000010905 [Anopheles gambiae] gb|EAA04605.1| ENSANGP00000010905 [Anopheles gambiae str. PEST]	1.1	0.26	0.06	0.02	0.01	0.23	0.22	0.45	0.53
Contig1687_x_at		2.7	1.9	3.74	40.45	126.55	0.7	1.97	10.82	3.13
Contig16896_at	3-phosphoinositide-dependent protein kinase-1, putative [Arabidopsis thaliana]	1.19	0.57	0.31	0.32	0.29	0.48	0.54	1.03	0.9
Contig16899_at	putative acidic nuclear phosphoprotein [Oryza sativa (japonica cultivar-group)]	1.24	0.92	1.39	1.12	0.55	0.75	1.5	0.81	0.49
Contig16901_at	putative nodulin-26 [Oryza sativa (japonica cultivar-group)] gb|AAG13499.1| putative nodulin-26 [Oryza sativa (japonica cultivar-group)]	1.58	5.17	2.76	5.27	7.86	3.27	0.53	1.91	1.49
Contig1690_s_at	70 kDa peptidylprolyl isomerase (Peptidyl-prolyl cis-trans isomerase) (PPIase) (Rotamase)	1.13	0.83	0.75	0.7	0.58	0.73	0.91	0.93	0.83
Contig16913_at		0.92	0.94	0.95	0.96	3.28	1.02	1.01	1.01	3.42
Contig16919_at	putative protein [Arabidopsis thaliana] ref|NP_568662.1| O-acetyltransferase-related [Arabidopsis thaliana]	0.81	1.14	10	8.41	8.25	1.41	8.76	0.84	0.98
Contig16924_at	Putative auxin-responsive protein IAA2 [Oryza sativa] dbj|BAD19421.1| proliferating cell nuclear antigen [Oryza sativa (japonica cultivar-gr	2.72	4.28	0.42	0.53	0.43	1.57	0.1	1.28	0.8
Contig16930_at	OSJNBa0086O06.8 [Oryza sativa (japonica cultivar-group)]	1.01	0.93	1.33	1.64	3.66	0.92	1.43	1.23	2.24
Contig16937_at	hydrolase-like protein [Oryza sativa (japonica cultivar-group)]	0.87	0.61	0.4	0.33	0.28	0.7	0.66	0.82	0.86
Contig1696_at	putative ribosomal protein L32 [Oryza sativa (japonica cultivar-group)]	1	1.25	1.32	0.99	0.59	1.25	1.06	0.74	0.6
Contig16971_at	hypothetical protein AT4g30860 [imported] - Arabidopsis thaliana emb|CAA18207.1| putative protein [Arabidopsis thaliana]	0.98	0.63	1.97	2.79	1.9	0.65	3.12	1.41	0.68
Contig16978_at	expressed protein [Arabidopsis thaliana] gb|AAL86352.1| unknown protein [Arabidopsis thaliana] gb|AAM67532.1| unknown protein [Arabidopsis t	0.79	1.42	3.77	5.25	7.52	1.8	2.66	1.39	1.43
Contig1697_s_at	putative ribosomal protein L32 [Oryza sativa (japonica cultivar-group)]	1.03	1.22	1.8	1.34	0.85	1.18	1.48	0.74	0.63
Contig16980_at	auxin-regulated protein-like [Oryza sativa (japonica cultivar-group)] dbj|BAD10176.1| auxin-regulated protein-like [Oryza sativa (japonica	0.9	0.58	0.2	0.14	0.16	0.64	0.35	0.68	1.2
Contig16984_at	pre-mRNA splicing SR protein related (68.2 kD) (rsr-1) [Caenorhabditis elegans] emb|CAB04214.3| C. elegans RSR-1 protein (corresponding sequ	1.06	1.04	3.71	1.51	1.06	0.98	3.58	0.41	0.7
Contig16_at	Histone H2A emb|CAA07234.1| histone H2A [Cicer arietinum]	0.92	1.58	11.72	9.08	6.54	1.72	7.4	0.77	0.72
Contig17000_s_at	unnamed protein product [Arabidopsis thaliana]	1.18	0.49	0.36	0.34	0.24	0.41	0.74	0.95	0.69
Contig17003_at	myb family transcription factor [Arabidopsis thaliana] dbj|BAA97173.1| Myb-related transcription activator-like [Arabidopsis thaliana]	0.69	0.86	0.48	0.31	0.12	1.24	0.56	0.63	0.39
Contig17017_at		1.07	0.45	0.15	0.12	0.12	0.42	0.33	0.78	1.02
Contig17019_at	cytidine/deoxycytidylate deaminase family protein [Arabidopsis thaliana]	0.67	0.65	0.7	0.39	0.4	0.96	1.08	0.56	1.02
Contig1701_s_at	DEHYDRIN DHN2 (B9) pir||S05543 dehydrin 9 - barley emb|CAA33363.1| dehydrin [Hordeum vulgare subsp. vulgare]	0.87	0.3	0.18	0.07	0	0.35	0.61	0.36	0.06
Contig17025_at		0.99	1.09	2.71	3.86	2.91	1.1	2.48	1.42	0.75
Contig17028_at	OSJNBa0043A12.1 [Oryza sativa (japonica cultivar-group)]	1.04	30.79	1.15	0.91	0.93	29.55	0.04	0.8	1.02
Contig17038_at	putative PTS protein [Cicer arietinum]	0.85	0.68	0.22	0.17	0.18	0.8	0.33	0.77	1.04
Contig17047_at	putative stripe rust resistance protein [Oryza sativa (japonica cultivar-group)] dbj|BAB64601.1| putative stripe rust resistance protein [Or	1.3	2.63	3.61	5.4	5.3	2.01	1.37	1.5	0.98
Contig17069_at	unknown protein [Oryza sativa (japonica cultivar-group)]	0.79	0.49	0.4	0.41	0.54	0.62	0.82	1.01	1.33
Contig17071_at	expressed protein [Arabidopsis thaliana] pir||E96607 hypothetical protein F25P12.97 [imported] - Arabidopsis thaliana	0.67	1.68	2.37	1.7	9.94	2.49	1.42	0.72	5.84
Contig17073_at	putative pentatricopeptide repeat protein [Oryza sativa (japonica cultivar-group)] gb|AAO60000.1| putative pentatricopeptide repeat protein	1.06	1.21	1.09	1.42	3.08	1.14	0.9	1.3	2.17
Contig17074_at	pathogenesis-related protein, putative [Arabidopsis thaliana] pir||T10677 pathogenesis-related protein homolog F3L17.40 - Arabidopsis	1.41	2.75	10.31	8.19	2.63	1.95	3.75	0.79	0.32
Contig1707_at	dehydrin 6 [Hordeum vulgare]	0.68	0.35	0.19	0.15	0.16	0.52	0.53	0.83	1.04
Contig17085_at	sodium/proton antiporter [Hordeum vulgare]	0.66	0.39	0.3	0.25	0.17	0.59	0.77	0.84	0.68
Contig17087_at	unnamed protein product [Tetraodon nigroviridis]	2.01	1.06	0.94	0.85	0.92	0.53	0.89	0.91	1.08
Contig1708_s_at	dehydrin 6 [Hordeum vulgare]	0.76	0.19	0.02	0.02	0.01	0.25	0.12	1.03	0.44
Contig17099_at	OSJNBa0013K16.4 [Oryza sativa (japonica cultivar-group)]	0.99	0.61	0.38	0.25	0.21	0.61	0.62	0.66	0.83
Contig1709_at	dehydrin; DHN7 [Hordeum vulgare]	0.75	0.14	0.06	0.05	0.04	0.18	0.44	0.76	0.99
Contig17100_at	OSJNBb0068N06.25 [Oryza sativa (japonica cultivar-group)]	0.83	0.56	0.31	0.38	0.28	0.68	0.55	1.25	0.73
Contig17103_at		0.93	1.26	0.47	0.5	0.29	1.36	0.37	1.07	0.58
Contig17107_at	protease inhibitor-like protein [Oryza sativa (japonica cultivar-group)] dbj|BAC83422.1| protease inhibitor-like protein [Oryza sativa (japo	0.98	1	0.91	8.36	10.63	1.01	0.91	9.18	1.27
Contig17109_at	expressed protein [Arabidopsis thaliana] dbj|BAB09333.1| unnamed protein product [Arabidopsis thaliana]	0.9	0.5	0.2	0.1	0.06	0.56	0.39	0.52	0.56
Contig17120_at	putative CTP synthase [Oryza sativa (japonica cultivar-group)] dbj|BAB90447.1| putative CTP synthase [Oryza sativa (japonica cultivar-group)	0.75	0.68	0.83	1.91	2.83	0.9	1.22	2.31	1.48
Contig17122_at	DnaJ protein homolog - kidney bean (fragment) gb|AAB36543.1| DnaJ-like protein [Phaseolus vulgaris]	0.98	1.22	2.48	3.02	1.4	1.24	2.04	1.22	0.46
Contig17126_at	lysine decarboxylase-like protein [Oryza sativa (japonica cultivar-group)] dbj|BAB92347.1| lysine decarboxylase-like protein [Oryza sativa (	0.87	0.59	1.93	3.13	5.55	0.68	3.26	1.62	1.77
Contig17127_at	OSJNBa0014K08.18 [Oryza sativa (japonica cultivar-group)] dbj|BAC05593.1| OSJNBa0014K08.18 [Oryza sativa (japonica cultivar-group)]	0.91	0.46	0.4	0.35	0.27	0.5	0.88	0.86	0.77
Contig17133_at	50S ribosomal protein L10 [Oryza sativa]	1.46	1.21	2.52	2.4	1.34	0.83	2.09	0.95	0.56
Contig1713_s_at	dehydrin 4 [Hordeum vulgare]	0.78	0.55	0.11	0.05	0	0.7	0.19	0.43	0.03
Contig17140_at	pollen allergen homolog [Triticum aestivum]	0.67	1.54	137.26	42.12	8.94	2.3	89.26	0.31	0.21
Contig17155_at	elongation factor P (EF-P) family protein [Arabidopsis thaliana] gb|AAL36090.1| putative elongation factor P (EF-P) [Arabidopsis thaliana]	1.02	0.9	0.79	1.47	4.62	0.89	0.87	1.88	3.13
Contig17158_at	LAs17 Binding protein-like [Oryza sativa (japonica cultivar-group)]	1.14	0.61	0.39	0.35	0.39	0.54	0.64	0.89	1.11
Contig17158_s_at	LAs17 Binding protein-like [Oryza sativa (japonica cultivar-group)]	1.19	0.61	0.35	0.28	0.3	0.51	0.57	0.8	1.07
Contig17178_at	putative sarcosine oxidase [Oryza sativa (japonica cultivar-group)] dbj|BAB90345.1| putative sarcosine oxidase [Oryza sativa (japonica culti	1.2	0.79	0.8	0.93	11.7	0.66	1.02	1.16	12.52
Contig1717_s_at	dehydrin 5 [imported] - barley gb|AAD02262.1| dehydrin 5 [Hordeum vulgare]	0.65	0.71	0.2	0.15	0.16	1.09	0.28	0.76	1.05
Contig1718_s_at	dehydrin 9 [Hordeum vulgare] gb|AAF01697.1| dehydrin; DHN9 [Hordeum vulgare] gb|AAQ55347.1| dehydrin 9 [Hordeum vulgare subsp. spontaneum]	0.79	0.22	0.04	0.01	0.01	0.27	0.16	0.36	0.82
Contig17190_at		1.16	1.06	3.66	7.25	12.08	0.92	3.45	1.98	1.67
Contig17205_at	putative DNA repair protein [Oryza sativa (japonica cultivar-group)]	0.96	1.91	0.45	0.36	0.21	1.99	0.24	0.8	0.58
Contig1721_at	dehydrin; Dhn2 [Hordeum vulgare]	0.83	0.28	0.13	0.04	0	0.34	0.45	0.34	0.07
Contig17234_at	putative histidinol-phosphate transaminase [Oryza sativa (japonica cultivar-group)]	1.03	0.94	0.91	1.14	1.91	0.91	0.97	1.25	1.67
Contig17245_at	P0698A10.25 [Oryza sativa (japonica cultivar-group)] dbj|BAB92455.1| P0698A10.25 [Oryza sativa (japonica cultivar-group)]	1.55	7.42	2.58	2.89	3.35	4.79	0.35	1.12	1.16
Contig1724_s_at	DEHYDRIN DHN3 (B17) pir||S05547 dehydrin 17 - barley emb|CAA33360.1| dehydrin [Hordeum vulgare subsp. vulgare]	1	0.22	0.02	0.01	0	0.22	0.1	0.55	0.4
Contig17259_at	putative histone H2A [Oryza sativa (japonica cultivar-group)] dbj|BAB44136.1| putative histone H2A [Oryza sativa (japonica cultivar-group)]	0.88	0.82	2.57	1.61	1.62	0.94	3.13	0.63	1
Contig1725_s_at	DEHYDRIN DHN1 (B8) pir||S05544 dehydrin 8 - barley emb|CAA33362.1| dehydrin [Hordeum vulgare subsp. vulgare]	0.76	0.12	0.02	0.02	0.01	0.16	0.2	0.74	0.74
Contig17260_at	UDP-glucosyl transferase [Fragaria x ananassa]	1.16	1.31	0.24	0.32	0.12	1.13	0.18	1.32	0.39
Contig17270_s_at	unknown protein [Oryza sativa]	0.92	0.53	0.48	0.41	0.65	0.57	0.9	0.87	1.58
Contig1727_s_at	ascorbate peroxidase [Hordeum vulgare]	0.96	1.2	4.38	8.39	12.12	1.25	3.64	1.92	1.44
Contig17284_at	putative cytochrome P450 [Oryza sativa (japonica cultivar-group)] dbj|BAB19121.1| putative cytochrome P450 [Oryza sativa (japonica cultivar-	0.92	0.68	0.22	0.23	0.07	0.75	0.33	1.03	0.32
Contig1728_at	ascorbate peroxidase [Hordeum vulgare subsp. vulgare]	1.69	3.61	19.16	73.72	110.8	2.13	5.31	3.85	1.5
Contig172_s_at	similar to germinal histone H4 gene [Rattus norvegicus]	1.04	1.09	7.45	8.21	4.7	1.05	6.82	1.1	0.57
Contig17303_at	zinc finger (C3HC4-type RING finger) family protein [Arabidopsis thaliana]	1.08	0.65	0.25	0.27	0.31	0.6	0.38	1.07	1.18
Contig17314_at	unknown protein [Arabidopsis thaliana] gb|AAK76575.1| unknown protein [Arabidopsis thaliana] ref|NP_567276.1| amidohydrolase family protein	0.91	1.06	1.17	1.41	2.1	1.16	1.1	1.2	1.49
Contig17317_at	OSJNBa0043L09.24 [Oryza sativa (japonica cultivar-group)]	1.25	1.4	0.1	0.13	0.14	1.12	0.07	1.28	1.1
Contig17329_at	octicosapeptide/Phox/Bem1p (PB1) domain-containing protein / tetratricopeptide repeat (TPR)-containing protein	1.48	5.66	4.85	3.8	3.64	3.82	0.86	0.78	0.96
Contig17335_at	B1147A04.8 [Oryza sativa (japonica cultivar-group)]	1.09	1.21	1.12	1.45	4.14	1.11	0.93	1.29	2.86
Contig17344_at		1.15	1.16	2	2.88	3.18	1.01	1.72	1.43	1.1
Contig17346_at	SAM-dependent methyltransferase-like protein [Oryza sativa (japonica cultivar-group)] dbj|BAD07600.1| SAM-dependent methyltransferase-like p	0.82	0.67	0.39	0.32	0.2	0.82	0.59	0.82	0.61
Contig1734_at	putative potasium transporter [Oryza sativa (japonica cultivar-group)]	0.71	1.05	1.79	1.82	1.1	1.48	1.7	1.02	0.6
Contig17371_at	OSJNBa0081L15.14 [Oryza sativa (japonica cultivar-group)] emb|CAE02005.2| OJ000223_09.4 [Oryza sativa (japonica cultivar-group)]	1.12	0.93	0.47	0.32	0.13	0.83	0.51	0.68	0.41
Contig17372_at	putative beta-1,3-glucanase C terminal fragment [Sorghum bicolor]	1.39	1.37	1.83	6.87	15.41	0.99	1.33	3.76	2.24
Contig17376_at	P0439E11.10 [Oryza sativa (japonica cultivar-group)] dbj|BAB61260.1| P0439E11.10 [Oryza sativa (japonica cultivar-group)]	1.07	1.56	0.25	0.34	0.44	1.46	0.16	1.39	1.29
Contig1737_at	probable lipoxygenase (EC 1.13.11.12) - barley gb|AAB60715.1| lipoxygenase [Hordeum vulgare]	0.93	4.51	15.16	20.39	17.93	4.82	3.37	1.34	0.88
Contig17381_at	putative PRLI-interacting factor N [Oryza sativa (japonica cultivar-group)]	1.06	0.51	0.36	0.3	0.29	0.48	0.71	0.83	0.96
Contig1739_s_at	hypothetical protein [Oryza sativa (japonica cultivar-group)]	1.39	7.25	0.17	0.54	0.35	5.24	0.02	3.26	0.65
Contig173_at	similar to germinal histone H4 gene [Rattus norvegicus]	1.08	1.35	12.59	12.22	8.98	1.25	9.31	0.97	0.74
Contig17408_at	OSJNBb0103I08.17 [Oryza sativa (japonica cultivar-group)]	1.57	2.3	0.54	1.09	0.41	1.46	0.24	2.01	0.38
Contig17409_at	OSJNBb0002J11.4 [Oryza sativa (japonica cultivar-group)] emb|CAE05566.1| OSJNBb0116K07.19 [Oryza sativa (japonica cultivar-group)]	1.18	1.99	1.58	2.46	1.71	1.69	0.8	1.56	0.69
Contig17413_at	Hypothetical protein [Oryza sativa (japonica cultivar-group)]	1.04	0.59	0.44	0.37	0.31	0.56	0.74	0.84	0.85
Contig17416_at	putative Scl1 protein [Oryza sativa (japonica cultivar-group)] gb|AAG13473.1| putative Scl1 protein [Oryza sativa (japonica cultivar-group)]	1.09	2.12	4.41	9.67	4.93	1.94	2.08	2.19	0.51
Contig1741_at	hypothetical protein [Oryza sativa (japonica cultivar-group)]	1.71	2.77	0.22	0.71	0.31	1.62	0.08	3.21	0.44
Contig17421_at	AAA-type ATPase family protein [Arabidopsis thaliana]	0.79	0.68	0.32	0.18	0.25	0.86	0.47	0.57	1.41
Contig17424_at	expressed protein [Arabidopsis thaliana] pir||T51389 hypothetical protein F1N13_200 - Arabidopsis thaliana	1.01	1.41	3.23	3.62	3.16	1.4	2.3	1.12	0.87
Contig17430_at	hypothetical protein [Oryza sativa (japonica cultivar-group)]	0.51	0.39	0.32	0.29	0.35	0.77	0.83	0.9	1.18
Contig17447_at	putative pectin-glucuronyltransferase [Oryza sativa (japonica cultivar-group)]	0.71	0.55	0.53	0.29	0.22	0.77	0.98	0.55	0.75
Contig17453_at	ABC transporter family protein [Arabidopsis thaliana]	1.17	1.29	1.89	2.86	2.82	1.1	1.47	1.51	0.99
Contig17468_at	OSJNBa0043L24.11 [Oryza sativa (japonica cultivar-group)] emb|CAE05693.2| OSJNBb0002J11.20 [Oryza sativa (japonica cultivar-group)]	0.83	1.13	1.46	6.99	21.67	1.37	1.29	4.78	3.1
Contig17478_at	tryptophan synthase-related [Arabidopsis thaliana] dbj|BAB10143.1| tryptophan synthase beta chain [Arabidopsis thaliana] gb|AAL91238.1| tryp	0.66	0.36	0.23	0.28	0.55	0.54	0.64	1.22	1.97
Contig174_x_at	histone H4 [Arabidopsis thaliana] ref|NP_190179.1| histone H4 [Arabidopsis thaliana] ref|NP_190941.1| histone H4 [Arabidopsis thaliana]	1.06	0.97	4.42	5.13	3.57	0.91	4.55	1.16	0.69
Contig17510_s_at	OSJNBb0006L01.7 [Oryza sativa (japonica cultivar-group)]	1.16	0.54	0.26	0.25	0.25	0.46	0.49	0.95	0.99
Contig17511_at	OSJNBa0043L09.29 [Oryza sativa (japonica cultivar-group)]	0.75	1.03	0.56	0.47	0.49	1.38	0.55	0.84	1.04
Contig17515_at	putative serine/threonine kinase [Hordeum vulgare]	1.04	0.95	0.39	0.32	0.37	0.91	0.42	0.81	1.18
Contig17520_at	unknown protein [Oryza sativa (japonica cultivar-group)] dbj|BAD16467.1| unknown protein [Oryza sativa (japonica cultivar-group)] dbj|BAD155	1.27	1.74	3.91	6.13	7.91	1.37	2.25	1.57	1.29
Contig17526_at	putative endo-1,4-beta-xylanase X-1 [Oryza sativa (japonica cultivar-group)] dbj|BAB64626.1| putative endo-1,4-beta-xylanase X-1 [Oryza sati	0.95	0.9	1.17	2.16	2.82	0.95	1.3	1.85	1.31
Contig17530_at	P0434B04.8 [Oryza sativa (japonica cultivar-group)] dbj|BAB21142.1| P0416D03.30 [Oryza sativa (japonica cultivar-group)]	1.17	1.11	1.85	2.38	3.45	0.95	1.66	1.29	1.45
Contig17532_at	probable ribosomal protein S11, mitochondrial - rice dbj|BAA12798.1| mitochondrial ribosomal protein S11 (nuclear encoded) [Oryza sativa (ja	1.18	1.25	2.41	2.39	1.12	1.06	1.94	0.99	0.47
Contig1753_at	putative ribosomal protein [Oryza sativa (japonica cultivar-group)]	1.14	4.03	8.38	8.41	7.37	3.53	2.08	1	0.88
Contig17546_s_at	putative speckle-type protein [Oryza sativa (japonica cultivar-group)] gb|AAP53843.1| putative speckle-type protein [Oryza sativa (japonica	1.59	0.64	0.32	0.29	0.3	0.4	0.5	0.9	1.05
Contig17547_at	very-long-chain fatty acid condensing enzyme, putative [Arabidopsis thaliana] pir||F86327 protein F18O14.21 [imported] - Arabidopsis thalian	1.3	7.07	7.07	8.27	4.17	5.43	1	1.17	0.5
Contig17552_at	putative diaphanous 1 [Oryza sativa (japonica cultivar-group)] dbj|BAC99532.1| putative diaphanous 1 [Oryza sativa (japonica cultivar-group)	1.15	0.72	0.72	0.75	0.68	0.63	1	1.05	0.91
Contig17553_at	P0518C01.8 [Oryza sativa (japonica cultivar-group)] dbj|BAB63671.1| P0518C01.8 [Oryza sativa (japonica cultivar-group)]	0.64	0.65	0.5	0.29	0.29	1.03	0.76	0.59	0.97
Contig17556_at	unknown protein [Oryza sativa (japonica cultivar-group)]	1.18	0.76	0.52	0.46	0.39	0.64	0.68	0.88	0.85
Contig17571_at	blue copper-binding protein homolog [Triticum aestivum]	0.9	0.99	1.85	2.29	3.57	1.11	1.86	1.24	1.55
Contig17572_at	leucine-rich repeat family protein / extensin family protein [Arabidopsis thaliana] pir||T04859 extensin homolog F28A21.80 - Arabidopsis tha	1.16	1.49	0.77	0.56	0.46	1.29	0.52	0.73	0.82
Contig17575_at	putative organic cation transporter [Oryza sativa (japonica cultivar-group)]	0.97	1	3.13	7.51	5.14	1.04	3.12	2.4	0.68
Contig17582_at	putative transcription factor [Oryza sativa]	1.36	1.35	2.64	2.34	3.05	0.99	1.96	0.89	1.3
Contig17589_at	protein phosphatase 2C, putative / PP2C, putative [Arabidopsis thaliana]	0.76	0.36	0.31	0.28	0.35	0.48	0.84	0.93	1.22
Contig17592_at	cyclophilin-like protein [Triticum aestivum]	0.83	0.57	0.51	0.21	0.18	0.68	0.9	0.41	0.84
Contig17594_at		0.74	0.4	0.33	0.21	0.21	0.53	0.82	0.63	1.03
Contig175_at	histone H4 [Citrus jambhiri]	1.31	1.92	5.92	7	5.25	1.46	3.09	1.18	0.75
Contig175_x_at	histone H4 [Citrus jambhiri]	1.29	1.65	6.46	7.72	5.28	1.27	3.93	1.19	0.68
Contig17603_at	putative mitogen-activated protein kinase wjumk1 [Oryza sativa (japonica cultivar-group)]	1.24	0.79	4.22	4.57	3.04	0.64	5.31	1.08	0.66
Contig17607_at		0.98	0.63	0.26	0.28	0.35	0.65	0.42	1.05	1.25
Contig17609_at	putative dioxygenase [Oryza sativa (japonica cultivar-group)] gb|AAL34117.1| putative hydroxylase subunit [Oryza sativa (japonica cultivar-g	1.28	3.45	3.9	4.22	1.99	2.69	1.13	1.08	0.47
Contig1762_s_at	dormancy-associated protein - garden pea gb|AAB84193.1| dormancy-associated protein [Pisum sativum]	0.95	0.45	0.07	0.12	0.21	0.48	0.15	1.88	1.72
Contig17638_at	cysteine proteinase (EC 3.4.22.-) - barley emb|CAB09699.1| cysteine endopeptidase EP-A [Hordeum vulgare subsp. vulgare]	1.21	0.96	1.48	13.29	166.06	0.79	1.54	9	12.49
Contig17639_at		1.07	1.41	5.61	5.97	1.48	1.31	3.99	1.07	0.25
Contig1763_s_at	Gamma hordothionin pir||S13849 hordothionin gamma - barley pdb|1GPT| Gamma-1-H Thionin (Nmr, 8 Structures)	0.82	0.8	0.5	0.28	0.11	0.98	0.62	0.56	0.4
Contig17643_at	unnamed protein product [Mus musculus]	0.86	1.19	2.44	1.24	0.63	1.37	2.05	0.51	0.51
Contig17649_at	expressed protein [Arabidopsis thaliana] gb|AAM62455.1| unknown [Arabidopsis thaliana]	1.08	0.52	0.71	0.48	0.19	0.48	1.37	0.67	0.41
Contig17650_at	hypothetical protein [Oryza sativa (japonica cultivar-group)] gb|AAK21351.1| hypothetical protein [Oryza sativa (japonica cultivar-group)] g	1.31	1.57	5.38	5.29	4.3	1.2	3.42	0.98	0.81
Contig17653_at		0.98	1.34	1.07	0.47	0.21	1.37	0.79	0.44	0.45
Contig17655_at	putative extensin [Oryza sativa (japonica cultivar-group)] gb|AAK21352.1| putative extensin [Oryza sativa (japonica cultivar-group)]	1.22	2.73	1.02	0.85	0.84	2.25	0.37	0.83	0.98
Contig17657_at	basic proline-rich protein [Aspergillus fumigatus]	0.77	0.25	0.27	0.22	0.14	0.33	1.07	0.81	0.64
Contig17678_at	DEAD/DEAH box helicase, putative [Arabidopsis thaliana] gb|AAL15330.1| At2g47330/T8I13.17 [Arabidopsis thaliana] gb|AAB63833.2| putative ATP	1.12	1.36	0.65	0.6	0.42	1.21	0.48	0.93	0.7
Contig17679_at	unnamed protein product [Arabidopsis thaliana] ref|NP_197750.1| tRNA 2'phosphotransferase, putative [Arabidopsis thaliana]	0.98	0.72	0.41	0.29	0.18	0.74	0.57	0.72	0.61
Contig17682_at	DNAJ heat shock N-terminal domain-containing protein [Arabidopsis thaliana]	0.87	0.89	1.38	4.67	8.69	1.02	1.56	3.38	1.86
Contig17683_at	putative pol polyprotein [Oryza sativa (japonica cultivar-group)] gb|AAP53905.1| putative pol polyprotein [Oryza sativa (japonica cultivar-g	0.95	0.87	0.8	1.33	4.04	0.91	0.92	1.66	3.03
Contig17684_at	Putative GATA-1 zinc finger protein [Oryza sativa]	2.26	11.42	3.79	4.12	3.69	5.06	0.33	1.09	0.9
Contig17685_at	OSJNBa0044M19.10 [Oryza sativa (japonica cultivar-group)]	1	0.31	0.08	0.07	0.02	0.31	0.26	0.84	0.23
Contig17688_at		1.33	0.42	0.34	0.16	0.13	0.32	0.8	0.46	0.83
Contig17690_at	unknown [Zea mays]	0.91	2.55	3.11	2.32	0.57	2.8	1.22	0.75	0.24
Contig17698_at	putative protein kinase [Arabidopsis thaliana]	1.17	1.34	3.76	3.81	2.91	1.15	2.8	1.01	0.76
Contig176_at	Histone H3 pir||S04520 histone H3 (clone pH3c-1) - alfalfa pir||A26014 histone H3 - wheat	1.17	1.93	45.39	57.32	37.5	1.65	23.48	1.26	0.65
Contig17711_at	polygalacturonase [Lycopersicon esculentum]	0.73	0.7	3.91	13.04	9.62	0.95	5.62	3.33	0.74
Contig17717_at	putative kinase [Oryza sativa (japonica cultivar-group)] gb|AAL58279.1| putative kinase [Oryza sativa (japonica cultivar-group)] gb|AAP54446	1.02	1.11	1.15	1.03	1.68	1.08	1.04	0.89	1.63
Contig1771_s_at	putative glycolate oxidase [Oryza sativa (japonica cultivar-group)]	0.77	0.94	0.93	1.17	2.85	1.21	0.99	1.26	2.43
Contig17722_at	polyphenol oxidase [Triticum aestivum]	0.93	0.96	0.95	5.28	7.06	1.04	0.99	5.56	1.34
Contig17746_at	kinesin-like protein [Oryza sativa (japonica cultivar-group)] gb|AAG13527.1| kinesin-like protein [Oryza sativa (japonica cultivar-group)] g	0.84	0.69	2.1	2.84	3.28	0.82	3.04	1.35	1.16
Contig17749_at	P0458H05.113 [Oryza sativa (japonica cultivar-group)]	0.85	0.51	0.22	0.17	0.25	0.6	0.43	0.79	1.47
Contig17751_at	transducin / WD-40 repeat protein family -like protein [Oryza sativa (japonica cultivar-group)] dbj|BAD31382.1| transducin / WD-40 repeat pr	0.83	1.5	3.17	2.34	1.02	1.79	2.12	0.74	0.44
Contig17752_at	ATP-dependent DNA helicase RECG-like [Oryza sativa (japonica cultivar-group)] dbj|BAD07776.1| ATP-dependent DNA helicase RECG-like [Oryza sa	0.99	0.61	0.41	0.35	0.29	0.62	0.67	0.86	0.84
Contig17756_at	OJ000126_13.1 [Oryza sativa (japonica cultivar-group)] emb|CAD40654.2| OSJNBa0073L04.9 [Oryza sativa (japonica cultivar-group)]	0.97	0.96	1.02	4.4	4.92	0.99	1.06	4.33	1.12
Contig17757_at	unknown protein [Oryza sativa (japonica cultivar-group)] gb|AAL67597.1| unknown protein [Oryza sativa]	1.05	0.81	2.74	3.5	2.22	0.77	3.4	1.28	0.63
Contig17766_at	OSJNBa0073L04.7 [Oryza sativa (japonica cultivar-group)]	0.96	0.81	1.9	4.48	24.52	0.84	2.36	2.36	5.47
Contig17768_at	putative L-aspartate oxidase [Oryza sativa (japonica cultivar-group)]	0.62	0.83	3.07	5.87	1.34	1.35	3.7	1.91	0.23
Contig17769_at	RING zinc finger protein-like [Oryza sativa (japonica cultivar-group)] dbj|BAB84616.1| RING zinc finger protein-like [Oryza sativa (japonica	1	1.42	1.59	3.15	5.57	1.42	1.12	1.98	1.77
Contig1776_s_at	histone H1 (clone TH32) - wheat dbj|BAA25204.1| histone H1 [Triticum aestivum]	1.76	15.21	51.25	75.6	62.05	8.64	3.37	1.48	0.82
Contig17776_at	OSJNBa0042L16.4 [Oryza sativa (japonica cultivar-group)] emb|CAD41008.2| OSJNBa0042L16.14 [Oryza sativa (japonica cultivar-group)]	1.2	1.25	2.21	2.29	4.33	1.05	1.76	1.04	1.89
Contig1778_s_at	histone H1 WH1B.1 [Triticum aestivum]	1.41	4.21	7.32	14.14	10.33	2.97	1.74	1.93	0.73
Contig17793_s_at	hypothetical protein [Oryza sativa (japonica cultivar-group)]	0.86	1.4	3.25	4.55	8.11	1.63	2.31	1.4	1.78
Contig17806_at	OSJNBa0039G19.7 [Oryza sativa (japonica cultivar-group)]	1.23	1.11	4.27	4.3	2.43	0.9	3.85	1.01	0.56
Contig17815_at	transcriptional factor B3-like [Oryza sativa (japonica cultivar-group)] dbj|BAD35285.1| transcriptional factor B3-like [Oryza sativa (japoni	0.98	0.97	1.66	1.38	3.11	0.99	1.71	0.83	2.25
Contig1781_s_at	histone H1 WH1A.2 [Triticum aestivum]	0.77	5.68	21.83	28.43	26.31	7.42	3.84	1.3	0.93
Contig1783_at	multiple stress-responsive zinc-finger protein [Oryza sativa (indica cultivar-group)]	2.54	2.22	0.82	0.75	0.58	0.87	0.37	0.92	0.78
Contig1783_x_at	multiple stress-responsive zinc-finger protein [Oryza sativa (indica cultivar-group)]	2.81	2.52	0.81	0.71	0.53	0.9	0.32	0.88	0.75
Contig17843_at	P0458E05.14 [Oryza sativa (japonica cultivar-group)] dbj|BAC05614.1| P0458E05.14 [Oryza sativa (japonica cultivar-group)]	0.7	0.65	0.44	0.34	0.27	0.93	0.68	0.77	0.8
Contig17857_at	putative phosphatidic acid phosphatase alpha [Oryza sativa (japonica cultivar-group)]	1.16	0.64	0.44	0.39	0.4	0.55	0.69	0.87	1.02
Contig1785_at		0.96	0.53	0.14	0.1	0.04	0.56	0.26	0.75	0.36
Contig17860_at	putative leucine zipper protein [Oryza sativa (japonica cultivar-group)]	1.06	2.31	0.99	0.84	0.66	2.18	0.43	0.85	0.79
Contig17865_at	hypothetical protein At2g15270 [imported] - Arabidopsis thaliana	0.83	0.92	0.8	0.36	0.31	1.1	0.88	0.44	0.86
Contig1786_s_at	P0683B11.27 [Oryza sativa (japonica cultivar-group)] dbj|BAB68048.1| P0480C01.8 [Oryza sativa (japonica cultivar-group)] dbj|BAB89838.1| P06	1.07	0.46	0.13	0.07	0.02	0.43	0.28	0.53	0.23
Contig17872_at	Ap26 [Oryza sativa (japonica cultivar-group)] emb|CAD41472.2| OSJNBa0079A21.16 [Oryza sativa (japonica cultivar-group)]	1.15	0.73	0.43	0.5	0.13	0.64	0.59	1.16	0.27
Contig17873_at	Ap26 [Oryza sativa (japonica cultivar-group)] emb|CAD41472.2| OSJNBa0079A21.16 [Oryza sativa (japonica cultivar-group)]	1.7	0.68	0.33	0.33	0.27	0.4	0.48	1.02	0.8
Contig17876_at	DNAJ heat shock N-terminal domain-containing protein [Arabidopsis thaliana]	0.89	1.42	7.23	3.21	2.35	1.6	5.09	0.44	0.73
Contig17900_at	lipid body-associated membrane protein - carrot gb|AAB24078.1| lipid body membrane protein [Daucus carota]	0.72	0.2	0.05	0.01	0.01	0.27	0.24	0.29	0.55
Contig17901_at	putative germin A [Oryza sativa (japonica cultivar-group)]	0.86	0.91	0.85	0.81	1.71	1.06	0.94	0.95	2.1
Contig1791_x_at	Adenosylhomocysteinase (S-adenosyl-L-homocysteine hydrolase) (AdoHcyase) pir||T06764 adenosylhomocysteinase (EC 3.3.1.1) - wheat	0.86	2.5	12.73	19.38	18.86	2.89	5.1	1.52	0.97
Contig17920_at		1.31	2.12	2.31	1.93	9.21	1.62	1.09	0.84	4.77
Contig17929_at	OSJNBb0066J23.22 [Oryza sativa (japonica cultivar-group)]	0.93	0.95	0.97	5.46	3.86	1.01	1.02	5.64	0.71
Contig17951_at	zinc finger (C3HC4-type RING finger) family protein [Arabidopsis thaliana]	1.15	0.94	0.49	0.33	0.24	0.82	0.52	0.67	0.75
Contig17957_at	uclacyanin 3-like protein [Oryza sativa]	0.93	1.1	0.9	11.26	18.64	1.18	0.82	12.48	1.66
Contig17959_at	leucine-rich repeat family protein [Arabidopsis thaliana] dbj|BAB02054.1| leucine-rich repeat disease resistance protein-like [Arabidopsis t	1.7	1.49	4.03	8.53	16.41	0.88	2.71	2.12	1.92
Contig17965_at	cytochrome c oxidase copper chaperone family protein [Arabidopsis thaliana]	0.48	0.45	0.26	0.18	0.07	0.94	0.58	0.68	0.37
Contig17970_at	contains ESTs C72150(E1090),AU075649(E1090)~unknown protein [Oryza sativa (japonica cultivar-group)]	0.86	0.56	0.25	0.24	0.23	0.65	0.45	0.96	0.98
Contig17971_at	putative mitotic arrest defective protein 2B [Oryza sativa (japonica cultivar-group)]	1	0.65	0.48	0.31	0.34	0.65	0.75	0.64	1.09
Contig17974_at	P0480C01.26 [Oryza sativa (japonica cultivar-group)] dbj|BAB68066.1| P0480C01.26 [Oryza sativa (japonica cultivar-group)]	0.88	0.99	1.58	9.3	13.61	1.12	1.6	5.9	1.46
Contig17978_at	unknown protein [Oryza sativa (japonica cultivar-group)] dbj|BAD28921.1| unknown protein [Oryza sativa (japonica cultivar-group)]	2.31	11.55	1.95	2.28	1.8	5	0.17	1.17	0.79
Contig17982_x_at	bacterial-induced peroxidase precursor [Gossypium hirsutum]	1.09	1.61	9.19	8.17	13.98	1.48	5.71	0.89	1.71
Contig17992_at	leucine-rich repeat transmembrane protein kinase, putative [Arabidopsis thaliana]	0.93	1.09	1.07	1.44	3.82	1.17	0.98	1.34	2.66
Contig1799_s_at	Phenylalanine ammonia-lyase pir||T06545 phenylalanine ammonia-lyase (EC 4.3.1.5) - wheat emb|CAA68036.1| phenylalanine ammonia-lyase [Tritic	0.91	1.69	2.99	6.89	5.96	1.85	1.77	2.3	0.87
Contig179_s_at	hydroxyproline-rich glycoprotein DZ-HRGP [Volvox carteri f. nagariensis]	0.71	10.05	13.13	31.59	33.16	14.21	1.31	2.41	1.05
Contig1800_at	Phenylalanine ammonia-lyase pir||T06545 phenylalanine ammonia-lyase (EC 4.3.1.5) - wheat emb|CAA68036.1| phenylalanine ammonia-lyase [Tritic	0.91	5.32	14.74	8.65	24.44	5.83	2.77	0.59	2.82
Contig1800_s_at	Phenylalanine ammonia-lyase pir||T06545 phenylalanine ammonia-lyase (EC 4.3.1.5) - wheat emb|CAA68036.1| phenylalanine ammonia-lyase [Tritic	1.42	4.6	11.24	8.61	15.95	3.24	2.44	0.77	1.85
Contig1800_x_at	Phenylalanine ammonia-lyase pir||T06545 phenylalanine ammonia-lyase (EC 4.3.1.5) - wheat emb|CAA68036.1| phenylalanine ammonia-lyase [Tritic	0.91	3.21	7.46	4.87	8.68	3.52	2.32	0.65	1.78
Contig18011_at	microtubule associated protein (MAP65/ASE1) family protein [Arabidopsis thaliana] dbj|BAB08676.1| unnamed protein product [Arabidopsis thali	0.92	1.06	5.9	23.42	15	1.16	5.54	3.97	0.64
Contig18027_at	OSJNBa0035M09.8 [Oryza sativa (japonica cultivar-group)]	0.67	0.37	0.33	0.28	0.25	0.56	0.88	0.86	0.88
Contig18028_at	putative cinnamoyl CoA reductase [Oryza sativa (japonica cultivar-group)]	0.75	0.51	0.26	0.27	0.44	0.68	0.52	1.02	1.64
Contig18032_at	Bowman-Birk type trypsin inhibitor (WTI) gb|AAB31685.1| trypsin inhibitor, WTI [Triticum aestivum=wheat, variety San	1.3	1.06	63.59	195.65	161.47	0.82	59.73	3.08	0.83
Contig18036_at	P0445H04.35 [Oryza sativa (japonica cultivar-group)] dbj|BAB91735.1| P0671D01.12 [Oryza sativa (japonica cultivar-group)] dbj|BAC06322.1| P0	1.09	0.43	0.23	0.23	0.21	0.4	0.53	0.99	0.92
Contig18037_at	contains ESTs AU077783(S21240),AU077782(S21240)~unknown protein [Oryza sativa (japonica cultivar-group)]	4.2	0.72	0.2	0.13	0.23	0.17	0.28	0.67	1.74
Contig1803_at	OSJNBb0061C13.1 [Oryza sativa (japonica cultivar-group)] emb|CAE05454.3| OSJNBa0073E02.14 [Oryza sativa (japonica cultivar-group)]	1.2	1.51	1.67	6.94	24.02	1.26	1.11	4.16	3.46
Contig18066_at	At2g43410/T1O24.15 [Arabidopsis thaliana] gb|AAO23594.1| At2g43410/T1O24.15 [Arabidopsis thaliana]	0.84	0.47	0.45	0.37	0.33	0.56	0.97	0.83	0.88
Contig18077_at		0.72	0.38	0.24	0.19	0.21	0.53	0.64	0.79	1.12
Contig18078_at	expressed protein (with alternative splicing) [Oryza sativa (japonica cultivar-group)]	0.97	1.4	0.75	0.63	0.71	1.44	0.54	0.84	1.11
Contig18085_at	P0703B11.26 [Oryza sativa (japonica cultivar-group)] dbj|BAB85306.1| P0703B11.26 [Oryza sativa (japonica cultivar-group)]	1.27	3.33	5.42	6.71	2.99	2.62	1.63	1.24	0.45
Contig18088_at	Zinc-finger protein 1 (WZF1) pir||S39045 probable finger protein WZF1 - wheat dbj|BAA03901.1| zinc-finger protein WZF1 [Triticum aestivum]	2.32	1.5	0.5	0.54	0.36	0.65	0.33	1.07	0.67
Contig18089_at	serine/threonine protein-like protein [Oryza sativa (japonica cultivar-group)]	1.02	2.69	3.08	2.85	1.95	2.63	1.15	0.93	0.68
Contig1808_at	starch synthase I [Hordeum vulgare]	0.7	1.15	0.51	0.3	0.22	1.63	0.45	0.59	0.73
Contig18091_at	transducin / WD-40 repeat protein-like [Oryza sativa (japonica cultivar-group)]	0.94	1	0.59	0.31	0.35	1.06	0.59	0.53	1.11
Contig18092_at	12-oxophytodienoic acid reductase [Oryza sativa] emb|CAD89604.1| oxo-phytodienoic acid reductase [Oryza sativa (japonica cultivar-group)]	0.89	0.72	0.65	0.65	0.69	0.81	0.9	1	1.06
Contig18094_at	OJ1029_F04.25 [Oryza sativa (japonica cultivar-group)] dbj|BAB89160.1| OJ1029_F04.25 [Oryza sativa (japonica cultivar-group)]	0.93	2	0.66	0.64	0.6	2.14	0.33	0.98	0.94
Contig180_x_at	histone H4 [Arabidopsis thaliana] ref|NP_190179.1| histone H4 [Arabidopsis thaliana] ref|NP_190941.1| histone H4 [Arabidopsis thaliana]	0.97	1.13	6.84	8.93	7.22	1.16	6.05	1.31	0.81
Contig18108_at	OSJNBa0027H09.13 [Oryza sativa (japonica cultivar-group)] emb|CAE76085.1| B1340F09.23 [Oryza sativa (japonica cultivar-group)]	0.95	1.06	1.26	6.15	2.98	1.12	1.19	4.88	0.48
Contig18117_at		1.42	1.51	3.41	3.2	8.06	1.06	2.25	0.94	2.52
Contig1811_at	40S ribosomal protein S9 (RPS9C) [Arabidopsis thaliana] dbj|BAB10209.1| 40S ribosomal protein S9 [Arabidopsis thaliana]	0.92	1.48	2.1	1.74	0.95	1.62	1.42	0.83	0.54
Contig18125_at	P0443E07.30 [Oryza sativa (japonica cultivar-group)] ref|NP_913463.1| P0452F10.4 [Oryza sativa (japonica cultivar-group)]	1.57	0.69	0.48	0.49	0.9	0.44	0.7	1.03	1.82
Contig18128_at	putative arabinogalactan protein [Oryza sativa (japonica cultivar-group)]	1.31	1.24	3.73	3.64	4.27	0.95	3.01	0.98	1.17
Contig18130_at	putative TCP3 [Oryza sativa (japonica cultivar-group)] dbj|BAB55724.1| putative TCP3 [Oryza sativa (japonica cultivar-group)]	0.86	1.07	2.57	2.2	3.41	1.24	2.39	0.86	1.55
Contig18135_at	ICP4 protein [Gallid herpesvirus 3] dbj|BAB16594.1| ICP4 protein [Gallid herpesvirus 3]	0.93	0.55	0.14	0.11	0.12	0.6	0.24	0.81	1.07
Contig18148_at	putative heat shock factor RHSF2 [Oryza sativa (japonica cultivar-group)] dbj|BAD09926.1| putative heat shock factor RHSF2 [Oryza sativa (ja	0.8	0.25	0.24	0.14	0.16	0.31	0.97	0.6	1.09
Contig18151_at	OSJNBa0006M15.13 [Oryza sativa (japonica cultivar-group)]	0.93	0.76	1.16	0.5	0.54	0.82	1.52	0.43	1.1
Contig1815_at	chlorophyll a/b-binding protein type III precursor - tomato prf||1609235A chlorophyll a/b binding protein	0.96	0.97	0.97	0.94	1.59	1.01	0.99	0.98	1.68
Contig18163_at		0.89	1.35	0.22	0.12	0.05	1.51	0.17	0.53	0.41
Contig18163_s_at	P0552C05.19 [Oryza sativa (japonica cultivar-group)] dbj|BAB64034.1| P0552C05.19 [Oryza sativa (japonica cultivar-group)] dbj|BAB93383.1| OS	1.12	1.63	0.29	0.17	0.03	1.46	0.18	0.59	0.19
Contig1816_at	Alpha-amylase inhibitor BMAI-1 precursor (Allergen Hor v 1) (Alpha-amylase flour inhibitor) pir||S26197 alpha-amylase/trypsin inhibitor prec	0.91	0.34	0.12	0.07	0.03	0.38	0.36	0.58	0.49
Contig18173_at	AP2-1 protein [Oryza sativa (japonica cultivar-group)]	1.13	0.48	0.39	0.24	0.17	0.43	0.82	0.61	0.68
Contig18179_at	unknown protein [Oryza sativa (japonica cultivar-group)] dbj|BAD16921.1| unknown protein [Oryza sativa (japonica cultivar-group)] dbj|BAD168	0.86	2.97	2.15	3.51	4.12	3.46	0.72	1.63	1.17
Contig1817_at		1.57	1.55	6.48	5.85	3.45	0.99	4.17	0.9	0.59
Contig18184_at	UDPglucose:flavonoid-3-oxy glucosyl transferase [Zea mays]	1.08	0.33	0.27	0.23	0.22	0.31	0.8	0.87	0.94
Contig18185_at	lipase-like protein [Oryza sativa (japonica cultivar-group)]	0.94	0.95	1.07	1.33	2.13	1.02	1.12	1.25	1.6
Contig181_s_at	ADP-ribosylation factor 1 (ARF1) [Arabidopsis thaliana] sp|P36397|ARF1_ARATH ADP-ribosylation factor 1	1.21	0.77	3.96	4.62	3.9	0.64	5.11	1.17	0.85
Contig18214_at	galactosyltransferase family-like protein [Oryza sativa (japonica cultivar-group)]	2.72	3.55	0.51	0.55	0.56	1.3	0.14	1.08	1.02
Contig18232_at	putative FAS1 [Oryza sativa (japonica cultivar-group)] dbj|BAC06268.1| putative FAS1 [Oryza sativa (japonica cultivar-group)]	0.91	1.11	12.63	10.99	5.89	1.22	11.42	0.87	0.54
Contig18233_at	putative cytochrome P450 [Lolium rigidum]	0.98	0.96	0.93	3.25	12.4	0.98	0.97	3.5	3.81
Contig18246_at	unnamed protein product [Oryza sativa (japonica cultivar-group)] dbj|BAA94526.1| unnamed protein product [Oryza sativa (japonica cultivar-gr	0.99	1.07	2.35	4.21	4.43	1.08	2.19	1.79	1.05
Contig1824_s_at	putative glycine hydroxymethyltransferase [Oryza sativa (japonica cultivar-group)]	0.89	1.21	5.69	9.3	4.57	1.36	4.71	1.64	0.49
Contig18250_at	unnamed protein product [Arabidopsis thaliana]	0.78	0.54	0.38	0.27	0.19	0.69	0.69	0.73	0.68
Contig18264_at	centromeric histone 3 [Oryza sativa (japonica cultivar-group)]	0.65	0.61	1.36	1.73	1.38	0.94	2.24	1.27	0.8
Contig18274_at	phosphoinositide-specific phospholipase C (EC 3.1.4.-) P25 (clone SPM537) - soybean	0.97	0.78	0.72	0.67	2.1	0.8	0.92	0.94	3.12
Contig18275_at	P0408G07.5 [Oryza sativa (japonica cultivar-group)]	1.21	10.08	2.57	3.76	3.53	8.32	0.25	1.46	0.94
Contig18288_s_at	putative Hec1 protein [Oryza sativa (japonica cultivar-group)]	1.09	0.71	0.25	0.23	0.23	0.65	0.35	0.92	1.01
Contig1828_at	putative glycine hydroxymethyltransferase [Oryza sativa (japonica cultivar-group)]	1.15	1.27	5.37	7.85	5.67	1.1	4.24	1.46	0.72
Contig18290_at	OSJNBa0018M05.6 [Oryza sativa (japonica cultivar-group)]	1.28	1	0.64	0.57	0.76	0.78	0.64	0.9	1.32
Contig1829_at	putative flavonol glucosyltransferase [Oryza sativa (japonica cultivar-group)] dbj|BAB68081.1| putative flavonol glucosyltransferase [Oryza	1.65	1.1	0.3	0.25	0.35	0.67	0.27	0.83	1.4
Contig18304_at	succinate dehydrogenase subunit 3 [Oryza sativa] dbj|BAD07607.1| succinate dehydrogenase subunit 3 [Oryza sativa (japonica cultivar-group)]	1.26	0.73	0.39	0.34	0.17	0.58	0.53	0.88	0.49
Contig1830_at	Late embryogenesis abundant protein B19.1A (B19.1) pir||S23749 embryonic abundant protein B19.1 - barley emb|CAA44622.1| LEA B19.1 [Hordeum	1.04	0.91	0.11	0.01	0	0.87	0.12	0.09	0.07
Contig1830_s_at	Late embryogenesis abundant protein B19.1A (B19.1) pir||S23749 embryonic abundant protein B19.1 - barley emb|CAA44622.1| LEA B19.1 [Hordeum	1.06	0.9	0.06	0	0	0.85	0.07	0.07	0.1
Contig18316_at	putative Malonyl-CoA decarboxylase, mitochondrial precursor (MCD) [Oryza sativa (japonica cultivar-group)] dbj|BAD26492.1| putative Malonyl-	0.95	0.97	1.1	2.33	2.05	1.02	1.14	2.11	0.88
Contig18319_at	unknown protein [Oryza sativa (japonica cultivar-group)]	0.75	0.13	0.03	0.01	0.01	0.17	0.27	0.27	0.63
Contig18323_at		0.53	0.57	0.26	0.21	0.2	1.08	0.45	0.83	0.95
Contig18326_at	putative mitochondrial dicarboxylate carrier protein [Arabidopsis thaliana]	0.9	1.62	2.2	2.43	1.82	1.8	1.36	1.11	0.75
Contig1832_at	Late embryogenesis abundant protein B19.1A (B19.1) pir||S23749 embryonic abundant protein B19.1 - barley emb|CAA44622.1| LEA B19.1 [Hordeum	1.1	1.05	0.15	0.01	0	0.96	0.14	0.06	0.13
Contig1832_s_at	Late embryogenesis abundant protein B19.1A (B19.1) pir||S23749 embryonic abundant protein B19.1 - barley emb|CAA44622.1| LEA B19.1 [Hordeum	1.02	0.96	0.1	0.01	0	0.94	0.1	0.05	0.13
Contig1832_x_at	Late embryogenesis abundant protein B19.1A (B19.1) pir||S23749 embryonic abundant protein B19.1 - barley emb|CAA44622.1| LEA B19.1 [Hordeum	1.1	1.01	0.11	0.01	0	0.92	0.11	0.06	0.14
Contig18332_at	putative receptor-associated protein [Oryza sativa (japonica cultivar-group)]	0.93	0.78	0.27	0.24	0.25	0.83	0.35	0.89	1.05
Contig1833_at		1.36	0.67	0.32	0.22	0.22	0.49	0.48	0.68	0.98
Contig18347_at	OSJNBa0016O02.14 [Oryza sativa (japonica cultivar-group)]	1.11	0.31	0.21	0.17	0.07	0.28	0.68	0.8	0.4
Contig18349_at	unknown protein [Oryza sativa (japonica cultivar-group)] gb|AAT44270.1| unknown protein [Oryza sativa (japonica cultivar-group)]	0.86	0.52	0.29	0.28	0.25	0.6	0.57	0.95	0.9
Contig1834_at	EM PROTEIN CS41 pir||VUWTEM embryonic abundant protein Em - wheat emb|CAA36323.1| Em [Triticum aestivum]	0.92	0.48	0.03	0	0	0.52	0.06	0.15	0.65
Contig18356_at	putative actin interacting protein [Oryza sativa (japonica cultivar-group)]	0.86	0.5	0.5	0.44	1.22	0.59	1.01	0.86	2.79
Contig18385_at	P0489A01.16 [Oryza sativa (japonica cultivar-group)] dbj|BAA99525.1| P0489A01.16 [Oryza sativa (japonica cultivar-group)]	0.89	0.93	2.57	3.4	5.13	1.04	2.76	1.32	1.51
Contig1838_at	Late embryogenesis abundant protein B19.3 (LEA B19.3) pir||S36751 embryonic abundant protein B19.3 - barley emb|CAA44623.1| LEA B19.3 [Horde	1.34	0.55	0.03	0.01	0.01	0.41	0.05	0.46	0.72
Contig18399_at	P0454A11.4 [Oryza sativa (japonica cultivar-group)] dbj|BAB64158.1| P0454A11.4 [Oryza sativa (japonica cultivar-group)]	1.69	1.7	0.36	0.26	0.11	1	0.21	0.72	0.42
Contig1839_at	LATE EMBRYOGENESIS ABUNDANT PROTEIN B19.4 pir||S36752 embryonic abundant protein B19.4 - barley emb|CAA44624.1| LEA B19.4 [Hordeum vulgare s	1.29	0.82	0.04	0.03	0.01	0.63	0.04	0.72	0.49
Contig18416_s_at	MDR-like ABC transporter [Oryza sativa (japonica cultivar-group)]	0.9	1.09	2.57	6.57	7.78	1.2	2.37	2.55	1.18
Contig18420_s_at	hypothetical protein [Oryza sativa (japonica cultivar-group)]	0.73	3.1	2.3	2.17	5.79	4.23	0.74	0.95	2.67
Contig18422_at		0.91	0.97	0.94	6.5	6.14	1.06	0.97	6.89	0.94
Contig18426_at	hypothetical protein [Oryza sativa (japonica cultivar-group)] dbj|BAC16125.1| hypothetical protein [Oryza sativa (japonica cultivar-group)]	1.04	2.08	4.58	7.39	3.7	2	2.2	1.61	0.5
Contig18427_s_at	subtilisin-like protein [Toxoplasma gondii]	1.33	1.14	1.17	3.85	5.85	0.86	1.02	3.3	1.52
Contig18434_at	expressed protein [Arabidopsis thaliana] gb|AAF03435.1| hypothetical protein [Arabidopsis thaliana]	0.75	0.52	1.86	3.03	3.06	0.69	3.58	1.63	1.01
Contig18436_s_at	putative ankyrin-kinase [Medicago sativa]	0.82	0.58	1.06	1.62	2.91	0.71	1.81	1.54	1.79
Contig18448_at	P0698H10.25 [Oryza sativa (japonica cultivar-group)] dbj|BAB63824.1| P0459B04.7 [Oryza sativa (japonica cultivar-group)]	0.64	0.64	0.46	0.51	0.41	1	0.71	1.1	0.8
Contig18451_at	ESTs AU082409(E30736),C74252(E30736) correspond to a region of the predicted gene.~hypothetical protein [Oryza sativa	1.28	0.44	0.05	0.01	0	0.34	0.12	0.27	0.24
Contig18461_at		0.92	0.66	2.38	3.88	3.3	0.71	3.62	1.63	0.85
Contig18474_at	unknown protein [Oryza sativa (japonica cultivar-group)] dbj|BAD11573.1| unknown protein [Oryza sativa (japonica cultivar-group)]	1.02	0.82	0.49	0.34	0.2	0.8	0.59	0.69	0.6
Contig18481_at	Crip-31 [Clerodendrum inerme]	0.95	0.98	1.45	3.05	2.63	1.02	1.48	2.11	0.86
Contig18484_at	transporter-like protein [Oryza sativa (japonica cultivar-group)]	1.02	0.86	1.8	4.76	4.88	0.84	2.11	2.64	1.03
Contig18487_at		1.04	1.05	1.9	2.19	3.94	1	1.81	1.16	1.79
Contig18488_at	PHAVOLUTA-like HD-ZIPIII protein [Nicotiana sylvestris]	1.01	1	2.39	2.33	2.09	0.99	2.38	0.97	0.9
Contig18496_at	metaxin-related [Arabidopsis thaliana] pir||T00528 hypothetical protein At2g19080 [imported] - Arabidopsis thaliana	1.06	0.52	0.6	0.61	0.22	0.49	1.15	1.03	0.37
Contig18508_at	early nodulin 75 precursor-like protein [Oryza sativa (japonica cultivar-group)]	0.93	0.9	0.97	7.15	38.27	0.96	1.08	7.36	5.35
Contig18518_at	pherophorin-dz1 protein [Volvox carteri f. nagariensis]	2.03	19.15	12.55	10.08	52.53	9.42	0.66	0.8	5.21
Contig18519_at	name [Oryza sativa (japonica cultivar-group)] gb|AAP06908.1| name [Oryza sativa (japonica cultivar-group)] gb|AAP06909.1| hypothetical prote	1.13	0.5	0.29	0.28	0.36	0.44	0.58	0.97	1.25
Contig18525_at	OSJNBb0004A17.1 [Oryza sativa (japonica cultivar-group)]	0.73	1.85	3.42	5.31	5.37	2.53	1.85	1.56	1.01
Contig1852_at	probable peroxidase (EC 1.11.1.7) precursor - barley emb|CAA05897.1| peroxidase [Hordeum vulgare]	1.16	5.47	20.78	21.27	21.93	4.71	3.8	1.02	1.03
Contig18533_at	B1112D09.9 [Oryza sativa (japonica cultivar-group)] dbj|BAB90268.1| B1112D09.9 [Oryza sativa (japonica cultivar-group)]	1	0.39	1.09	1.67	1.78	0.39	2.81	1.53	1.07
Contig18534_at	P0010B10.2 [Oryza sativa (japonica cultivar-group)]	0.94	1.25	1.87	21.72	11.91	1.33	1.5	11.6	0.55
Contig18536_at	OSJNBa0006B20.4 [Oryza sativa (japonica cultivar-group)]	0.91	0.88	1.67	2.71	0.85	0.97	1.9	1.62	0.31
Contig18553_at	OSJNBa0084K01.12 [Oryza sativa (japonica cultivar-group)]	1.25	0.73	7.44	6.65	4.42	0.58	10.18	0.89	0.66
Contig18561_at	P0414E03.8 [Oryza sativa (japonica cultivar-group)]	1.56	3.68	1.31	1.12	1.32	2.35	0.36	0.86	1.17
Contig18564_at	arabinogalactan-peptide AGP23 [Arabidopsis thaliana]	1.13	1.06	3.43	45.86	105.36	0.95	3.22	13.38	2.3
Contig18569_at	Putative fatty acid elongase [Oryza sativa (japonica cultivar-group)] gb|AAN06858.1| Putative fatty acid elongase [Oryza sativa (japonica	0.83	5.11	1.92	1.19	5.16	6.17	0.38	0.62	4.34
Contig18580_at	putative Cgi67 serine protease [Oryza sativa (japonica cultivar-group)] dbj|BAD16480.1| putative Cgi67 serine protease [Oryza sativa (japoni	0.82	1.46	0.73	0.47	0.5	1.77	0.5	0.65	1.05
Contig18581_at	P0436E04.20 [Oryza sativa (japonica cultivar-group)] dbj|BAB16337.1| P0436E04.20 [Oryza sativa (japonica cultivar-group)]	1.05	1.8	1.83	0.92	0.53	1.72	1.02	0.5	0.57
Contig18582_at	nodule-enhanced protein phosphatase type 2C [Lotus japonicus]	0.48	0.84	0.18	0.13	0.1	1.75	0.21	0.71	0.79
Contig18584_at	zinc finger protein family-like [Oryza sativa (japonica cultivar-group)] dbj|BAD09411.1| zinc finger protein family-like [Oryza sativa (japo	1	0.96	0.33	0.43	0.37	0.97	0.34	1.31	0.87
Contig1858_at	putative peroxidase [Oryza sativa (japonica cultivar-group)]	1.35	9.61	1.55	0.97	1.04	7.14	0.16	0.62	1.07
Contig18590_at	nodulin-like protein [Oryza sativa (japonica cultivar-group)]	1.12	1.4	1.14	1.89	2.32	1.25	0.81	1.65	1.23
Contig1859_at	probable peroxidase (EC 1.11.1.7) precursor - barley emb|CAA05897.1| peroxidase [Hordeum vulgare]	1.22	0.97	5.06	29.42	18.81	0.79	5.23	5.81	0.64
Contig18608_at	OSJNBa0024F24.29 [Oryza sativa (japonica cultivar-group)] dbj|BAB90634.1| OSJNBa0066C06.6 [Oryza sativa (japonica cultivar-group)] dbj|BAB91	1.09	0.98	3.94	4.51	2.89	0.89	4.04	1.14	0.64
Contig1860_s_at	unnamed protein product [Oryza sativa (japonica cultivar-group)] dbj|BAA92500.1| unnamed protein product [Oryza sativa (japonica cultivar-gr	0.76	0.95	5.01	19.02	14.63	1.24	5.28	3.8	0.77
Contig1860_x_at		0.7	0.73	1.33	5.68	3.93	1.03	1.83	4.26	0.69
Contig18615_at	OSJNBa0070M12.8 [Oryza sativa (japonica cultivar-group)]	0.87	0.36	0.11	0.08	0.18	0.41	0.31	0.73	2.27
Contig1861_at	OSJNBa0071I13.13 [Oryza sativa (japonica cultivar-group)]	0.49	5.58	4.88	1.95	1.52	11.46	0.88	0.4	0.78
Contig1862_at	putative peroxidase [Oryza sativa (japonica cultivar-group)] dbj|BAB12033.1| putative peroxidase [Oryza sativa (japonica cultivar-group)]	0.65	0.83	2.53	20.03	25.9	1.28	3.06	7.9	1.29
Contig18646_at	CG12225-PA [Drosophila melanogaster] gb|AAF46140.1| CG12225-PA [Drosophila melanogaster]	0.68	0.45	0.47	0.35	0.27	0.66	1.05	0.74	0.79
Contig1864_at	OSJNBa0071I13.13 [Oryza sativa (japonica cultivar-group)]	1.24	6.6	1.55	1.13	0.53	5.34	0.23	0.73	0.47
Contig18659_at	hypothetical protein [Oryza sativa (japonica cultivar-group)] gb|AAO18451.1| hypothetical protein [Oryza sativa (japonica cultivar-group)]	1.12	1.23	0.47	0.42	0.4	1.09	0.38	0.9	0.94
Contig1865_at	putative peroxidase [Oryza sativa (japonica cultivar-group)] gb|AAM08517.1| Putative peroxidase [Oryza sativa] gb|AAP51822.1| putative perox	1.07	1.65	44.01	70.31	69.61	1.54	26.66	1.6	0.99
Contig1867_at	putative peroxidase [Oryza sativa (japonica cultivar-group)] gb|AAM08517.1| Putative peroxidase [Oryza sativa] gb|AAP51822.1| putative perox	1.18	1.16	1.14	7.66	35.85	0.98	0.98	6.71	4.68
Contig18683_at	P0415C01.2 [Oryza sativa (japonica cultivar-group)] dbj|BAB89024.1| P0415C01.2 [Oryza sativa (japonica cultivar-group)]	1.17	0.57	0.52	0.41	1.14	0.48	0.92	0.79	2.77
Contig186_x_at	Histone H3 pir||S04520 histone H3 (clone pH3c-1) - alfalfa pir||A26014 histone H3 - wheat	1.42	1.71	16.31	13.14	10.2	1.2	9.56	0.81	0.78
Contig18702_at	endo-1,4-beta-glucanase precursor [Fragaria x ananassa]	1.09	1.11	5.99	2.52	1.54	1.03	5.37	0.42	0.61
Contig18710_at	contains ESTs AU092606(C52561),AU063213(C53672),C27675(C52561)~unknown	1.16	0.65	0.37	0.32	0.28	0.56	0.58	0.86	0.88
Contig18717_at	P0683B11.14 [Oryza sativa (japonica cultivar-group)] dbj|BAB89826.1| P0683B11.14 [Oryza sativa (japonica cultivar-group)]	1.04	2.28	0.74	0.68	1.11	2.2	0.33	0.91	1.64
Contig1871_at	peroxidase [Asparagus officinalis]	1.14	2.03	2.83	11.23	16.21	1.78	1.39	3.98	1.44
Contig18723_at	putative subtilisin-like protease [Oryza sativa (japonica cultivar-group)]	0.94	0.93	0.93	0.86	16.44	0.99	1	0.92	19.22
Contig18728_at	putative S-receptor kinase [Oryza sativa (japonica cultivar-group)] dbj|BAC65367.1| putative S-receptor kinase KIK1 precursor [Oryza sativa	0.9	1	1.23	2.28	3.97	1.11	1.22	1.85	1.74
Contig18736_at	P0417G05.20 [Oryza sativa (japonica cultivar-group)] dbj|BAB07912.1| P0417G05.20 [Oryza sativa (japonica cultivar-group)]	1.48	0.76	0.08	0.05	0.06	0.51	0.1	0.65	1.15
Contig1873_at	probable peroxidase (EC 1.11.1.7) precursor - barley emb|CAA05897.1| peroxidase [Hordeum vulgare]	0.94	0.94	1.11	2.6	11.93	1	1.18	2.34	4.59
Contig18746_at	putative laccase [Oryza sativa (japonica cultivar-group)] dbj|BAB86465.1| putative laccase [Oryza sativa (japonica cultivar-group)]	0.98	1.14	0.97	1.44	13.14	1.17	0.85	1.48	9.15
Contig1874_at	peroxidase [Ananas comosus]	1.31	1.27	31.57	78.35	38.51	0.97	24.91	2.48	0.49
Contig18750_at	OSJNBa0042L16.10 [Oryza sativa (japonica cultivar-group)] emb|CAD41015.2| OSJNBa0042L16.6 [Oryza sativa (japonica cultivar-group)]	5.15	6.1	0.61	0.46	0.25	1.18	0.1	0.76	0.53
Contig18763_at	B1066G12.15 [Oryza sativa (japonica cultivar-group)] dbj|BAB89441.1| B1066G12.15 [Oryza sativa (japonica cultivar-group)]	0.91	0.4	0.29	0.23	0.19	0.44	0.74	0.79	0.8
Contig18768_at	GCN5-related N-acetyltransferase (GNAT) family protein [Arabidopsis thaliana]	0.62	0.83	2.64	1.7	1.59	1.33	3.18	0.65	0.94
Contig18771_at	glycogen synthase [Synechocystis sp. PCC 6803] sp|P74521|GLGA_SYNY3 Glycogen synthase (Starch [bacterial glycogen] synthase)	0.9	1.08	0.99	1.84	2.19	1.2	0.92	1.85	1.19
Contig18774_at	OJ000126_13.2 [Oryza sativa (japonica cultivar-group)] emb|CAE04668.2| OSJNBa0073L04.10 [Oryza sativa (japonica cultivar-group)]	1.17	2.07	2.64	5.63	2.91	1.77	1.27	2.14	0.52
Contig18779_at	putative cytoskeletal protein [Arabidopsis thaliana]	0.95	0.15	0.07	0.03	0.02	0.16	0.45	0.4	0.83
Contig18789_at	GNOM gene product	1.09	2.3	2.31	3.27	1.86	2.11	1	1.42	0.57
Contig1878_at	serpin - barley emb|CAA78822.1| protein zx [Hordeum vulgare subsp. vulgare] prf||1908213A protein Zx	1.07	0.61	0.45	0.68	1.51	0.57	0.74	1.5	2.23
Contig18793_at	putative protein [Sorghum bicolor] gb|AAM94317.1| putative protein [Sorghum bicolor]	0.94	0.95	0.93	0.88	7.43	1.01	0.97	0.95	8.44
Contig18798_at	OSJNBa0039G19.12 [Oryza sativa (japonica cultivar-group)]	1.01	1.07	0.96	13.59	26.98	1.06	0.9	14.19	1.99
Contig18800_at	OSJNBa0027P08.4 [Oryza sativa (japonica cultivar-group)] emb|CAE02431.2| OSJNBa0058G03.7 [Oryza sativa (japonica cultivar-group)]	0.94	1	1.89	2.1	1.74	1.06	1.89	1.11	0.83
Contig18801_at	P0423A12.23 [Oryza sativa (japonica cultivar-group)] dbj|BAB64184.1| P0492G09.4 [Oryza sativa (japonica cultivar-group)] dbj|BAB93252.1| P04	0.77	0.29	0.07	0.05	0.06	0.37	0.25	0.68	1.22
Contig18808_s_at	putative prenylated rab acceptor protein [Oryza sativa (japonica cultivar-group)]	2.55	2.1	1.58	1.94	3.23	0.83	0.75	1.22	1.67
Contig18809_at	putative ubiquitin-specific protease [Oryza sativa (japonica cultivar-group)]	0.85	0.88	0.61	0.45	0.4	1.04	0.69	0.74	0.91
Contig18823_at		1.16	0.85	0.67	0.41	0.31	0.73	0.79	0.61	0.76
Contig18833_at	Putative mitochondrial inner membrane protein [Oryza sativa (japonica cultivar-group)]	1.01	2.88	3.8	6.18	3.56	2.84	1.32	1.63	0.58
Contig18837_at	laccase [Liriodendron tulipifera]	0.9	0.93	0.81	1.68	14.43	1.03	0.88	2.06	8.6
Contig18841_at	P0439E11.11 [Oryza sativa (japonica cultivar-group)] dbj|BAB61261.1| P0439E11.11 [Oryza sativa (japonica cultivar-group)]	0.98	0.97	1.07	1.04	2.27	1	1.1	0.97	2.18
Contig18844_at	P0554D10.15 [Oryza sativa (japonica cultivar-group)] dbj|BAB39231.1| P0554D10.15 [Oryza sativa (japonica cultivar-group)]	1.19	0.65	0.46	0.26	0.16	0.55	0.71	0.55	0.61
Contig18852_at	putative B' regulatory subunit of PP2A [Oryza sativa]	1.28	1.57	2.52	2.45	2.95	1.22	1.61	0.97	1.2
[truncated: 4,159 more rows]
