# Supplementary material for: Transcriptional regulatory programs underlying barley germination and regulatory functions of Gibberellin and abscisic acid
Source: BMC Plant Biol. 2011 Jun 13;11:105. doi: 10.1186/1471-2229-11-105 (PMC3130657; doi:10.1186/1471-2229-11-105)
Supplement: Additional file 2 — Summary of Differentially Regulated Genes over the Course of Barley Germination. [file 1471-2229-11-105-S2.XLS]

## Sheet: Sheet1
Additional File 2. Summary of Differentially Regulated Genes over the Course of Barley Germination
	Differentially Regulated Genes Between Adjacent Stages						Differentially Regulated Genes During Germination
Fold Change (f)	S1/S0	S2/S1	S3/S2	S4/S3	S5/S4	Any Adjacent	S1/S0	S2/S0	S3/S0	S4/S0	S5/S0	Any stage/S0
1 <= f < 3	13	90	199	75	142	458	13	129	265	288	278	462
f >= 3	25	302	693	253	443	1581	25	491	1138	1741	2095	2817
1/3 < f < 1	4	99	216	48	127	419	4	119	291	320	348	428
f <= 1/3	5	119	602	57	165	809	5	190	957	1228	1412	1688
f >= 1	38	392	892	328	585	2039	38	620	1403	2030	2374	3279
f < 1	9	218	818	105	292	1228	9	309	1248	1548	1760	2116
f <= 1/3 or f >=3	30	420	1295	118	598	2390	30	681	2095	2970	3508	4492
All	47	610	1710	433	877	3267	47	929	2651	3578	4134	5382
