# Supplementary material for: Transcriptional regulatory programs underlying barley germination and regulatory functions of Gibberellin and abscisic acid
Source: BMC Plant Biol. 2011 Jun 13;11:105. doi: 10.1186/1471-2229-11-105 (PMC3130657; doi:10.1186/1471-2229-11-105)
Supplement: Additional file 3 — List of Probe-sets Differentially Regulated Based on Germination Phases. [file 1471-2229-11-105-S3.XLS]

## Sheet: Pre-germination Entitylist of s
Additional File 3: List of Probe-sets Differentially Regulated Based on Germination Phases
Early germination	Late germination	Post-germination	Early germination Specific	Late germination specific	Post-germination specific		Early,Late and post-germination
Contig4808_s_at	baal31g17_s_at	Contig1678_s_at	HA28F20r_s_at	Contig402_s_at	Contig1678_s_at		Contig4808_s_at
HA28F20r_s_at	Contig10004_at	Contig1570_s_at	HZ48K22r_s_at	U19359_s_at	Contig2243_s_at		HVSMEa0001B10r2_x_at
HZ48K22r_s_at	Contig10043_at	Contig1579_s_at	HVSMEf0019M19r2_s_at	Contig3257_at	Contig972_x_at		Contig2670_x_at
HVSMEf0019M19r2_s_at	Contig10058_at	Contig2243_s_at	HS18B10u_s_at	Contig1326_s_at	Contig1383_s_at		Contig5929_at
Contig338_s_at	Contig10067_s_at	EBem10_SQ002_L14_s_at	Contig1508_s_at	Contig2680_at	Contig1728_at		Contig2671_at
HVSMEf0019H18r2_s_at	Contig10096_at	Contig972_x_at	Contig4194_at	Contig3185_s_at	Contig1681_x_at		Contig12742_at
HS18B10u_s_at	Contig10104_at	Contig1383_s_at	Contig8776_s_at	Contig5281_at	Contig1684_x_at		Contig6477_s_at
Contig1508_s_at	Contig10105_at	HVSMEf0005J23f_s_at	Contig2143_s_at	Contig660_s_at	rbags36i03_s_at		Contig15351_s_at
Contig7315_at	Contig10108_s_at	Contig1728_at	Contig12564_at	Contig145_at	EBma03_SQ003_J21_s_at		HVSMEg0009N05r2_s_at
Contig1132_s_at	Contig10118_at	Contig3953_s_at	Contig5737_s_at	Contig145_x_at	rbaal3p07_s_at		Contig22642_at
Contig4194_at	Contig10172_at	Contig2213_s_at	Contig2231_s_at	EBpi01_SQ005_I12_x_at	HD04G07u_s_at		rbah37c06_s_at
Contig1161_at	Contig10182_at	Contig1681_x_at	Contig6804_at	Contig684_s_at	Contig9698_at		Contig393_at
Contig1137_s_at	Contig10202_at	Contig1684_x_at	Contig1776_s_at	rbasd23b02_s_at	Contig1580_x_at		Contig1373_at
HVSMEa0001B10r2_x_at	Contig10207_s_at	rbags36i03_s_at	HT07O19u_s_at	Contig1269_at	Contig2279_at		Contig15078_at
Contig8776_s_at	Contig10225_s_at	Contig5965_s_at	Contig7789_at	Contig94_at	Contig1244_s_at		rbah15o14_s_at
Contig2143_s_at	Contig10258_at	Contig4808_s_at	Contig12073_at	Contig1908_s_at	Contig956_x_at		Contig19300_at
Contig12564_at	Contig10258_s_at	Contig2279_s_at	HA06i14r_s_at	Contig286_s_at	Contig3360_at		Contig5219_s_at
Contig5737_s_at	Contig10261_s_at	Contig34_s_at	Contig14924_s_at	Contig11190_at	Contig2768_s_at		Contig7581_at
Contig2231_s_at	Contig10263_at	Contig3199_at	Contig705_at	Contig196_s_at	Contig6345_at		Contig11100_at
Contig6804_at	Contig10267_at	EBma03_SQ003_J21_s_at	Contig6831_at	HV05A08u_x_at	rbags1n09_s_at		Contig15786_at
Contig1776_s_at	Contig10301_at	rbaal3p07_s_at	Contig1338_s_at	Contig10261_s_at	Contig5038_at		Contig13286_at
Contig19106_at	Contig10314_at	HD04G07u_s_at	HVSMEf0020A12r2_s_at	rbags1b15_x_at	HT06F11u_s_at		Contig4281_s_at
HT07O19u_s_at	Contig10340_at	Contig9698_at	HW06A08u_s_at	Contig1164_at	Contig1682_at		Contig5128_s_at
Contig3919_at	Contig10369_at	Contig8703_at	HV_CEb0004G20r2_s_at	Contig3315_s_at	rbaal0f10_s_at		Contig22873_at
Contig7789_at	Contig10432_at	Contig1580_x_at	Contig5611_at	M58754_at	Contig959_x_at		Contig7855_s_at
Contig12073_at	Contig10463_at	Contig2279_at	Contig5807_s_at	Contig5067_at	Contig2786_at		Contig10934_at
HA06i14r_s_at	Contig10468_at	Contig1244_s_at	HVSMEa0005O15r2_s_at	Contig971_at	EBem09_SQ001_O02_s_at		Contig10680_at
Contig14924_s_at	Contig10483_at	Contig956_x_at	Contig1582_x_at	Contig434_s_at	Contig5614_s_at		Contig3811_at
Contig705_at	Contig10484_at	Contig4413_s_at	Contig1503_s_at	Contig338_at	Contig639_at		Contig15772_at
Contig6831_at	Contig10499_at	Contig2834_at	Contig1397_at	Contig3392_at	Contig7389_at		Contig6445_at
Contig1338_s_at	Contig10538_at	Contig3360_at	Contig3108_at	Contig671_at	Contig11773_at		Contig3690_s_at
Contig1141_s_at	Contig10558_at	Contig2768_s_at	HVSMEf0023D17f_s_at	Contig3187_s_at	X68656_s_at		Contig19400_at
HVSMEf0020A12r2_s_at	Contig10573_s_at	Contig6345_at	Contig9474_at	Contig76_at	Contig2539_x_at		Contig10058_at
Contig12118_at	Contig10577_at	rbags1n09_s_at	Contig4696_at	Contig3186_at	Contig3256_s_at		EBem10_SQ001_I24_s_at
HW06A08u_s_at	Contig105_at	Contig5038_at	Contig3265_s_at	Contig568_s_at	EBed07_SQ001_B14_s_at		Contig6087_at
HV_CEb0004G20r2_s_at	Contig10618_at	HT06F11u_s_at	Contig4221_at	Contig3780_x_at	HB07K19r_x_at		Contig11170_at
Contig5611_at	Contig10670_at	Contig3952_at	Contig1434_s_at	HV03N17u_s_at	Contig2766_s_at		Contig9371_at
Contig5807_s_at	Contig10680_at	Contig1682_at	HVSMEg0016P19f_x_at	Contig3192_at	Contig394_at		Contig18319_at
HVSMEa0005O15r2_s_at	Contig10686_s_at	rbaal0f10_s_at	Contig6091_at	HA16L09r_s_at	Contig558_s_at		Contig14435_at
Contig2670_x_at	Contig10698_at	Contig959_x_at	Contig2586_at	Contig613_s_at	Contig3349_at		HS04L14u_at
Contig1582_x_at	Contig106_x_at	Contig10558_at	Contig19545_at	Contig4843_at	HK05P14r_s_at		HS09K11u_s_at
Contig1503_s_at	Contig10711_at	Contig2786_at	Contig5754_s_at	Contig9_x_at	Contig3173_s_at		Contig15076_at
Contig1397_at	Contig10717_at	Contig1528_s_at	Contig6782_at	Contig657_s_at	Contig2211_at
Contig3380_s_at	Contig10718_at	Contig2088_s_at	Contig6672_s_at	Contig86_at	Contig6344_s_at
Contig3108_at	Contig10726_at	HW02E09u_s_at	Contig5352_at	Contig1389_s_at	Contig1687_x_at
HVSMEf0023D17f_s_at	Contig10779_at	EBem09_SQ001_O02_s_at	Contig1618_at	Contig787_at	HA03O05u_s_at
HVSMEg0002E24r2_s_at	Contig10788_at	Contig5614_s_at	HU14O14u_s_at	HY10H19u_s_at	HA28J12r_s_at
Contig9474_at	Contig10794_at	Contig639_at	Contig4521_s_at	HVSMEf0009A08r2_s_at	Contig1249_s_at
Contig5689_at	Contig10815_at	Contig7389_at	HK04P18r_s_at	Contig6339_s_at	Contig4483_s_at
Contig2111_s_at	Contig10841_s_at	Contig11773_at	Contig1516_s_at	Contig197_s_at	Contig4861_at
Contig4696_at	Contig10867_at	X68656_s_at	Contig2753_at	Contig106_x_at	HVSMEb0003G21r2_s_at
Contig5929_at	Contig10887_at	Contig2539_s_at	Contig112_at	rbags16g09_s_at	Contig9516_at
Contig3265_s_at	Contig10890_s_at	Contig2539_x_at	Contig179_s_at	Contig1167_s_at	Contig2243_at
Contig4221_at	Contig10893_at	Contig4072_at	Contig228_s_at	Contig5792_at	EBma03_SQ003_N08_s_at
Contig1434_s_at	Contig10934_at	Contig3256_s_at	EBem10_SQ001_I05_at	Contig1127_at	Contig7088_at
HVSMEg0016P19f_x_at	Contig10951_at	EBed07_SQ001_B14_s_at	HVSMEn0023O21f_s_at	Contig3774_s_at	Contig15165_s_at
Contig6091_at	Contig10963_at	Contig11524_at	HVSMEa0008L11r2_at	Contig154_at	rbaal24c05_s_at
Contig2586_at	Contig11001_at	HB07K19r_x_at	Contig5332_at	Contig188_at	Contig3547_s_at
Contig19545_at	Contig11003_at	Contig2766_s_at	Contig2487_s_at	EBro01_SQ003_E14_s_at	Contig11884_at
Contig5754_s_at	Contig11040_at	Contig394_at	HVSMEf0014C12r2_s_at	Contig2777_at	Contig1337_s_at
Contig6782_at	Contig11100_at	HVSMEa0001B10r2_x_at	Contig14805_at	Contig2785_at	Contig3869_at
Contig5034_at	Contig11114_at	Contig558_s_at	HVSMEn0017O18r2_at	Contig9_at	Contig9437_at
Contig6672_s_at	Contig11148_at	Contig4453_at	Contig11093_at	Contig349_s_at	Contig4632_s_at
HS17D15r_s_at	Contig11163_s_at	EBma03_SQ003_L08_at	Contig101_at	HM02O03r_s_at	Contig553_s_at
Contig5352_at	Contig11170_at	Contig3750_at	Contig1800_s_at	Contig488_at	Contig2433_s_at
Contig1618_at	Contig11190_at	Contig2281_at	Contig5885_at	Contig3017_at	HW02A11u_s_at
HU14O14u_s_at	Contig1122_s_at	Contig3349_at	HB22M22r_s_at	Contig600_at	Contig1646_s_at
Contig4521_s_at	Contig11247_at	HK05P14r_s_at	Contig2542_at	Contig414_x_at	Contig4178_s_at
Contig1223_at	Contig1124_x_at	Contig6933_s_at	HA03F12u_s_at	Contig16010_at	HY01F01u_s_at
HK04P18r_s_at	Contig11250_s_at	Contig19106_at	HS07I12u_s_at	Contig1955_s_at	HY02C22u_x_at
Contig1516_s_at	Contig1125_x_at	Contig3173_s_at	Contig5163_at	Contig2940_at	Contig33_at
Contig2753_at	Contig11261_at	Contig2211_at	Contig5943_s_at	Contig1140_at	HVSMEm0015M15r2_s_at
Contig112_at	Contig11276_at	Contig15_s_at	Contig2876_at	Contig1169_at	Contig13977_at
Contig7811_s_at	Contig11279_at	Contig6344_s_at	Contig6974_at	Contig30_s_at	Contig3928_s_at
Contig179_s_at	Contig1127_at	Contig1687_x_at	Contig7448_s_at	Contig5007_at	HD07M22r_s_at
Contig228_s_at	Contig1128_x_at	HA03O05u_s_at	HS08H05u_at	Contig3751_at	Contig8415_at
Contig18518_at	Contig11292_at	HA28J12r_s_at	Contig4589_at	Contig4654_at	HW01K06u_s_at
EBem10_SQ001_I05_at	Contig1129_at	Contig3919_at	Contig4410_at	Contig96_s_at	Contig3120_at
Contig1852_at	Contig11315_at	Contig1216_s_at	Contig8829_at	Contig414_at	Contig1368_at
Contig3254_at	Contig1131_s_at	rbasd16a13_s_at	Contig12336_at	Contig2504_at	rbah13p07_s_at
Contig6609_at	Contig11327_at	Contig1249_s_at	Contig619_at	Contig1424_at	HE01O15u_at
HVSMEn0023O21f_s_at	Contig1132_s_at	Contig4483_s_at	Contig4965_at	Contig250_at	Contig1637_s_at
Contig2671_at	Contig1133_at	Contig4861_at	Contig4901_s_at	Contig4876_at	Contig5996_s_at
HVSMEa0008L11r2_at	Contig1136_at	HVSMEb0003G21r2_s_at	Contig8931_at	Contig3235_s_at	Contig5760_at
Contig5332_at	Contig11374_at	Contig9516_at	Contig5548_at	Contig6685_at	Contig9809_at
Contig2487_s_at	Contig1137_s_at	HVSMEb0012C16r2_s_at	Contig7036_at	Contig204_s_at	Contig10452_at
HVSMEf0014C12r2_s_at	Contig11384_at	Contig2243_at	Contig6385_at	Contig176_at	HI02E21u_s_at
Contig2058_s_at	Contig1138_at	Contig2347_at	Contig16568_s_at	Contig1162_at	Contig3231_at
Contig12742_at	Contig11401_at	EBma03_SQ003_N08_s_at	Contig3743_at	Contig6686_s_at	Contig1763_s_at
Contig14805_at	Contig1140_at	Contig7088_at	Contig11825_at	Contig2339_at	Contig4106_at
Contig6477_s_at	Contig1141_s_at	Contig15165_s_at	Contig3867_at	Contig412_x_at	HVSMEb0011B17r2_s_at
Contig8173_at	Contig11421_at	rbaal24c05_s_at	Contig2975_s_at	Contig1169_x_at	Contig3548_at
HVSMEn0017O18r2_at	Contig11429_at	Contig3547_s_at	Contig6527_at	Contig1129_at	Contig4337_at
Contig11093_at	Contig1142_at	Contig11884_at	Contig1243_at	Contig7007_s_at	Contig939_s_at
Contig101_at	Contig11448_at	Contig2867_at	Contig716_at	HVSMEl0011L15f2_s_at	Contig12866_at
Contig1800_s_at	Contig1147_s_at	Contig1337_s_at	Contig5299_at	Contig9564_at	Contig13867_s_at
Contig5885_at	Contig11509_at	Contig3869_at	Contig6574_at	Contig1147_s_at	HB01O23r_x_at
Contig3497_s_at	Contig11524_at	Contig9437_at	Contig4290_at	HW08K10u_s_at	Contig2594_s_at
Contig10142_at	Contig11531_at	Contig4632_s_at	HZ40A08r_at	Contig163_s_at	Contig10497_at
HB22M22r_s_at	Contig11534_at	Contig553_s_at	Contig12788_at	Contig160_s_at	Contig2453_at
Contig2542_at	Contig11548_at	Contig12118_at	HS05N06r_s_at	Contig571_at	Contig2640_s_at
HA03F12u_s_at	Contig11556_at	Contig23598_at	HU04L22r_at	Contig1124_x_at	Contig22849_at
HS07I12u_s_at	Contig1156_at	HVSMEl0010A17f_s_at	Contig7044_at	Contig1222_s_at	Contig9274_s_at
Contig5163_at	Contig1157_at	Contig2433_s_at	Contig22530_at	HW08O18u_s_at	Contig2106_s_at
Contig5943_s_at	Contig11587_at	HW02A11u_s_at	Contig7441_at	HVSMEb0007M04r2_s_at	Contig3596_at
Contig2876_at	Contig1161_at	Contig1646_s_at	Contig6819_at	Contig130_at	Contig1950_at
Contig6974_at	Contig1162_at	Contig4178_s_at	Contig8968_at	HA12K13u_s_at	Contig2633_at
HVSMEa0002K15r2_s_at	Contig11632_at	Contig6897_at	Contig4656_at	Contig350_x_at	Contig6581_at
Contig7448_s_at	Contig1164_at	Contig2427_at	Contig9941_at	S0001100150B08F1_s_at	Contig4414_at
HS08H05u_at	Contig11655_at	Contig2208_at	Contig10953_at	Contig175_x_at	Contig8976_at
Contig2059_s_at	Contig1166_s_at	HY01F01u_s_at	Contig12144_s_at	HP01E21w_s_at	HVSMEl0025G13f_s_at
Contig4589_at	Contig1167_s_at	HY02C22u_x_at	Contig19821_at	Contig5042_at	Contig2403_at
Contig15351_s_at	Contig11696_at	Contig33_at	Contig6461_s_at	Contig239_s_at	Contig7047_at
Contig4410_at	Contig1169_at	HVSMEm0015M15r2_s_at	Contig10901_at	Contig330_at	Contig13867_at
HVSMEg0009N05r2_s_at	Contig1169_x_at	Contig13977_at	Contig2873_s_at	HB09G01w_s_at	Contig2519_x_at
Contig8829_at	Contig11708_at	Contig1511_s_at	Contig5692_s_at	Contig3782_x_at	Contig2821_at
Contig22642_at	Contig11740_at	Contig3928_s_at	Contig8723_at	Contig137_x_at	Contig3123_at
Contig12336_at	Contig11753_at	HD07M22r_s_at	HV_CEb0002J23r2_s_at	Contig709_at	Contig4206_at
Contig619_at	Contig117_at	Contig2670_x_at	Contig9365_at	Contig158_s_at	HV04J01r_s_at
Contig4965_at	Contig11803_at	Contig2390_at	Contig6357_at	Contig8958_at	HW03O22u_s_at
Contig4901_s_at	Contig1180_at	Contig8905_at	HVSMEf0011A19f_s_at	Contig676_at	Contig2592_at
Contig8931_at	Contig11816_at	Contig8415_at	Contig15820_at	Contig5942_at	Contig14848_at
Contig5548_at	Contig118_at	HW01K06u_s_at	Contig5579_at	Contig1828_at	Contig6042_at
Contig7036_at	Contig11915_at	Contig3120_at	Contig13984_at	Contig18461_at	Contig6313_at
Contig6385_at	Contig11923_at	Contig7463_at	Contig6925_at	Contig5770_s_at	HVSMEf0016E23r2_s_at
Contig16568_s_at	Contig11933_at	Contig1368_at	HVSMEg0018F23r2_at	Contig5311_at	Contig4590_at
Contig3743_at	Contig11952_at	Contig3198_x_at	Contig11988_at	Contig2841_at	HK03H11r_x_at
Contig10514_at	Contig11968_at	Contig9470_at	Contig5706_at	Contig5936_at	Contig12580_at
Contig11825_at	Contig11989_at	HW03F12u_s_at	HVSMEm0012K15r2_at	Contig682_s_at	Contig4834_s_at
Contig3867_at	Contig1200_at	rbah13p07_s_at	Contig15389_at	Contig4691_at	Contig17638_at
Contig2975_s_at	Contig1205_s_at	HE01O15u_at	Contig15559_at	Contig18032_at	Contig9917_at
Contig7394_at	Contig12117_at	Contig1637_s_at	Contig4534_s_at	Contig6202_at	HM07H18r_s_at
Contig6527_at	Contig12124_at	Contig3332_at	Contig10408_at	Contig234_s_at	Contig2653_s_at
Contig8309_at	Contig12147_at	Contig5994_s_at	Contig20292_at	Contig26_at	Contig9163_at
HS05F12u_s_at	Contig12156_at	Contig1314_s_at	Contig9031_at	Contig669_at	Contig1675_s_at
Contig3381_s_at	Contig1216_s_at	Contig5996_s_at	Contig8740_at	Contig37_at	Contig2247_s_at
Contig4674_at	Contig12191_s_at	Contig5760_at	Contig20418_at	Contig411_at	Contig6156_at
Contig1243_at	Contig12201_at	Contig9809_at	Contig6315_s_at	HA22C01r_s_at	Contig4973_s_at
Contig716_at	Contig12207_at	Contig10452_at	Contig15941_at	Contig1122_s_at	Contig1803_at
Contig5299_at	Contig1222_s_at	HI02E21u_s_at	Contig4452_at	Contig11114_at	HV_CEa0002D05f_s_at
Contig6574_at	Contig12232_at	Contig3231_at	Contig15282_at	Contig1309_at	Contig1317_s_at
Contig4290_at	Contig1223_at	Contig3691_at	Contig6587_s_at	Contig11421_at	rbaal5k15_s_at
Contig6874_at	Contig12252_at	Contig1763_s_at	Contig17684_at	Contig500_at	Contig4205_at
HZ40A08r_at	Contig12267_at	Contig4106_at	Contig7055_at	Contig6537_at	Contig2320_s_at
Contig12788_at	Contig12275_at	Contig19330_at	Contig9531_at	Contig28_s_at	Contig2214_s_at
Contig7049_s_at	Contig12288_at	HVSMEb0011B17r2_s_at	Contig4063_at	Contig140_at	HVSMEm0001O16r2_at
HS05N06r_s_at	Contig12299_at	Contig3548_at	Contig1890_at	HA03I22u_s_at	HE01D12u_at
HU04L22r_at	Contig122_at	Contig4337_at	Contig12220_at	Contig733_at	Contig7650_at
Contig7044_at	Contig12302_at	Contig1926_at	Contig6585_at	Contig6099_at	Contig5655_at
Contig7275_at	Contig12304_at	Contig5689_at	Contig15211_at	Contig9541_at	Contig5487_s_at
Contig22530_at	Contig12362_s_at	Contig2111_s_at	Contig6641_at	Contig1138_at	HVSMEb0013I11r2_s_at
Contig7441_at	Contig12376_at	Contig939_s_at	Contig12699_at	Contig665_s_at	Contig2112_at
Contig8282_at	Contig12416_at	Contig5929_at	Contig12510_at	Contig2345_at	HZ01K16u_s_at
Contig10626_at	Contig12445_at	Contig12866_at	Contig3678_at	Contig443_at	HVSMEm0004N19r2_s_at
Contig6819_at	Contig12492_at	Contig4809_at	Contig20101_at	HVSMEg0003D06f_x_at	Contig4215_at
Contig21024_at	Contig12498_at	Contig13867_s_at	Contig7681_s_at	HA03B13u_s_at	Contig10480_at
rbah37c06_s_at	Contig12512_at	HB01O23r_x_at	Contig16113_at	Contig167_x_at	Contig5534_at
Contig393_at	Contig12516_s_at	Contig2594_s_at	Contig4186_at	Contig117_at	Contig4173_at
Contig8968_at	Contig12555_at	Contig10497_at	Contig5582_s_at	Contig4705_s_at	HVSMEf0020J20f2_s_at
Contig5277_s_at	Contig12581_at	Contig4273_at	Contig3167_s_at	S0000700018E12F1_s_at	Contig6310_at
Contig4656_at	Contig12583_at	Contig3777_at	Contig9098_at	Contig118_at	Contig3842_s_at
Contig6665_s_at	Contig12584_s_at	Contig8286_at	Contig4778_at	Contig1125_x_at	Contig2449_at
Contig6079_s_at	Contig12594_at	Contig2503_s_at	Contig7388_at	Contig135_at	Contig18564_at
Contig9941_at	Contig12697_at	Contig2453_at	Contig12980_at	Contig2829_at	Contig3960_at
Contig10953_at	Contig1269_at	Contig2640_s_at	HF22G17r_at	Contig5348_s_at	Contig6517_at
Contig12144_s_at	Contig12708_at	Contig22849_at	Contig4090_s_at	Contig7032_at	HT11E22u_x_at
Contig2501_at	Contig12732_at	Contig9274_s_at	Contig7119_at	Contig4362_at	Contig3197_at
Contig3829_at	Contig12742_at	Contig6936_at	Contig358_at	Contig12124_at	Contig4725_s_at
Contig19821_at	Contig12748_at	Contig2106_s_at	Contig11492_at	EBpi01_SQ002_F17_s_at	Contig3884_at
Contig6461_s_at	Contig12807_at	Contig5066_at	Contig9542_at	HI04A06u_at	Contig15475_at
Contig10901_at	Contig12842_at	Contig3596_at	Contig7686_at	HM10K10r_at	HVSMEm0015O15f_s_at
Contig2873_s_at	Contig12863_at	Contig11148_at	Contig7498_at	Contig186_x_at	baak46p14_s_at
Contig5692_s_at	Contig12864_at	Contig1950_at	Contig8268_at	Contig2503_at	Contig8226_at
Contig1864_at	Contig12868_at	Contig2633_at	Contig5561_at	HW07M17u_s_at	Contig12712_at
Contig8034_at	Contig12910_at	Contig16604_at	Contig1800_at	Contig6860_at	rbaal17b01_s_at
Contig8723_at	Contig12913_s_at	Contig6581_at	Contig8940_s_at	Contig660_x_at	Contig3552_s_at
Contig8833_at	Contig12918_at	Contig4414_at	Contig14041_at	HS07M18u_s_at	Contig2263_s_at
HV_CEb0002J23r2_s_at	Contig12927_at	Contig8976_at	Contig7824_at	Contig1510_s_at	HV11O04r_s_at
Contig9365_at	Contig12954_at	HVSMEl0025G13f_s_at	Contig9093_at	Contig181_s_at	Contig4075_at
Contig1373_at	Contig13019_at	Contig2403_at	Contig7429_s_at	Contig1131_s_at	Contig2326_s_at
Contig6357_at	Contig13021_at	Contig7047_at	Contig10379_at	Contig15987_at	Contig4526_s_at
HVSMEf0011A19f_s_at	Contig13037_at	Contig13867_at	Contig15040_at	Contig8002_at	Contig4755_at
Contig11517_at	Contig13062_at	Contig2519_x_at	Contig6759_at	Contig1200_at	Contig5217_at
Contig15820_at	Contig13065_at	Contig2821_at	HF01A04w_s_at	Contig105_at	EBed07_SQ003_D02_x_at
Contig6911_at	Contig13089_at	Contig3123_at	Contig14793_at	Contig2258_at	Contig4608_at
Contig5579_at	Contig1309_at	Contig4206_at	Contig12799_at	Contig1480_s_at	EBem08_SQ002_L02_s_at
Contig13984_at	Contig130_at	HV04J01r_s_at	HM04L20u_at	HVSMEg0005E17r2_s_at	Contig24574_at
Contig6925_at	Contig13145_at	HW03O22u_s_at	Contig6688_s_at	Contig3778_x_at	Contig2163_at
HVSMEg0018F23r2_at	Contig1314_s_at	Contig2592_at	Contig19186_at	Contig10468_at	HV_CEa0008K08r2_s_at
Contig11988_at	Contig13169_at	Contig14848_at	Contig4260_at	Contig576_s_at	Contig6902_at
Contig5706_at	Contig13187_at	HVSMEn0013N19f_s_at	Contig12144_at	Contig3846_at	Contig7287_at
HVSMEm0012K15r2_at	Contig13206_at	Contig6042_at	Contig5754_at	EBma01_SQ005_P22_s_at	Contig2764_s_at
Contig15389_at	Contig13226_s_at	Contig6313_at	Contig9810_at	Contig1157_at	Contig5613_at
Contig15559_at	Contig1326_s_at	HVSMEf0016E23r2_s_at	Contig9924_at	Contig10573_s_at	Contig3853_s_at
Contig4534_s_at	Contig13286_at	Contig4590_at	Contig4657_at	Contig3515_x_at	rbags36a18_s_at
Contig10408_at	Contig13294_at	Contig5429_s_at	Contig12956_at	Contig659_at	Contig1459_at
Contig20292_at	Contig13345_at	Contig2416_at	Contig7492_s_at	HW07A09u_x_at	Contig2141_s_at
Contig16184_at	Contig13424_at	HK03H11r_x_at	Contig3166_at	Contig14_at	rbags17a06_s_at
Contig9031_at	Contig13467_at	Contig12580_at	Contig17547_at	Contig9342_at	Contig6148_at
Contig6096_at	Contig13524_at	Contig2191_at	HVSMEn0019B10f2_s_at	EBpi01_SQ004_I24_s_at	Contig8956_at
Contig8740_at	Contig13572_at	Contig4834_s_at	Contig9548_at	HA12K13u_at	HV_CEa0005J05r2_s_at
Contig20418_at	Contig135_at	Contig17638_at	Contig6315_at	Contig2297_at	Contig3775_s_at
Contig6315_s_at	Contig13614_at	Contig9917_at	Contig7184_at	Contig5328_s_at	Contig4928_at
Contig15941_at	Contig13690_at	Contig4028_x_at	Contig8201_at	Contig6095_at	Contig327_s_at
Contig9968_at	Contig13731_at	HM07H18r_s_at	Contig7012_at	Contig869_x_at	Contig11424_at
Contig4452_at	Contig1373_at	Contig2653_s_at	Contig25706_at	Contig21684_at	Contig17071_at
Contig15282_at	Contig13740_at	Contig9163_at	rbags11k20_s_at	Contig173_at	rbags18k24_s_at
Contig6587_s_at	Contig137_x_at	Contig1675_s_at	AF069331_s_at	HW07H20u_s_at	Contig10306_at
Contig17684_at	Contig13806_at	Contig2247_s_at	Contig7080_at	Contig5064_at	Contig9629_at
Contig15467_at	Contig13811_at	Contig4324_at	Contig16608_at	EBro03_SQ005_P18_at	Contig1537_at
Contig7055_at	Contig13816_at	Contig6156_at	Contig4676_at	Contig4009_at	Contig6927_at
Contig9531_at	Contig13855_at	Contig4973_s_at	Contig3025_at	EBro08_SQ003_I19_s_at	HB20B24r_s_at
Contig4152_at	Contig1385_at	Contig1803_at	Contig15302_at	Contig5393_at	Contig2103_at
Contig5663_at	Contig13866_at	Contig18518_at	Contig15024_at	Contig1560_at	Contig661_at
HVSMEk0005L21r2_s_at	Contig13893_at	HV_CEa0002D05f_s_at	Contig10732_s_at	Contig1166_s_at	Contig3588_s_at
Contig4063_at	Contig1389_s_at	Contig1317_s_at	Contig16787_at	Contig12842_at	Contig5659_at
Contig1890_at	Contig13923_at	rbaal5k15_s_at	Contig10585_at	Contig6180_s_at	Contig375_s_at
Contig12220_at	Contig13930_at	Contig4205_at	Contig12469_at	EBem05_SQ004_K20_at	Contig797_at
Contig6585_at	Contig13939_at	Contig2320_s_at	Contig12043_at	Contig1874_at	Contig2941_at
Contig15211_at	Contig13983_at	Contig2214_s_at	Contig3276_s_at	Contig13467_at	HY07D14u_s_at
Contig6641_at	Contig13987_at	HVSMEm0001O16r2_at	HVSMEb0004M17r2_at	Contig10096_at	HT07L09u_x_at
Contig12699_at	Contig14006_at	HE01D12u_at	Contig11532_at	HVSMEf0020F06r2_at	Contig444_at
Contig15078_at	Contig14029_at	Contig7650_at	HA12B04u_at	HU08H24u_s_at	Contig6479_s_at
HA13E08r_s_at	Contig14049_at	Contig9621_s_at	Contig19171_at	Contig8337_at	basd23g06_s_at
Contig12510_at	Contig14059_at	Contig5655_at	Contig16487_at	Contig4588_at	Contig10962_at
Contig3678_at	Contig140_at	Contig5487_s_at	Contig14167_at	baal31g17_s_at	HG01O06u_s_at
Contig20101_at	Contig14129_at	HVSMEb0013I11r2_s_at	Contig12143_at	Contig6175_at	Contig6119_at
Contig2888_at	Contig14172_at	Contig2112_at	Contig7243_at	Contig10717_at	Contig5358_at
Contig7590_at	Contig14174_at	HZ01K16u_s_at	Contig5887_at	Contig8142_at	Contig5102_s_at
Contig7681_s_at	Contig14187_at	HVSMEm0004N19r2_s_at	Contig8191_at	Contig22007_at	Contig2209_at
Contig16113_at	Contig14212_at	Contig4215_at	Contig4544_s_at	HT11M09u_at	Contig3018_at
Contig9476_at	Contig14219_at	Contig10480_at	EBro04_SQ004_L16a_at	Contig3398_at	Contig6155_at
Contig4186_at	Contig1424_at	Contig5534_at	HD08F16r_at	EBpi03_SQ003_P13_at	Contig12400_at
Contig5582_s_at	Contig14253_at	Contig6609_at	S0000200065D09F1_s_at	Contig7708_at	HVSMEm0003C15r2_s_at
Contig3167_s_at	Contig14263_at	Contig2671_at	Contig17329_at	Contig16_at	HVSMEf0022D18r2_s_at
Contig9098_at	Contig142_at	Contig4173_at	Contig11480_at	Contig5312_at	Contig6381_at
Contig4778_at	Contig14304_at	HVSMEf0020J20f2_s_at	Contig17245_at	Contig700_s_at	Contig1519_s_at
Contig7388_at	Contig14345_s_at	Contig6310_at	Contig14467_at	Contig23761_at	Contig8806_s_at
Contig12980_at	Contig14374_at	Contig5759_at	Contig15837_at	Contig15540_at	Contig1646_at
Contig14892_at	Contig14415_at	HV12J02u_s_at	Contig21349_at	Contig6340_at	Contig14397_at
HF22G17r_at	Contig14427_at	Contig3842_s_at	rbags1k21_s_at	Contig5374_at	Contig19751_at
Contig4090_s_at	Contig14435_at	Contig4400_s_at	Contig7492_at	Contig12492_at	Contig9255_at
rbah15o14_s_at	Contig14475_s_at	Contig2449_at	baal21h16_s_at	EBpi07_SQ002_J15_at	Contig5871_at
Contig7119_at	Contig14515_at	Contig18564_at	Contig16001_at	Contig14174_at	HV09K22u_s_at
Contig358_at	Contig14574_at	Contig3960_at	Contig12955_at	HA01F07u_at	HU02F20u_s_at
Contig11492_at	Contig145_at	Contig4195_at	EBpi01_SQ002_J02_at	Contig6542_at	Contig2468_at
Contig4230_at	Contig145_x_at	Contig6517_at	Contig6734_at	Contig8562_at	Contig4490_s_at
Contig9542_at	Contig14613_at	HT11E22u_x_at	HY02O18u_s_at	Contig7102_at	Contig6309_at
Contig7686_at	Contig14625_at	EBro04_SQ001_J04_at	Contig11808_at	EBro03_SQ005_P18_x_at	Contig4599_s_at
Contig7498_at	Contig14638_at	Contig8550_s_at	rbaal15j13_s_at	HVSMEf0009A08r2_at	Contig5104_s_at
Contig7221_s_at	Contig14654_at	Contig3197_at	HI02C22u_at	Contig8020_at	Contig23219_at
Contig20774_at	Contig14743_at	Contig4725_s_at	Contig4677_at	Contig197_at	Contig13656_at
Contig8268_at	Contig14766_s_at	Contig3884_at	rbags22g19_at	Contig7822_at	Contig6715_at
Contig13015_at	Contig14767_at	Contig11001_at	Contig10242_at	Contig6283_s_at	Contig233_at
Contig5561_at	Contig14768_at	Contig3198_s_at	Contig14133_at	Contig6391_at	Contig1310_at
Contig1800_at	Contig1480_s_at	Contig15475_at	Contig7446_at	Contig7765_at	Contig4321_at
Contig8940_s_at	Contig14819_at	HVSMEm0015O15f_s_at	Contig14387_at	Contig19972_at	rbags23e03_at
Contig12147_at	Contig14925_at	Contig634_at	Contig8493_at	Contig1865_at	Contig19847_at
Contig12484_at	Contig14949_at	baak46p14_s_at	Contig16901_at	Contig18924_at	Contig3756_at
HVSMEk0006G12r2_s_at	Contig14_at	Contig3294_s_at	Contig10785_at	Contig4801_s_at	Contig13686_at
Contig14041_at	Contig15018_at	Contig15445_at	Contig24790_at	Contig9373_at	Contig2293_at
Contig7824_at	Contig15032_at	Contig8226_at	Contig7881_at	Contig1180_at	Contig20832_at
Contig9093_at	Contig15074_at	Contig12742_at	Contig14017_at	Contig5378_at	baak46e09_s_at
Contig7429_s_at	Contig15076_at	Contig12712_at	HVSMEa0002D20r2_s_at	Contig4555_at	HVSMEf0010N18r2_s_at
Contig15564_at	Contig15078_at	rbaal17b01_s_at	Contig19713_at	Contig75_x_at	HW07D08u_s_at
Contig10379_at	Contig15104_at	Contig3552_s_at	HS08B06u_at	Contig6514_s_at	Contig838_s_at
Contig15040_at	Contig1510_s_at	Contig2263_s_at	Contig16668_at	Contig11292_at	Contig61_s_at
Contig15719_at	Contig1511_s_at	Contig6477_s_at	Contig12648_at	Contig10202_at	Contig3149_at
Contig6759_at	Contig15142_at	HW03F09u_at	Contig10778_s_at	Contig19862_at	Contig5585_s_at
HF01A04w_s_at	Contig15143_at	HV11O04r_s_at	Contig21281_at	Contig59_x_at	Contig6889_at
Contig14793_at	Contig15210_at	Contig4075_at	Contig17657_at	Contig7666_s_at	Contig11383_at
Contig12799_at	Contig1521_at	Contig2326_s_at	Contig13208_at	Contig583_at	Contig15472_at
HM04L20u_at	Contig15241_at	Contig4526_s_at	Contig10562_at	Contig13169_at	Contig4380_s_at
HVSMEn0003N13r2_s_at	Contig15264_at	Contig4755_at	Contig15476_at	HVSMEa0015K08r2_at	Contig12338_at
Contig6688_s_at	Contig1528_s_at	Contig5217_at	Contig24531_at	HVSMEg0010A16r2_s_at	Contig3216_at
Contig19186_at	Contig15291_at	Contig2210_at	HY02J04u_at	Contig11250_s_at	Contig5776_s_at
Contig4260_at	Contig15315_at	EBed07_SQ003_D02_x_at	HV10J12u_s_at	Contig1136_at	Contig10666_at
Contig4447_s_at	Contig15338_at	Contig4336_at	Contig7437_at	Contig18608_at	Contig4756_at
Contig12144_at	Contig15351_s_at	Contig4608_at	Contig13769_at	Contig7384_s_at	HV_CEa0012H06f_s_at
Contig5754_at	Contig15386_at	EBem08_SQ002_L02_s_at	Contig16757_at	Contig1142_at	Contig6213_s_at
Contig9810_at	Contig15430_at	Contig24574_at	Contig20976_at	Contig12910_at	Contig3350_at
Contig9060_at	Contig15443_at	Contig2163_at	Contig16024_at	HVSMEf0002A21r2_at	HVSMEf0019G08r2_s_at
Contig9924_at	Contig15445_at	HV_CEa0008K08r2_s_at	Contig19858_at	Contig4801_at	S0000200079C09F1_s_at
Contig4657_at	Contig15470_at	Contig6902_at	Contig20222_at	Contig142_at	Contig2673_at
Contig12956_at	Contig154_at	Contig7287_at	HD07L17r_at	Contig7617_at	HA08n04r_s_at
Contig7492_s_at	Contig15513_at	Contig2764_s_at	Contig8505_s_at	Contig4199_at	Contig5956_at
Contig3166_at	Contig15540_at	Contig5613_at	Contig13380_at	Contig8067_at	Contig7035_at
Contig17547_at	Contig1560_at	Contig3853_s_at	Contig11778_at	Contig5313_s_at	HVSMEl0010A03r2_s_at
Contig14329_at	Contig15667_at	rbags36a18_s_at	HU03N13u_at	Contig6442_at	Contig10333_at
HVSMEn0019B10f2_s_at	Contig15682_at	Contig1459_at	Contig11767_at	EBro08_SQ012_H23_at	Contig8424_s_at
Contig9548_at	Contig15708_at	Contig2141_s_at	Contig13988_at	Contig8827_at	Contig5059_s_at
Contig11915_at	Contig1570_s_at	rbags17a06_s_at	Contig15455_at	HW01E20u_x_at	Contig10287_at
Contig13573_at	Contig15718_at	Contig10142_at	HD12H12r_at	Contig18553_at	HVSMEa0011I24r2_at
Contig6315_at	Contig15719_at	Contig6148_at	Contig12091_at	Contig7709_at	HVSMEn0019D12r2_s_at
Contig8900_at	Contig15752_s_at	Contig5922_at	Contig11418_at	Contig7267_at	Contig3848_s_at
Contig7184_at	Contig15759_at	Contig8956_at	Contig18561_at	Contig10301_at	HO12F15S_s_at
Contig19300_at	Contig15767_at	HV_CEa0005J05r2_s_at	Contig14606_at	Contig11989_at	HVSMEi0013L12r2_s_at
Contig8201_at	Contig15772_at	Contig3775_s_at	Contig12317_at	Contig16494_s_at	Contig14713_at
Contig5219_s_at	Contig15773_at	Contig4928_at	Contig11800_at	Contig1521_at	Contig5965_at
Contig7012_at	Contig15786_at	Contig327_s_at	Contig15869_at	HVSMEg0013O07r2_x_at	EBpi07_SQ002_O11_s_at
Contig25706_at	Contig15794_at	HVSMEl0016K12r2_s_at	Contig11097_at	Contig85_x_at	Contig2495_s_at
rbags11k20_s_at	Contig15796_at	Contig11424_at	Contig18085_at	Contig1156_at	Contig3263_at
Contig5740_at	Contig1579_s_at	Contig17071_at	HV09H13u_at	Contig12498_at	Contig1230_at
AF069331_s_at	Contig15802_at	rbags18k24_s_at	Contig9415_at	Contig19338_at	Contig5099_at
Contig6131_s_at	Contig15845_s_at	Contig10306_at	HU05L13u_at	Contig10951_at	HE01I24u_s_at
Contig5236_at	Contig15849_at	rbaal3d15_s_at	Contig23272_at	Contig7029_at	HVSMEb0014E05r2_at
Contig7581_at	Contig15853_at	Contig9629_at	Contig15014_at	Contig13065_at	Contig8178_at
Contig7080_at	Contig158_s_at	Contig1537_at	Contig12692_s_at	Contig7916_at	Contig11853_at
Contig16608_at	Contig15987_at	Contig6927_at	Contig20812_at	Contig1133_at	rbags18k24_x_at
Contig12512_at	Contig159_at	HB20B24r_s_at	Contig3195_s_at	Contig4784_at	EBpi01_SQ001_I04_s_at
Contig4676_at	Contig15_s_at	Contig2103_at	Contig14769_at	HS06C20u_s_at	Contig5475_s_at
Contig3674_at	Contig16010_at	Contig661_at	HI02A12u_at	Contig10104_at	Contig2282_at
Contig6278_at	Contig16040_at	Contig9172_s_at	Contig12407_at	Contig2595_at	Contig871_s_at
Contig3025_at	Contig16060_at	Contig3588_s_at	HM10P11r_s_at	EBem06_SQ004_E23_s_at	Contig1567_x_at
HS18J23u_s_at	Contig160_s_at	Contig5659_at	Contig7609_s_at	Contig4659_at	Contig24835_at
Contig15302_at	Contig16135_at	Contig375_s_at	Contig943_s_at	Contig19167_s_at	Contig6390_at
Contig13690_at	Contig16184_at	Contig797_at	Contig11611_at	Contig2442_at	Contig9184_at
Contig15024_at	Contig16216_at	Contig2941_at	Contig23913_at	HT11O15u_s_at	Contig5185_at
Contig10732_s_at	Contig16262_at	HY07D14u_s_at	Contig9296_at	Contig16702_s_at	EBed01_SQ002_G15_at
Contig16787_at	Contig16327_at	HT07L09u_x_at	Contig19500_at	Contig14374_at	Contig17372_at
Contig11636_at	Contig16341_s_at	Contig444_at	HVSMEb0008O04r2_at	Contig3591_s_at	Contig3905_at
Contig10585_at	Contig163_s_at	Contig6479_s_at	Contig13712_at	Contig24849_at	Contig4074_at
Contig12469_at	Contig16475_at	basd23g06_s_at	Contig12013_s_at	EBpi07_SQ002_L11_s_at	Contig11618_at
HVSMEg0003A16r2_s_at	Contig16494_s_at	Contig15351_s_at	Contig18347_at	Contig672_at	EBro07_SQ002_B04_s_at
Contig9562_at	Contig16541_at	Contig10962_at	Contig11990_at	Contig13572_at	Contig16137_at
Contig1861_at	Contig16552_at	HG01O06u_s_at	Contig18275_at	Contig8459_at	Contig7977_at
Contig12043_at	Contig16563_at	Contig6119_at	Contig19462_at	HA03G23u_at	Contig7203_at
Contig3276_s_at	Contig16592_at	HVSMEg0009N05r2_s_at	Contig18037_at	HV12O17u_x_at	Contig2262_at
HVSMEb0004M17r2_at	Contig16604_at	Contig5358_at	HS06K19u_s_at	Contig19463_at	Contig4954_s_at
Contig11532_at	Contig16689_at	Contig5102_s_at	Contig8046_at	Contig9887_at	Contig2043_s_at
HA12B04u_at	Contig16702_s_at	Contig2209_at	Contig18779_at	Contig9939_at	Contig9469_s_at
Contig19171_at	Contig16714_at	Contig3018_at	Contig25799_at	Contig15210_at	Contig2721_at
Contig16487_at	Contig1671_s_at	Contig6155_at	Contig22709_at	Contig7938_at	Contig5916_at
Contig14167_at	Contig167_x_at	Contig12400_at	Contig8904_at	Contig4597_at	HVSMEa0004F18f2_s_at
Contig12143_at	Contig16821_at	HVSMEm0003C15r2_s_at	Contig13256_at	HU14M07u_s_at	Contig12401_s_at
Contig6859_at	Contig16840_at	HVSMEf0022D18r2_s_at	Contig18928_at	Contig10686_s_at	Contig19111_at
Contig7243_at	Contig16877_at	Contig22642_at	Contig15745_at	Contig3720_s_at	Contig6043_at
Contig5887_at	Contig16919_at	Contig6381_at	Contig14836_at	Contig2899_s_at	Contig785_x_at
Contig8191_at	Contig16924_at	Contig4243_at	HVSMEn0009D08r2_at	Contig4751_at	EBed01_SQ003_L20_s_at
Contig4544_s_at	Contig16971_at	Contig1519_s_at	Contig10853_at	Contig75_at	HVSMEf0011E06r2_s_at
EBro04_SQ004_L16a_at	Contig16984_at	Contig8806_s_at	Contig11706_at	Contig7663_at	Contig9248_s_at
HD08F16r_at	Contig16_at	Contig1646_at	Contig9533_at	Contig12807_at	Contig3156_s_at
Contig14743_at	Contig17017_at	Contig14397_at	Contig15670_at	Contig17806_at	Contig3676_at
Contig9990_at	Contig17028_at	Contig19751_at	Contig26505_at	Contig10867_at	Contig3573_s_at
S0000200065D09F1_s_at	Contig17038_at	Contig9255_at	Contig10874_at	Contig10118_at	Contig4766_at
Contig17329_at	Contig1708_s_at	Contig5871_at	Contig13719_at	Contig7018_at	Contig5573_at
EBro04_SQ003_H15_s_at	Contig17140_at	Contig6777_at	HB03A08_T3_at	Contig14263_at	Contig13042_at
Contig4994_s_at	Contig1718_s_at	HV09K22u_s_at	Contig1725_s_at	Contig3341_at	Contig9681_at
Contig11100_at	Contig17205_at	HU02F20u_s_at	Contig26317_at	Contig10815_at	Contig14229_at
Contig11480_at	Contig1724_s_at	Contig2468_at	Contig10338_at	Contig9996_at	Contig7061_s_at
Contig15786_at	Contig17259_at	Contig4490_s_at	Contig16049_at	Contig25699_at	Contig4527_x_at
Contig17245_at	Contig17260_at	Contig6309_at	Contig11450_at	HU05D16u_s_at	Contig9806_at
Contig14467_at	Contig17284_at	Contig4599_s_at	Contig8626_at	Contig7454_at	Contig5827_at
Contig14949_at	Contig172_s_at	Contig10514_at	HT11K03u_at	Contig14819_at	Contig5835_at
Contig15837_at	Contig17317_at	Contig3023_s_at	Contig11160_at	Contig20_at	Contig6931_at
Contig8019_at	Contig17376_at	Contig5104_s_at	Contig12746_at	Contig6593_s_at	Contig5492_at
Contig9468_at	Contig1739_s_at	Contig23219_at	Contig16632_at	Contig1903_at	Contig346_at
Contig21349_at	Contig173_at	Contig13656_at	Contig20753_at	Contig4159_at	Contig15164_at
Contig21961_at	Contig17408_at	Contig6715_at	Dhn12(Morex)_at	Contig1824_s_at	Contig4112_at
rbags1k21_s_at	Contig1741_at	Contig233_at	Contig7196_at	Contig9226_at	Contig4343_at
Contig6229_s_at	Contig174_x_at	Contig1310_at	Contig4520_at	Contig159_at	Contig5190_at
Contig7492_at	Contig175_x_at	Contig5570_s_at	HU04E13r_at	Contig4229_at	Contig12550_at
baal21h16_s_at	Contig17603_at	Contig4321_at	HY04F23u_s_at	Contig7420_at	HB30P16r_at
Contig16001_at	Contig17639_at	rbags23e03_at	Contig11466_at	Contig1671_s_at	Contig10034_at
Contig12955_at	Contig176_at	Contig19847_at	AF427791_CDS-25_at	Contig2470_s_at	Contig9175_at
Contig3668_at	Contig17757_at	Contig3756_at	Contig8609_at	HVSMEb0009H14r2_x_at	Contig2267_s_at
Contig15338_at	Contig17768_at	Contig1385_at	HW02L16u_at	Contig14345_s_at	EBed01_SQ002_G15_s_at
EBpi01_SQ002_J02_at	Contig17806_at	Contig13686_at	Contig12230_s_at	Contig10369_at	Contig5988_at
Contig6734_at	Contig1785_at	Contig2293_at	rbah54a21_s_at	HY10N04u_s_at	Contig1228_s_at
HY02O18u_s_at	Contig1786_s_at	Contig5218_at	HS06J15u_x_at	HVSMEa0014K13r2_s_at	Contig13949_at
Contig11808_at	Contig17876_at	Contig20832_at	Contig13129_at	Contig15767_at	HY10B05u_x_at
rbaal15j13_s_at	Contig17978_at	baak46e09_s_at	HVSMEi0003D03r2_at	Contig11261_at	Contig5630_at
HI02C22u_at	Contig18011_at	HVSMEf0010N18r2_s_at	Contig2008_s_at	Contig7521_at	Contig4015_at
Contig5092_s_at	Contig18032_at	HW07D08u_s_at	Contig22798_at	Contig6830_at	HVSMEb0010A16r2_at
Contig12302_at	Contig18094_at	Contig7394_at	Contig6142_s_at	Contig17757_at	Contig18427_s_at
Contig9074_at	Contig180_x_at	Contig838_s_at	Contig12678_at	Contig12555_at	Contig4646_at
Contig4677_at	Contig18128_at	HS05F12u_s_at	Contig1709_at	Contig82_at	HVSMEb0003M21r2_x_at
rbags22g19_at	Contig18135_at	Contig61_s_at	Contig24434_at	Contig1128_x_at	EBem04_SQ002_C07_s_at
Contig10242_at	Contig18163_at	Contig3149_at	Contig22023_at	Contig6407_at	Contig4196_s_at
Contig14133_at	Contig18163_s_at	Contig5585_s_at	HV01L21w_at	HZ49G19r_at	Contig14342_at
Contig7446_at	Contig1817_at	Contig6889_at	Contig25988_at	Contig172_s_at	Contig538_at
Contig9366_at	Contig181_s_at	Contig11383_at	Contig9239_s_at	Contig15386_at	Contig2007_s_at
Contig14387_at	Contig18214_at	Contig15472_at	Contig9488_at	Contig16689_at	Contig5571_at
Contig8493_at	Contig18232_at	Contig2348_s_at	Contig11470_at	HS01M21w_s_at	HVSMEn0024H20r2_s_at
Contig16901_at	Contig1824_s_at	Contig4380_s_at	Contig3432_s_at	HA28D21r_at	Contig18945_at
Contig16040_at	Contig1828_at	Contig12338_at	Contig14114_at	HVSMEf0020F06r2_s_at	Contig4613_at
Contig10785_at	Contig1830_at	Contig3216_at	Contig21373_at	Contig8891_at	HVSMEb0014L17f_at
Contig10499_at	Contig1830_s_at	Contig5776_s_at	Contig7092_s_at	Contig9207_at	bags7h06_at
Contig24790_at	Contig18319_at	HVSMEn0020A01f_at	Contig1324_at	Contig11952_at	Contig10093_s_at
Contig4201_s_at	Contig1832_at	Contig1859_at	Contig22075_at	Contig13731_at	Contig5240_at
Contig7881_at	Contig1832_s_at	Contig10666_at	HT01I22T_at	Contig5813_at	Contig4316_at
Contig3744_s_at	Contig1832_x_at	Contig4756_at	Contig21426_at	HV01L03w_at	Contig3114_at
Contig14017_at	Contig1834_at	HV_CEa0012H06f_s_at	Contig18148_at	Contig8843_at	Contig13483_at
HVSMEa0002D20r2_s_at	Contig1838_at	Contig6213_s_at	Contig24555_at	Contig8336_at	Contig1878_at
Contig9844_at	Contig18399_at	Contig3350_at	Contig25927_at	HS07O05u_s_at	Contig1307_at
Contig12362_s_at	Contig1839_at	HVSMEf0019G08r2_s_at	EBem10_SQ004_C11_at	Contig6333_at	Contig5251_at
Contig13226_s_at	Contig18451_at	S0000200079C09F1_s_at	Contig14842_at	Contig19596_at	Contig9266_at
Contig19713_at	Contig18461_at	Contig2673_at	HV01H04w_at	Contig7097_s_at	Contig10066_at
Contig2476_at	Contig1852_at	HA08n04r_s_at	Contig2788_x_at	Contig7691_at	Contig8475_at
Contig10670_at	Contig18553_at	Contig5956_at	Contig14732_at	Contig17317_at	Contig4222_s_at
HS08B06u_at	Contig18582_at	Contig7035_at	HV08L10u_at	Contig11509_at	Contig1470_s_at
Contig9486_at	Contig1858_at	HVSMEl0010A03r2_s_at	Contig9143_at	Contig5081_at	rbaal18p14_at
Contig16668_at	Contig1859_at	Contig10333_at	Contig23477_at	Contig499_x_at	Contig12054_at
Contig12648_at	Contig18608_at	Contig8424_s_at	Contig22098_at	Contig6654_at	Contig10306_s_at
Contig10778_s_at	Contig1864_at	Contig5059_s_at	Contig19921_at	Contig494_at	Contig13239_at
Contig10004_at	Contig1865_at	Contig10287_at	Contig6433_at	Contig4330_at	HV03D01u_s_at
Contig9813_at	Contig186_x_at	HVSMEa0011I24r2_at	Contig16713_at	Contig21012_at	Contig5420_at
Contig21281_at	Contig18702_at	HVSMEn0019D12r2_s_at	Contig17900_at	Contig1817_at	Contig12737_at
Contig17657_at	Contig18717_at	Contig3848_s_at	Contig3346_at	Contig658_s_at	Contig8436_s_at
Contig13208_at	Contig18736_at	Contig6276_s_at	Contig18184_at	Contig9147_at	Contig540_x_at
Contig11448_at	Contig1874_at	Contig14515_at	HVSMEl0015K12f_at	Contig8371_at	Contig25169_at
Contig16568_at	Contig18750_at	HO12F15S_s_at	Contig3433_at	Contig13816_at	Contig4895_s_at
Contig10562_at	Contig18768_at	Contig5703_at	Contig25269_at	Contig4684_at	Contig4016_s_at
Contig15476_at	Contig18801_at	HVSMEi0013L12r2_s_at	Contig3835_s_at	Contig24754_at	Contig3533_at
Contig24531_at	Contig18854_at	Contig14713_at	Contig21616_s_at	Contig14613_at	HU12E11u_s_at
HY02J04u_at	Contig18869_at	Contig5965_at	Contig12623_at	Contig10794_at	HS17M15u_s_at
Contig15752_s_at	Contig18877_at	EBpi07_SQ002_O11_s_at	Contig3433_x_at	Contig4187_at	Contig15936_at
HV10J12u_s_at	Contig188_at	Contig2495_s_at	Contig20674_at	Contig1739_s_at	Contig15753_at
Contig6968_at	Contig18901_at	Contig3263_at	Contig26293_at	HVSMEn0024O03f_s_at	Contig1189_at
Contig6235_s_at	Contig18924_at	Contig5708_at	Contig21462_at	Contig11933_at	Contig3574_s_at
Contig7481_at	Contig18934_at	Contig1230_at	Contig23974_at	Contig7280_at	Contig5341_at
Contig7437_at	Contig18942_at	Contig5099_at	HT07C01u_at	HV14K04u_s_at	Contig5028_s_at
Contig14029_at	Contig1903_at	HE01I24u_s_at	Contig8058_at	Contig10258_s_at	HVSMEi0002K06f_x_at
Contig13286_at	Contig1908_s_at	HVSMEb0014E05r2_at	Contig15595_at	HVSMEf0017C20f2_s_at	Contig13990_at
Contig13769_at	Contig19110_at	Contig8178_at	Contig24233_at	Contig9965_at	Contig4439_at
Contig16757_at	Contig19167_s_at	Contig11853_at	Contig19261_at	Contig10172_at	Contig13190_at
Contig5277_at	Contig19202_at	rbags18k24_x_at		Contig9194_at	Contig3787_at
Contig5924_s_at	Contig19249_at	EBpi01_SQ001_I04_s_at		Contig7662_at	HW05E10u_at
Contig12445_at	Contig1926_at	Contig5475_s_at		Contig8151_at	Contig24612_at
Contig18569_at	Contig19285_at	Contig2282_at		Contig5957_s_at	EBpi05_SQ001_M11_at
Contig20976_at	Contig19300_at	Contig871_s_at		Contig13930_at	Contig6157_s_at
HV_CEa0005A05r2_s_at	Contig19324_at	Contig1567_x_at		Contig14654_at	Contig5974_s_at
Contig16024_at	Contig19330_at	Contig6805_at		Contig8190_at	Contig11524_s_at
Contig19858_at	Contig19338_at	Contig24835_at		rbaal1k11_s_at	Contig9339_at
Contig20222_at	Contig19400_at	Contig6390_at		EBpi07_SQ002_E23_s_at	Contig9274_at
HD07L17r_at	Contig19439_at	Contig9184_at		Contig10577_at	Contig5680_s_at
Contig8505_s_at	Contig19463_at	Contig5185_at		Contig9457_at	Contig11252_at
Contig5237_at	Contig19548_at	EBed01_SQ002_G15_at		Contig18901_at	Contig23530_s_at
Contig14416_at	Contig1955_s_at	Contig17372_at		Contig14767_at	Contig21617_at
Contig13380_at	Contig1958_at	HK06N02r_s_at		Contig7632_at	Contig16687_at
Contig11778_at	Contig19596_at	Contig3905_at		HV02C03u_at	HVSMEh0082I16r2_s_at
Contig13893_at	Contig19630_at	Contig4074_at		Contig7191_at	HD04N15r_s_at
EBem05_SQ002_D05_s_at	Contig19639_at	Contig11618_at		Contig16919_at	Contig152_at
Contig4450_at	Contig196_s_at	EBro07_SQ002_B04_s_at		Contig2928_s_at	Contig26466_at
Contig4200_at	Contig19701_at	Contig16137_at		Contig19848_at	Contig9052_at
Contig5303_at	Contig19776_at	Contig7977_at		EBpi01_SQ002_L02_x_at	HVSMEg0001H24r2_s_at
HU03N13u_at	Contig19794_at	Contig7203_at		Contig7928_s_at	EBma03_SQ003_O14_at
Contig11767_at	Contig197_at	Contig4402_s_at		Contig17260_at	Contig7010_at
HVSMEc0005D12r2_s_at	Contig197_s_at	Contig2262_at		Contig22987_at	Contig8760_at
Contig13988_at	Contig19848_at	Contig8282_at		Contig6008_s_at	Contig3329_at
Contig15455_at	Contig19862_at	Contig4954_s_at		Contig15074_at	Contig4658_at
HD12H12r_at	Contig19893_at	Contig2043_s_at		HU10K22u_s_at	Contig8597_at
Contig14253_at	Contig19972_at	Contig9469_s_at		HS06C04u_s_at	Contig21116_at
Contig12091_at	Contig19_s_at	Contig2721_at		HVSMEf0017C20f2_at	Contig11680_at
Contig11418_at	Contig20014_at	Contig10626_at		Contig17603_at	Contig875_at
Contig13855_at	Contig20160_at	Contig5916_at		Contig4046_s_at	Contig17468_at
Contig14059_at	Contig2027_x_at	HVSMEa0004F18f2_s_at		Contig22595_at	Contig20486_at
Contig22868_at	Contig20361_at	Contig12401_s_at		Contig15291_at	Contig19515_at
Contig18561_at	Contig20394_at	Contig19111_at		Contig15802_at	Contig3353_s_at
Contig14606_at	Contig20398_at	Contig6043_at		Contig8170_at	Contig10894_at
Contig12317_at	Contig20423_at	Contig21024_at		Contig13987_at	Contig20750_at
Contig8585_at	Contig204_s_at	Contig6346_at		EBro08_SQ004_I20_at	Contig16524_at
Contig16341_s_at	Contig2056_at	Contig785_x_at		Contig19893_at	Contig4542_at
Contig11800_at	Contig2056_x_at	rbah37c06_s_at		Contig180_x_at	Contig4537_at
Contig19_s_at	Contig2058_s_at	EBed01_SQ003_L20_s_at		Contig13424_at	Contig9190_at
Contig15869_at	Contig2059_s_at	HVSMEf0011E06r2_s_at		Contig3054_s_at	Contig4508_at
Contig11097_at	Contig2060_at	Contig393_at		Contig1741_at	Contig15861_at
Contig18085_at	Contig20644_at	Contig9248_s_at		EBpi01_SQ002_L02_at	Contig20678_at
Contig19794_at	Contig20676_s_at	Contig3156_s_at		Contig14212_at	Contig13799_at
HV09H13u_at	Contig20696_at	Contig3676_at		Contig13187_at	Contig8068_at
Contig9116_at	Contig20774_at	Contig3573_s_at		Contig7343_s_at	HVSMEb0001J09r2_s_at
Contig1718_s_at	Contig20828_at	Contig4766_at		HT08H03u_s_at	Contig13254_at
Contig9415_at	Contig2088_s_at	Contig5573_at		Contig7478_at	HB14C23r_s_at
HU05L13u_at	Contig20916_at	Contig13042_at		Contig26285_at	Contig10600_s_at
Contig11040_at	Contig20918_at	Contig9681_at		Contig5933_at	HY09M19u_s_at
Contig8293_at	Contig20919_at	Contig6079_s_at		EBro06_SQ001_B02_at	Contig4147_at
Contig12864_at	Contig20980_at	Contig4621_at		Contig13614_at	Contig9747_at
Contig19548_at	Contig20_at	Contig2346_at		Contig19324_at	Contig5368_at
Contig2669_at	Contig21012_at	Contig14229_at		Contig5841_at	Contig428_at
Contig6505_at	Contig21135_at	Contig7061_s_at		Contig7803_at	Contig2535_s_at
HVSMEb0006O18r2_s_at	Contig21159_at	Contig4527_x_at		Contig8658_at	Contig12204_s_at
Contig23272_at	Contig21171_at	Contig5180_at		Contig12304_at	Contig4211_at
Contig15014_at	Contig21178_at	Contig9806_at		Contig9874_s_at	Contig15604_at
Contig9870_at	Contig21187_at	Contig5827_at		Contig22777_at	Contig585_x_at
Contig14094_at	Contig21194_s_at	EBro03_SQ004_E10_at		Contig10788_at	Contig13200_at
Contig6516_at	Contig21412_at	Contig5835_at		HA03A11u_at	Contig18508_at
Contig18750_at	Contig21576_at	Contig6931_at		Contig10340_at	Contig5024_at
Contig12692_s_at	Contig21684_at	Contig5492_at		Contig8052_at	Contig6788_at
Contig20812_at	Contig21733_at	Contig346_at		Contig22948_at	Contig6964_s_at
Contig3195_s_at	Contig21836_at	Contig15164_at		Contig13089_at	Contig6963_at
Contig6773_at	Contig2189_s_at	Contig6515_at		Contig6767_s_at	HVSMEb0003G09r2_x_at
Contig10718_at	Contig21905_at	Contig9960_at		Contig24813_at	Contig6456_s_at
Contig9521_at	Contig2191_at	Contig2056_x_at		Contig10105_at	Contig12794_at
Contig4976_at	Contig21961_at	Contig4112_at		EBro07_SQ003_G24_s_at	Contig22452_at
rbasd15h01_s_at	Contig22007_at	Contig4343_at		Contig122_at	HVSMEf0011A08r2_at
Contig17978_at	Contig2208_at	Contig5369_at		Contig16060_at	Contig1632_at
Contig14769_at	Contig2210_at	Contig5190_at		Contig22509_at	Contig10304_at
HI02A12u_at	Contig2213_s_at	Contig12550_at		Contig8064_at	Contig2964_at
Contig12407_at	Contig22182_at	HB30P16r_at		Contig8486_at	Contig7499_at
HM10P11r_s_at	Contig22417_at	Contig10034_at		Contig26382_at	HW01L24u_s_at
Contig7609_s_at	Contig22509_at	Contig9175_at		Contig12863_at	Contig466_at
Contig13145_at	Contig2258_at	Contig2267_s_at		Contig701_x_at	Contig15509_at
Contig20828_at	Contig22595_at	EBed01_SQ002_G15_s_at		rbags16e12_at	Contig2087_s_at
Contig943_s_at	Contig22642_at	Contig5988_at		Contig19439_at	Contig7509_at
Contig6214_at	Contig2265_at	Contig8833_at		Contig22417_at	Contig14401_at
Contig11611_at	Contig22700_at	Contig1228_s_at		Contig9394_at	Contig19680_at
Contig8305_at	Contig22762_at	Contig11548_at		rbah46h10_s_at	Contig832_s_at
Contig44_s_at	Contig22777_at	Contig13949_at		Contig12207_at	Contig4894_at
Contig23913_at	Contig2279_s_at	HY10B05u_x_at		Contig6093_s_at	Contig3343_at
Contig9296_at	Contig2281_at	Contig1373_at		Contig15470_at	Contig5601_at
Contig10887_at	Contig22873_at	Contig3183_s_at		EBpi01_SQ002_J16_at	Contig2546_at
Contig19500_at	Contig22948_at	Contig5630_at		Contig18128_at	Contig12633_at
Contig10779_at	Contig2297_at	Contig4015_at		Contig13062_at	Contig11568_at
Contig12594_at	Contig22987_at	HVSMEb0010A16r2_at		HVSMEn0020J21r2_at	Contig10481_at
EBro03_SQ001_C05_at	Contig23134_at	Contig18427_s_at		Contig11740_at	HW02G06T_s_at
HVSMEb0008O04r2_at	Contig23141_at	Contig4646_at		Contig8640_at	Contig1353_s_at
Contig19639_at	Contig23325_at	HVSMEb0003M21r2_x_at		Contig23134_at	Contig21242_at
Contig13712_at	Contig23347_at	EBem04_SQ002_C07_s_at		Contig14475_s_at	Contig3504_at
Contig12013_s_at	Contig23378_at	Contig4196_s_at		Contig91_at	Contig9763_s_at
Contig15142_at	Contig23391_at	Contig14342_at		Contig13983_at	rbags13e14_s_at
Contig18347_at	Contig2339_at	Contig6776_s_at		Contig14006_at	Contig13096_at
Contig11990_at	Contig2345_at	Contig11517_at		HVSMEn0017G01f_s_at	HV14J15u_s_at
Contig4281_s_at	Contig2346_at	Contig538_at		Contig3514_at	Contig5493_at
Contig15104_at	Contig2347_at	Contig2007_s_at		Contig5920_s_at	Contig1432_at
Contig18275_at	Contig2348_s_at	Contig5571_at		Contig10043_at	Contig6358_at
Contig19462_at	Contig234_s_at	HVSMEn0024H20r2_s_at		rbah15i08_s_at	Contig9200_at
Contig5128_s_at	Contig23598_at	Contig18945_at		Contig9430_at	HVSMEf0015C21r2_at
Contig20361_at	Contig23650_at	Contig4613_at		Contig6490_at	Contig13888_at
Contig18037_at	Contig23761_at	HVSMEb0014L17f_at		Contig18854_at	Contig9601_s_at
HS06K19u_s_at	Contig23837_at	bags7h06_at		Contig21171_at	Contig10274_at
Contig8046_at	Contig2384_at	Contig10093_s_at		Contig3473_at	Contig9852_at
Contig18214_at	Contig2390_at	Contig5240_at		Contig23347_at	Contig12472_at
Contig22873_at	Contig2390_s_at	Contig12918_at		EBem05_SQ001_F09_at	Contig6650_at
HU09N08u_at	Contig239_s_at	Contig4316_at		Contig6354_s_at	rbags11h24_s_at
Contig18779_at	Contig2405_at	Contig3114_at		Contig4734_at	HF11O19r_at
Contig25799_at	Contig2416_at	Contig13483_at		Contig12732_at	HVSMEl0006A12r2_s_at
Contig22709_at	Contig2427_at	Contig1878_at		Contig12156_at	Contig12173_at
EBem09_SQ005_H10_s_at	Contig2442_at	Contig1307_at		Contig9112_at	Contig8701_at
Contig8904_at	Contig24666_at	HY08N20u_at		Contig9750_at	Contig4587_at
Contig23378_at	Contig2470_s_at	Contig2390_s_at		Contig7434_at	Contig590_s_at
Contig13256_at	Contig24754_at	HVSMEf0016E08r2_at		HB19M13r_s_at	Contig10667_at
EBem05_SQ003_L06_at	Contig2476_at	Contig5251_at		Contig8023_at	Contig3551_at
Contig18928_at	Contig2477_s_at	Contig9266_at		Contig656_at	Contig1862_at
Contig15745_at	Contig2479_at	Contig10066_at		Contig9294_at	Contig25506_at
Contig5001_s_at	Contig24813_at	Contig8475_at		Contig7283_at	Contig12670_at
Contig14836_at	Contig24849_at	Contig4222_s_at		Contig9037_at	Contig17155_at
HVSMEn0009D08r2_at	Contig24940_at	Contig1470_s_at		Contig7294_at	Contig6817_at
Contig10853_at	Contig24969_at	rbaal18p14_at		Contig12697_at	Contig20287_at
Contig3045_at	Contig2501_at	Contig12054_at		Contig15718_at	Contig17957_at
Contig1701_s_at	Contig25030_s_at	Contig10306_s_at		Contig15796_at	Contig5623_at
Contig11706_at	Contig2503_at	Contig13239_at		HVSMEh0087N20r2_x_at	Contig19273_at
S0000200012H06F1_at	Contig2503_s_at	HV03D01u_s_at		HW03F16u_at	Contig8125_at
Contig15708_at	Contig2504_at	Contig5420_at		Contig658_at	Contig14482_at
Contig3362_at	Contig250_at	Contig12737_at		Contig278_at	Contig9944_s_at
Contig13021_at	Contig25221_at	Contig8436_s_at		Contig9507_at	Contig14134_at
Contig9533_at	Contig25250_at	Contig540_x_at		Contig15794_at	baak20o05_s_at
Contig25460_at	Contig2539_s_at	Contig6075_at		Contig334_at	Contig9788_at
Contig15670_at	Contig25460_at	Contig25169_at		Contig6594_at	EBro07_SQ003_A11_at
Contig7855_s_at	Contig2555_at	Contig4895_s_at		HA10J02u_at	Contig1393_at
Contig26505_at	Contig2562_s_at	Contig4016_s_at		Contig8402_at	Contig10206_s_at
Contig4386_at	Contig25699_at	Contig3533_at		Contig3448_s_at	Contig2517_s_at
Contig10874_at	Contig2595_at	Contig16541_at		Contig11247_at	Contig13318_at
HVSMEb0006O18r2_at	Contig26285_at	HU12E11u_s_at		Contig5122_at	HVSMEg0009K07r2_s_at
Contig11708_at	Contig26289_at	HS17M15u_s_at		Contig16821_at	Contig3286_s_at
Contig23650_at	Contig2636_s_at	Contig15936_at		Contig22182_at	Contig2022_at
Contig13719_at	Contig26382_at	Contig15753_at		HVSMEm0019L10r2_s_at	HVSMEn0016A20r2_s_at
HB03A08_T3_at	Contig2638_at	Contig1189_at		EBem10_SQ004_D16_at	Contig12793_at
Contig1725_s_at	Contig2669_at	Contig3574_s_at		HZ52M24r_s_at	Contig74_x_at
Contig9265_at	Contig2670_x_at	Contig6096_at		HS07J16u_at	Contig19670_at
Contig26317_at	Contig2671_at	Contig5341_at		Contig10483_at	Contig12344_at
HVSMEa0008M19r2_at	Contig2680_at	Contig5028_s_at		Contig6438_s_at	Contig1897_s_at
Contig6467_at	Contig2686_at	HVSMEi0002K06f_x_at		Contig24666_at	Contig9048_s_at
Contig10934_at	Contig26_at	Contig13990_at		Contig4687_at	Contig1672_s_at
Contig1724_s_at	Contig2720_at	Contig4439_at		HR01M21u_at	Contig9921_at
Contig7373_s_at	Contig2777_at	Contig13190_at		HVSMEi0003G04r2_x_at	EBem10_SQ004_L13_at
Contig5444_s_at	Contig2785_at	Contig3787_at		HC112E03_T3_s_at	Contig6584_at
Contig10338_at	Contig278_at	HW05E10u_at		EBro08_SQ004_A23_at	Contig9651_at
Contig14427_at	Contig2829_at	Contig24612_at		Contig12117_at	Contig6504_s_at
Contig12232_at	Contig2834_at	Contig9968_at		Contig654_s_at	EBro08_SQ009_B17_at
Contig16049_at	Contig2841_at	Contig12191_s_at		Contig25221_at	Contig10289_at
Contig11450_at	Contig2853_at	EBpi05_SQ001_M11_at		Contig19701_at	Contig17766_at
Contig8626_at	Contig2867_at	HVSMEa0001B10r2_s_at		Contig9733_s_at	HK03F11r_at
Contig3426_at	Contig286_s_at	Contig6157_s_at		Contig24969_at	Contig1419_s_at
Contig16877_at	Contig2878_at	Contig2189_s_at		Contig3965_at	Contig11048_at
HT11K03u_at	Contig2899_s_at	Contig5974_s_at		Contig10890_s_at	Contig2499_s_at
Contig7602_s_at	Contig28_s_at	Contig11524_s_at		Contig6752_s_at	HVSMEb0008I19r2_s_at
Contig11160_at	Contig2928_s_at	Contig12954_at		EBro08_SQ009_L23_at	Contig950_s_at
HU05G03u_s_at	Contig2940_at	Contig9339_at		Contig724_at	Contig7849_at
Contig8368_at	Contig2992_s_at	Contig9274_at		Contig6174_at	HVSMEf0015P21r2_s_at
Contig12746_at	Contig3017_at	Contig5680_s_at		Contig8287_at	Contig2306_s_at
Contig15264_at	Contig3023_s_at	Contig11252_at		Contig17259_at	HT08F04u_s_at
Contig16632_at	Contig3045_at	Contig15467_at		Contig10711_at	EBpi01_SQ002_N03_at
Contig10680_at	Contig3047_s_at	Contig23530_s_at		Contig8821_at	Contig15347_at
Contig20753_at	Contig3051_s_at	Contig21617_at		Contig10618_at	Contig5033_at
Contig21905_at	Contig3054_s_at	Contig16687_at		Contig13923_at	Contig4006_at
Contig12913_s_at	Contig30_s_at	HVSMEh0082I16r2_s_at		Contig7464_at	Contig4320_at
Contig18801_at	Contig3183_s_at	HD04N15r_s_at		Contig10726_at	Contig5004_at
Contig13740_at	Contig3185_s_at	Contig5972_at		Contig11632_at	Contig5252_at
Contig3811_at	Contig3186_at	Contig152_at		Contig19630_at	Contig1867_at
Dhn12(Morex)_at	Contig3187_s_at	Contig26466_at		Contig1958_at	Contig4475_at
Contig7196_at	Contig3192_at	Contig9052_at		Contig980_at	Contig6004_at
Contig4520_at	Contig3198_s_at	HVSMEg0001H24r2_s_at		Contig14129_at	Contig5664_at
HU04E13r_at	Contig3198_x_at	Contig14638_at		Contig7147_at	Contig9006_at
Contig3051_s_at	Contig3199_at	EBma03_SQ003_O14_at		Contig19249_at	Contig15640_at
HY04F23u_s_at	Contig3233_at	Contig2056_at		Contig10182_at	Contig2247_at
Contig7373_at	Contig3235_s_at	Contig7010_at		Contig7722_at	Contig15981_at
Contig11466_at	Contig3254_at	Contig8760_at		Contig17376_at	Contig6004_x_at
Contig6124_at	Contig3257_at	Contig3329_at		HK03H05r_s_at	Contig6799_at
AF427791_CDS-25_at	Contig3284_x_at	Contig4658_at		Contig13806_at	Contig7674_at
Contig15772_at	Contig3285_at	Contig8597_at		EBpi05_SQ002_I18_s_at	Contig12246_at
Contig8609_at	Contig3287_x_at	Contig2265_at		Contig6727_at	Contig7402_at
HW02L16u_at	Contig3288_x_at	HVSMEl0010O18r2_s_at		Contig14766_s_at	Contig14299_at
Contig6445_at	Contig3294_s_at	Contig21116_at		Contig11803_at	Contig22839_at
Contig15845_s_at	Contig330_at	Contig11680_at		HW03F16u_s_at	Contig16313_at
EBem10_SQ001_P13_s_at	Contig3315_s_at	Contig875_at		Contig8702_at	Contig3757_at
Contig12230_s_at	Contig3332_at	Contig17468_at		Contig2555_at	Contig14168_s_at
rbah54a21_s_at	Contig3338_s_at	Contig20486_at		Contig11276_at	Contig2430_at
Contig18934_at	Contig3341_at	Contig19515_at		HVSMEb0002A22r2_at	Contig4470_s_at
Contig3690_s_at	Contig334_at	Contig3353_s_at		Contig8503_at	Contig20074_at
Contig19400_at	Contig3362_at	Contig15078_at		Contig8553_at	Contig12722_s_at
Contig10058_at	Contig3380_s_at	Contig10894_at		HVSMEm0001B08r2_at	Contig10131_s_at
Contig15853_at	Contig3381_s_at	Contig10314_at		HV10I20u_at	Contig5607_s_at
HS06J15u_x_at	Contig338_at	Contig20750_at		Contig9045_at	Contig8812_s_at
Contig13129_at	Contig338_s_at	Contig16524_at		Contig22700_at	Contig516_x_at
HVSMEi0003D03r2_at	Contig3392_at	Contig4542_at		Contig20644_at	Contig2532_at
EBem10_SQ001_I24_s_at	Contig3398_at	Contig4537_at		Contig6034_at	Contig7382_s_at
Contig7501_s_at	Contig3426_at	Contig9190_at		Contig11163_s_at	Contig9436_at
Contig1858_at	Contig3448_s_at	Contig4508_at		Contig11401_at	Contig11733_at
Contig2008_s_at	Contig3473_at	Contig15861_at		Contig11315_at	Contig5329_at
HA11J15u_s_at	Contig3497_s_at	Contig20678_at		HS14L05r_x_at	Contig1873_at
Contig22798_at	Contig349_s_at	Contig13799_at		Contig9758_s_at	Contig12046_at
Contig6087_at	Contig34_s_at	Contig8068_at		Contig2636_s_at	Contig13068_at
Contig6142_s_at	Contig3501_at	HVSMEb0001J09r2_s_at		Contig21178_at	Contig566_s_at
Contig12678_at	Contig350_x_at	Contig13254_at		HVSMEi0013P16r2_s_at	Contig4374_s_at
Contig20394_at	Contig3511_at	HB14C23r_s_at		Contig3501_at	Contig11235_at
Contig1709_at	Contig3514_at	Contig10600_s_at		Contig5247_at	HVSMEh0083M18r2_s_at
Contig20916_at	Contig3515_x_at	HY09M19u_s_at		Contig10225_s_at	rbah22f22_s_at
Contig6123_at	Contig3591_s_at	Contig4147_at		Contig9737_s_at	Contig7738_at
Contig10207_s_at	Contig3594_at	Contig9747_at		Contig13524_at	Contig23399_at
Contig21733_at	Contig3686_at	Contig2888_at		Contig6668_s_at	Contig6864_at
Contig24434_at	Contig3690_s_at	Contig5368_at		Contig17017_at	HVSMEa0019B22r2_x_at
Contig11170_at	Contig3691_at	Contig428_at		Contig12201_at	Contig11449_at
Contig22023_at	Contig3720_s_at	Contig2535_s_at		Contig7082_at	Contig4113_at
Contig14187_at	Contig3744_s_at	HS06A14u_s_at		Contig13294_at	Contig10885_at
HV01L21w_at	Contig3750_at	Contig12204_s_at		HVSMEc0015B20r2_at	Contig11464_at
Contig25988_at	Contig3751_at	Contig4211_at		HVSMEa0011H16r2_at	HV05C10u_s_at
Contig16714_at	Contig3774_s_at	Contig15604_at		Contig23141_at	Contig9950_s_at
Contig6087_s_at	Contig3776_at	Contig17876_at		Contig9000_at	HT12E22u_s_at
Contig18877_at	Contig3776_s_at	Contig585_x_at		Contig12927_at	Contig3998_at
Contig9371_at	Contig3777_at	Contig13200_at		Contig9308_s_at	Contig8508_at
Contig9239_s_at	Contig3778_x_at	Contig18508_at		Contig5410_at	Contig26136_at
Contig9488_at	Contig3780_x_at	Contig5024_at		Contig7433_s_at	Contig10590_at
Contig11470_at	Contig3782_x_at	HB24E05r_s_at		Contig14049_at	HV12C16u_s_at
Contig3432_s_at	Contig3783_at	Contig6788_at		Contig11384_at	Contig9808_at
Contig14114_at	Contig3783_s_at	Contig6964_s_at		Contig25030_s_at	Contig4111_at
Contig21373_at	Contig37_at	Contig6963_at		HE01F04u_s_at	Contig14715_at
Contig16327_at	Contig3807_at	HVSMEb0003G09r2_x_at		HW09H11u_s_at	EBma01_SQ002_F07_s_at
Contig7092_s_at	Contig3811_at	Contig6456_s_at		Contig6592_at	Contig2415_at
Contig9567_at	Contig3827_s_at	Contig12794_at		Contig14574_at	Contig7279_at
Contig1324_at	Contig3829_at	Contig22452_at		Contig174_x_at	Contig15492_at
HO04L23S_at	Contig3846_at	HVSMEf0011A08r2_at		Contig8641_at	HVSMEn0002B08r2_at
Contig12288_at	Contig3855_at	Contig1632_at		Contig9473_at	HS04A09u_s_at
Contig18319_at	Contig3858_at	Contig10304_at		HU14D24u_s_at	Contig17074_at
Contig16563_at	Contig393_at	Contig2964_at		Contig9216_at	Contig6547_at
Contig22075_at	Contig3952_at	Contig7499_at		Contig12868_at	Contig18746_at
HT01I22T_at	Contig3953_s_at	HW01L24u_s_at		Contig20014_at	Contig12382_at
Contig21426_at	Contig3965_at	Contig466_at		Contig19202_at	Contig7644_at
Contig10841_s_at	Contig4008_at	Contig15509_at		HVSMEf0013K24r2_s_at	Contig1639_at
Contig18148_at	Contig4009_at	Contig2087_s_at		Contig1839_at	Contig17974_at
Contig24555_at	Contig4028_x_at	Contig7509_at		EBpi01_SQ002_A19_at	HVSMEg0002C06r2_s_at
Contig25927_at	Contig402_s_at	Contig14401_at		Contig10108_s_at	Contig518_s_at
EBem10_SQ004_C11_at	Contig4046_s_at	Contig10963_at		Contig10263_at	Contig22092_at
Contig14842_at	Contig4066_at	Contig6783_at		Contig450_at	Contig14656_at
Contig2405_at	Contig4072_at	Contig19680_at		HVSMEa0001M07r2_at	Contig14436_at
HV01H04w_at	Contig411_at	Contig832_s_at		HU09K13u_s_at	Contig3171_at
Contig3427_at	Contig412_x_at	Contig4894_at		Contig11655_at	HY08A19u_at
Contig2788_x_at	Contig414_at	Contig9476_at		Contig6106_at	Contig15444_at
Contig14732_at	Contig414_x_at	Contig3343_at		Contig14768_at	Contig7987_at
HV08L10u_at	Contig4152_at	Contig5601_at		Contig10258_at	Contig9398_s_at
Contig14435_at	Contig4159_at	Contig2546_at		Contig8246_at	Contig10415_at
Contig9143_at	Contig4187_at	Contig8591_at		EBro02_SQ006_C03_at	EBro08_SQ003_A06_at
Contig23477_at	Contig4195_at	Contig12633_at		Contig7132_s_at	Contig25552_at
S0000200065C10F1_at	Contig4199_at	Contig11568_at		Contig21159_at	Contig20689_at
Contig22762_at	Contig4200_at	Contig10481_at		Contig18163_at	Contig11444_at
Contig22098_at	Contig4201_s_at	HW02G06T_s_at		HW05C10u_s_at	Contig11410_at
Contig19921_at	Contig4229_at	Contig6616_at		Contig18232_at	Contig2481_s_at
Contig6433_at	Contig4243_at	Contig1353_s_at		Contig17038_at	Contig8084_at
Contig16713_at	Contig4255_s_at	Contig21242_at		HF21J01r_at	Contig6675_at
Contig12275_at	Contig4273_at	Contig3504_at		Contig12583_at	Contig1604_at
Contig17900_at	Contig4281_at	Contig9763_s_at		Contig17408_at	Contig7087_at
Contig21836_at	Contig4281_s_at	rbags13e14_s_at		Contig13345_at	Contig9878_at
Contig3346_at	Contig4324_at	Contig13096_at		HVSMEk0004K15r2_at	Contig18581_at
Contig18184_at	Contig4330_at	HV14J15u_s_at		Contig11816_at	Contig3513_at
HVSMEl0015K12f_at	Contig4336_at	Contig5493_at		Contig11587_at	Contig14426_at
Contig3433_at	Contig434_s_at	Contig1432_at		HVSMEi0018O11r2_at	Contig9934_at
Contig25269_at	Contig4362_at	Contig14892_at		Contig21412_at	Contig15862_s_at
Contig2060_at	Contig4386_at	Contig6358_at		Contig1205_s_at	Contig18798_at
Contig12130_at	Contig4400_s_at	Contig9200_at		HU13D04u_x_at	Contig3215_s_at
Contig24605_at	Contig4402_s_at	HVSMEf0015C21r2_at		Contig11556_at	Contig20832_s_at
Contig3835_s_at	Contig4413_s_at	Contig13888_at		Contig15443_at	HVSMEf0011D04r2_at
Contig21616_s_at	Contig443_at	Contig20423_at		HS18E03u_at	Contig12859_s_at
Contig12623_at	Contig4447_s_at	Contig9601_s_at		Contig3047_s_at	Contig12741_at
HF25I22r_at	Contig4450_at	Contig10274_at		Contig10067_s_at	EBro08_SQ012_G23_at
Contig16840_at	Contig4453_at	HW09M17u_at		Contig12581_at	Contig19958_at
HS04L14u_at	Contig4461_at	Contig9852_at		Contig20676_s_at	HY03L11u_at
HU12P09u_s_at	Contig44_s_at	Contig12472_at		Contig11753_at	Contig21869_at
Contig3433_x_at	Contig4507_at	Contig6650_at		Contig18717_at	Contig8186_at
HS09K11u_s_at	Contig450_at	rbags11h24_s_at		Contig8220_at	Contig14540_at
Contig20674_at	Contig4555_at	HF11O19r_at		Contig13206_at	Contig3096_s_at
Contig25250_at	Contig4588_at	HVSMEl0006A12r2_s_at		Contig7474_at	rbah38o04_s_at
Contig26293_at	Contig4597_at	Contig12173_at		Contig2720_at	Contig8492_at
HVSMEa0015G15r2_s_at	Contig4621_at	Contig8701_at		Contig21576_at	Contig13878_at
Contig21462_at	Contig4654_at	Contig4587_at		HV12E17u_at	Contig13847_s_at
Contig23974_at	Contig4659_at	Contig590_s_at		Contig14925_at	Contig18723_at
HT11B22u_s_at	Contig4674_at	Contig10667_at		Contig17205_at	HV09J08u_s_at
Contig17028_at	Contig4684_at	Contig3551_at		Contig11923_at	Contig10713_at
Contig15076_at	Contig4687_at	rbah15o14_s_at		Contig1838_at	Contig18837_at
Contig6445_s_at	Contig4691_at	Contig1862_at		Contig15667_at	Contig4014_at
HT07C01u_at	Contig4705_s_at	Contig25506_at		Contig20398_at	Contig25828_at
HVSMEi0002B05r2_at	Contig4734_at	Contig12670_at		Contig11327_at	Contig19638_at
Contig6230_at	Contig4751_at	Contig4230_at		Contig18768_at	Contig13871_at
HVSMEi0007G24r2_at	Contig4760_s_at	Contig17155_at		Contig7535_at	Contig10288_at
Contig2479_at	Contig4784_at	Contig6817_at		Contig3338_s_at	Contig8923_at
Contig15018_at	Contig4786_at	Contig20287_at		Contig15849_at	Contig15116_at
Contig5206_s_at	Contig4801_at	Contig17957_at		Contig23391_at	Contig6063_s_at
Contig8058_at	Contig4801_s_at	Contig5623_at		HV06O23u_at	Contig5058_x_at
Contig12267_at	Contig4808_s_at	Contig19273_at		Contig12748_at	Contig14609_at
Contig15595_at	Contig4809_at	Contig8125_at		Contig12252_at	Contig8927_at
Contig24233_at	Contig4843_at	Contig14482_at		Contig9333_s_at	EBpi01_SQ001_A05_s_at
Contig19261_at	Contig4844_s_at	Contig7221_s_at		Contig18869_at	EBed02_SQ002_E18_s_at
	Contig4876_at	Contig9944_s_at		Contig4281_at	Contig15197_at
	Contig488_at	Contig14134_at		Contig16971_at	Contig14011_at
	Contig4942_at	baak20o05_s_at		Contig2562_s_at	Contig8527_at
	Contig494_at	Contig9788_at		HVSMEg0001J09r2_at	Contig10356_at
	Contig4958_at	EBro07_SQ003_A11_at		Contig11531_at	Contig4639_s_at
	Contig4976_at	Contig1393_at		Contig14304_at	Contig2114_s_at
	Contig4994_s_at	Contig5401_s_at		Contig14415_at	Contig3234_s_at
	Contig499_x_at	Contig13015_at		Contig10463_at	Contig20064_at
	Contig49_x_at	Contig10206_s_at		Contig10267_at	Contig11667_at
	Contig5001_s_at	Contig2517_s_at		Contig16924_at	Contig12177_at
	Contig5007_at	Contig13318_at		Contig12516_s_at	Contig9967_at
	Contig500_at	HVSMEg0009K07r2_s_at		Contig13019_at	Contig8978_at
	Contig5034_at	Contig3286_s_at		Contig12376_at	Contig6294_at
	Contig5042_at	Contig2022_at		HT05J08u_at	Contig5213_at
	Contig5064_at	Contig4958_at		Contig16262_at	Contig10802_at
	Contig5066_at	HVSMEn0016A20r2_s_at		Contig10698_at	Contig10237_s_at
	Contig5067_at	Contig12793_at		Contig20980_at	HVSMEf0020I24r2_at
	Contig5081_at	Contig74_x_at		HS16P03u_at	Contig6372_at
	Contig5092_s_at	Contig19670_at		Contig8163_at	HB16L13r_x_at
	Contig5122_at	Contig12344_at		Contig4066_at	Contig17690_at
	Contig5128_s_at	Contig1897_s_at		Contig16135_at	Contig15097_at
	Contig5180_at	Contig9048_s_at		Contig21187_at	HT03K14r_s_at
	Contig5206_s_at	Contig14219_at		Contig19110_at	Contig15707_at
	Contig5218_at	Contig1672_s_at		Contig10538_at	Contig69_x_at
	Contig5219_s_at	Contig9921_at		Contig14625_at	Contig8707_s_at
	Contig5236_at	EBem10_SQ004_L13_at		Contig7125_s_at	HVSMEn0023M22r2_at
	Contig5237_at	Contig6584_at		Contig1708_s_at	Contig11957_at
	Contig5247_at	Contig12484_at		Contig4786_at	rbags14j23_s_at
	Contig5277_at	Contig9651_at		Contig15315_at	Contig12125_at
	Contig5277_s_at	Contig6504_s_at		Contig7299_at	Contig11158_at
	Contig5281_at	EBro08_SQ009_B17_at		Contig12416_at	Contig2779_at
	Contig5302_at	Contig3783_s_at		Contig7433_at	HP01K13T_at
	Contig5303_at	Contig10289_at		Contig7359_at	Contig12237_at
	Contig5311_at	Contig15564_at		Contig15241_at	Contig1523_at
	Contig5312_at	Contig17766_at		Contig16552_at	HV_CEb0001N22r2_x_at
	Contig5313_s_at	HK03F11r_at		Contig14172_at	Contig6416_s_at
	Contig5328_s_at	Contig1419_s_at		Contig24940_at	Contig9538_at
	Contig5348_s_at	Contig11048_at		Contig7161_at	Contig3908_at
	Contig5369_at	HVSMEk0018M19r2_at		Contig20919_at	Contig18793_at
	Contig5374_at	Contig13037_at		Contig11374_at	Contig11939_at
	Contig5378_at	HVSMEl0025N17f_at		Contig21194_s_at	Contig2407_s_at
	Contig5393_at	Contig2499_s_at		Contig2477_s_at	Contig7408_s_at
	Contig5401_s_at	HVSMEb0008I19r2_s_at		Contig18582_at	HM03E02u_at
	Contig5410_at	Contig8895_at		Contig3511_at	Contig8619_at
	Contig5429_s_at	Contig950_s_at		Contig9754_at	HVSMEk0006G04r2_s_at
	Contig5444_s_at	Contig7849_at		HS06G05u_s_at	Contig16226_at
	Contig5454_at	HVSMEf0015P21r2_s_at		Contig16216_at	Contig3983_at
	Contig5570_s_at	Contig2306_s_at		Contig18736_at	Contig12233_at
	Contig5612_at	HT08F04u_s_at		Contig4942_at	Contig11376_at
	Contig5612_s_at	Contig15759_at		Contig2384_at	Contig13676_at
	Contig5638_at	EBpi01_SQ002_N03_at		Contig19776_at	Contig7787_at
	Contig5663_at	Contig15347_at		Contig5302_at	Contig4622_s_at
	Contig5665_at	Contig5033_at		Contig8395_at	Contig793_x_at
	Contig5673_at	Contig4006_at		HS05L19u_x_at	Contig241_x_at
	Contig568_s_at	Contig4320_at		Contig16984_at	Contig10898_at
	Contig5703_at	Contig5004_at		Contig7672_at	Contig9840_at
	Contig5708_at	Contig5252_at		Contig18135_at	HVSMEf0013I09r2_at
	Contig571_at	Contig1867_at		Contig13811_at	HVSMEi0003G04r2_s_at
	Contig5740_at	Contig4475_at		Contig18094_at	Contig12479_at
	Contig5759_at	Contig6004_at		Contig15513_at	Contig13689_at
	Contig576_s_at	Contig5664_at		Contig18399_at	HW01B08u_at
	Contig5770_s_at	Contig9006_at		Contig20918_at	Contig9938_at
	Contig5792_at	Contig15640_at			Contig17178_at
	Contig5813_at	Contig2247_at			Contig10000_s_at
	Contig583_at	Contig7157_at			Contig12375_at
	Contig5841_at	Contig15981_at			Contig497_s_at
	Contig5920_s_at	Contig6004_x_at			Contig16582_at
	Contig5922_at	Contig6799_at			Contig15977_at
	Contig5924_s_at	Contig7674_at			Contig254_x_at
	Contig5929_at	Contig12246_at			Contig3157_at
	Contig5933_at	Contig7402_at			Contig5782_at
	Contig5936_at	Contig14299_at			EBpi01_SQ004_E18_at
	Contig5942_at	Contig22839_at			Contig7356_at
	Contig5957_s_at	Contig16313_at			Contig8464_at
	Contig5965_s_at	Contig3757_at			Contig5734_at
	Contig5972_at	Contig14168_s_at			Contig6633_at
	Contig5994_s_at	Contig9273_at			Contig23467_at
	Contig59_x_at	Contig2430_at			rbags14a15_s_at
	Contig6008_s_at	Contig4470_s_at			Contig12150_at
	Contig600_at	Contig14329_at			Contig9320_at
	Contig6034_at	Contig20074_at			Contig9492_at
	Contig6075_at	Contig13573_at			HT12G07u_s_at
	Contig6087_at	Contig12722_s_at			Contig11944_at
	Contig6093_s_at	Contig10131_s_at			Contig9520_at
	Contig6095_at	Contig5607_s_at			Contig15712_s_at
	Contig6099_at	Contig8812_s_at			rbaak31l19_s_at
	Contig6106_at	Contig516_x_at			Contig14459_at
	Contig610_at	Contig2532_at			Contig18894_at
	Contig6123_at	Contig7382_s_at			Contig21604_at
	Contig6124_at	Contig9436_at			Contig245_s_at
	Contig6131_s_at	Contig8900_at			Contig7304_s_at
	Contig613_s_at	Contig11733_at			Contig8622_at
	Contig6174_at	Contig5329_at			Contig14350_at
	Contig6175_at	Contig15032_at			Contig8031_at
	Contig6180_s_at	Contig1873_at			Contig14886_at
	Contig6202_at	Contig12046_at			Contig6706_at
	Contig6214_at	Contig13068_at			Contig526_x_at
	Contig6229_s_at	Contig566_s_at			Contig1616_at
	Contig6230_at	Contig4374_s_at			Contig6972_at
	Contig6235_s_at	Contig11235_at			Contig17920_at
	Contig6276_s_at	HVSMEh0083M18r2_s_at			Contig7245_s_at
	Contig6278_at	rbah22f22_s_at			Contig20128_at
	Contig6283_s_at	Contig7738_at			Contig523_x_at
	Contig6333_at	Contig23399_at			Contig1771_s_at
	Contig6339_s_at	Contig6864_at			Contig9171_s_at
	Contig6340_at	Contig19300_at			Contig6295_at
	Contig6346_at	Contig5219_s_at			Contig15420_at
	Contig634_at	HVSMEa0019B22r2_x_at			Contig9918_at
	Contig6354_s_at	Contig11449_at			Contig11951_at
	Contig6391_at	Contig4113_at			HVSMEa0011L14r2_s_at
	Contig6407_at	Contig10885_at			Contig10891_s_at
	Contig6407_s_at	Contig11003_at			Contig1278_s_at
	Contig6438_s_at	Contig11464_at			Contig12602_at
	Contig6442_at	HV05C10u_s_at			Contig2041_at
	Contig6445_at	Contig9950_s_at			EBro03_SQ005_P05_at
	Contig6445_s_at	Contig7581_at			Contig549_x_at
	Contig6467_at	Contig8521_s_at			Contig371_x_at
	Contig6477_s_at	HT12E22u_s_at			Contig21645_at
	Contig6490_at	Contig3998_at			Contig16765_at
	Contig6505_at	Contig8508_at			Contig10560_at
	Contig6514_s_at	Contig26136_at			Contig13834_at
	Contig6515_at	Contig10590_at			Contig21232_at
	Contig6537_at	HV12C16u_s_at			Contig20966_at
	Contig6542_at	Contig9808_at			Contig8631_at
	Contig654_s_at	Contig4111_at			Contig3622_s_at
	Contig656_at	Contig14715_at			Contig24618_at
	Contig657_s_at	Contig3674_at			Contig25703_at
	Contig658_at	EBma01_SQ002_F07_s_at			Contig12029_s_at
	Contig658_s_at	Contig2415_at			Contig17682_at
	Contig6592_at	Contig7279_at			Contig13674_at
	Contig6593_s_at	Contig15492_at			Contig4326_s_at
	Contig6594_at	HVSMEl0006J08r2_s_at			Contig13436_at
	Contig659_at	HVSMEn0002B08r2_at			HD13B05r_s_at
	Contig660_s_at	HS04A09u_s_at			Contig20788_s_at
	Contig660_x_at	Contig17074_at			Contig19854_s_at
	Contig6616_at	Contig6547_at			HVSMEi0006K11r2_at
	Contig6654_at	Contig10893_at			Contig16411_at
	Contig665_s_at	Contig18746_at			HVSMEi0006K11r2_s_at
	Contig6665_s_at	Contig12382_at			Contig9331_s_at
	Contig6668_s_at	Contig7644_at			Contig14476_at
	Contig6685_at	Contig5638_at			Contig5939_at
	Contig6686_s_at	Contig18942_at			Contig2894_s_at
	Contig669_at	Contig1639_at			Contig765_x_at
	Contig671_at	Contig19285_at			EBro08_SQ007_P13_at
	Contig6727_at	Contig11636_at			Contig12070_at
	Contig672_at	Contig17974_at			Contig4315_at
	Contig6752_s_at	HVSMEg0002C06r2_s_at			Contig24845_at
	Contig6767_s_at	Contig518_s_at			Contig20744_at
	Contig676_at	Contig22092_at			EBem10_SQ004_P21_x_at
	Contig6773_at	Contig14656_at			HW09L19u_at
	Contig6776_s_at	Contig16475_at			Contig3903_x_at
	Contig6777_at	Contig14436_at			Contig1053_at
	Contig6783_at	Contig3171_at			Contig16005_at
	Contig6805_at	HY08A19u_at			Contig17756_at
	Contig682_s_at	Contig15444_at			Contig3059_at
	Contig6830_at	Contig7987_at			Contig3903_at
	Contig684_s_at	Contig9398_s_at			Contig25806_at
	Contig6860_at	Contig10415_at			Contig21251_at
	Contig6874_at	EBro08_SQ003_A06_at			Contig11076_at
	Contig6897_at	Contig25552_at			Contig11684_at
	Contig6911_at	Contig20689_at			Contig14618_at
	Contig6933_s_at	Contig11444_at			EBem08_SQ004_K18_at
	Contig6936_at	Contig11410_at			Contig13714_at
	Contig6968_at	Contig2481_s_at			HVSMEf0008K18r2_at
	Contig7007_s_at	Contig8084_at			Contig7616_at
	Contig700_s_at	Contig6675_at			Contig10140_s_at
	Contig7018_at	Contig1861_at			Contig23336_at
	Contig701_x_at	Contig1604_at			Contig5364_at
	Contig7029_at	Contig7087_at			Contig4591_at
	Contig7032_at	Contig9878_at			Contig13155_at
	Contig7049_s_at	Contig18581_at			Contig24491_at
	Contig7082_at	Contig3513_at			Contig13413_at
	Contig7097_s_at	Contig18702_at			Contig23811_at
	Contig709_at	Contig14426_at			baak1k18_s_at
	Contig7102_at	Contig9934_at			Contig572_at
	Contig7112_at	Contig15862_s_at			Contig3819_at
	Contig7125_s_at	Contig18798_at			EBem10_SQ002_C21_at
	Contig7132_s_at	Contig3215_s_at			Contig13623_at
	Contig7147_at	Contig20832_s_at			HVSMEa0001J12r2_at
	Contig7157_at	HVSMEf0011D04r2_at			Contig8622_s_at
	Contig7161_at	Contig12859_s_at			Contig14994_at
	Contig7191_at	Contig18163_s_at			Contig11677_s_at
	Contig724_at	Contig6859_at			Contig22004_at
	Contig7267_at	Contig12741_at			Contig13511_at
	Contig7275_at	EBro08_SQ012_G23_at			Contig10822_at
	Contig7280_at	Contig19958_at			Contig14330_at
	Contig7283_at	HY03L11u_at			Contig12417_at
	Contig7294_at	Contig21869_at			Contig5371_at
	Contig7299_at	Contig8186_at			HVSMEb0011O06r2_at
	Contig7315_at	Contig3287_x_at			Contig5468_at
	Contig733_at	Contig14540_at			Contig2564_at
	Contig7343_s_at	Contig3096_s_at			Contig22899_at
	Contig7359_at	rbah38o04_s_at			Contig25215_at
	Contig7373_at	Contig8492_at			EBro03_SQ006_J01_at
	Contig7373_s_at	Contig13878_at			Contig10115_at
	Contig7384_s_at	Contig13847_s_at			Contig19634_at
	Contig7420_at	Contig18723_at			EBem05_SQ002_F23_at
	Contig7433_at	HV09J08u_s_at			Contig2483_at
	Contig7433_s_at	Contig10713_at			Contig3772_at
	Contig7434_at	Contig11100_at			Contig9267_s_at
	Contig7454_at	Contig15786_at			Contig9061_at
	Contig7463_at	Contig18837_at			Contig13073_at
	Contig7464_at	Contig4014_at			Contig24253_at
	Contig7474_at	Contig25828_at			Contig2993_at
	Contig7478_at	Contig19638_at			Contig15187_at
	Contig7481_at	Contig13871_at			Contig19196_at
	Contig7501_s_at	Contig10288_at			Contig13271_at
	Contig7521_at	Contig2992_s_at			Contig2406_at
	Contig7535_at	Contig8923_at			Contig14067_at
	Contig7581_at	Contig15116_at			EBpi01_SQ004_D13_at
	Contig7590_at	Contig6063_s_at			HVSMEf0010L20r2_at
	Contig75_at	Contig5058_x_at			HVSMEf0021G22r2_at
	Contig75_x_at	Contig14609_at			Contig26313_at
	Contig7602_s_at	Contig8927_at			Contig21862_at
	Contig7617_at	EBpi01_SQ001_A05_s_at			Contig2083_s_at
	Contig7632_at	EBed02_SQ002_E18_s_at			HVSMEf0001L22r2_at
	Contig7662_at	Contig15197_at			Contig23889_at
	Contig7663_at	Contig14011_at			Contig14295_at
	Contig7666_s_at	Contig8527_at			HVSMEn0004M06f_s_at
	Contig7672_at	Contig10356_at			Contig12545_at
	Contig7691_at	Contig3668_at			Contig17107_at
	Contig76_at	Contig4639_s_at			Contig11203_at
	Contig7708_at	Contig2114_s_at			rbaal38e14_x_at
	Contig7709_at	Contig3234_s_at			Contig25640_at
	Contig7722_at	Contig20064_at			Contig23961_at
	Contig7765_at	HVSMEm0008B04r2_s_at			HVSMEc0009P17f_s_at
	Contig7803_at	Contig11667_at			Contig19672_at
	Contig7811_s_at	Contig12177_at			Contig25039_at
	Contig7822_at	Contig9967_at			Contig11243_at
	Contig7855_s_at	Contig8978_at			Contig14507_at
	Contig787_at	Contig6294_at			HVSMEf0011N09r2_at
	Contig7916_at	Contig5213_at			Contig19727_at
	Contig7928_s_at	Contig10802_at			Contig13953_at
	Contig7938_at	Contig10237_s_at			Contig11167_at
	Contig8002_at	HVSMEf0020I24r2_at			Contig5270_x_at
	Contig8019_at	Contig6372_at			EBro02_SQ005_I23_at
	Contig8020_at	HB16L13r_x_at			Contig222_s_at
	Contig8023_at	Contig17690_at			Contig19105_at
	Contig8026_at	Contig15097_at			Contig15111_at
	Contig8034_at	HT03K14r_s_at			Contig20322_at
	Contig8052_at	Contig12299_at			Contig2408_at
	Contig8064_at	Contig15707_at			Contig209_s_at
	Contig8067_at	Contig69_x_at			Contig3517_at
	Contig8085_at	Contig8707_s_at			EBro02_SQ006_O21_s_at
	Contig8142_at	HVSMEn0023M22r2_at			Contig4531_at
	Contig8151_at	Contig11957_at			rbags18d19_at
	Contig8163_at	rbags14j23_s_at			Contig12879_at
	Contig8170_at	Contig12125_at			Contig5481_at
	Contig8173_at	Contig20696_at			Contig16469_at
	Contig8190_at	Contig11158_at			Contig9613_at
	Contig8220_at	Contig2779_at			Contig12649_at
	Contig8246_at	Contig3827_s_at			Contig2024_at
	Contig8286_at	Contig3783_at			Contig6836_at
	Contig8287_at	HP01K13T_at			Contig23262_at
	Contig8293_at	HVSMEi0008A06f2_s_at			Contig6740_at
	Contig82_at	Contig18011_at			Contig9278_s_at
	Contig8305_at	Contig12237_at			Contig18274_at
	Contig8309_at	Contig1523_at			Contig24149_at
	Contig8336_at	HV_CEb0001N22r2_x_at			Contig11361_at
	Contig8337_at	Contig6416_s_at			Contig7712_at
	Contig8368_at	Contig9538_at			Contig9187_at
	Contig8371_at	Contig3908_at			Contig13350_at
	Contig8395_at	Contig3285_at			Contig20186_at
	Contig8402_at	Contig18793_at			Contig15867_at
	Contig8459_at	Contig11939_at			Contig536_at
	Contig8486_at	Contig2407_s_at			EBma04_SQ004_H13_at
	Contig8503_at	Contig7408_s_at			HD01C09w_s_at
	Contig8521_s_at	HM03E02u_at			Contig5448_at
	Contig8550_s_at	Contig8619_at			Contig23446_at
	Contig8553_at	HVSMEk0006G04r2_s_at			Contig3902_at
	Contig8562_at	Contig16226_at			Contig8118_at
	Contig8585_at	Contig1786_s_at			Contig7887_at
	Contig8591_at	Contig3983_at			Contig20140_at
	Contig85_x_at	Contig12233_at			Contig224_s_at
	Contig8640_at	Contig11376_at			Contig2951_at
	Contig8641_at	Contig13676_at			Contig14278_at
	Contig8658_at	Contig7787_at			Contig17929_at
	Contig869_x_at	Contig4622_s_at			rbaal1k20_s_at
	Contig86_at	Contig793_x_at			Contig2010_at
	Contig8702_at	Contig241_x_at			Contig9624_at
	Contig8703_at	Contig10898_at			Contig21718_at
	Contig8821_at	Contig9840_at			Contig12433_at
	Contig8824_at	HVSMEf0013I09r2_at			HA10M12u_s_at
	Contig8827_at	HVSMEi0003G04r2_s_at			Contig10864_at
	Contig8843_at	Contig12479_at			EBro08_SQ007_B12_s_at
	Contig8891_at	Contig13689_at			Contig11505_at
	Contig8895_at	HW01B08u_at			Contig2789_at
	Contig8905_at	Contig17140_at			Contig11994_at
	Contig8958_at	Contig9938_at			Contig2115_at
	Contig9000_at	Contig17178_at			Contig11602_at
	Contig9037_at	Contig10000_s_at			Contig16913_at
	Contig9045_at	Contig12375_at			EBpi07_SQ001_P12_at
	Contig9060_at	Contig497_s_at			Contig1721_at
	Contig9074_at	Contig6407_s_at			Contig7003_at
	Contig9112_at	Contig16582_at			HVSMEi0002I06r2_s_at
	Contig9116_at	Contig15977_at			EBem08_SQ004_K17_at
	Contig9147_at	Contig254_x_at			Contig1713_s_at
	Contig9172_s_at	Contig3157_at			Contig24771_at
	Contig9194_at	Contig5782_at			Contig7507_at
	Contig91_at	Contig9844_at			HU11E18u_at
	Contig9207_at	EBpi01_SQ004_E18_at			Contig6282_at
	Contig9216_at	Contig7356_at			Contig13792_s_at
	Contig9226_at	Contig8464_at			Contig19860_at
	Contig9265_at	Contig5734_at			Contig13562_at
	Contig9273_at	Contig6633_at			Contig5474_at
	Contig9294_at	Contig23467_at			Contig18536_at
	Contig9308_s_at	rbags14a15_s_at			Contig2248_at
	Contig9333_s_at	Contig12150_at			Contig11055_at
	Contig9342_at	Contig9320_at			HVSMEk0023F20r2_s_at
	Contig9366_at	Contig1785_at			Contig9104_s_at
	Contig9371_at	Contig9492_at			Contig7886_at
	Contig9373_at	HT12G07u_s_at			Contig20130_at
	Contig9392_at	Contig11944_at			Contig7004_at
	Contig9394_at	Contig9520_at			Contig3685_at
	Contig9430_at	Contig15712_s_at			Contig23663_at
	Contig9457_at	Contig13939_at			Contig13438_at
	Contig9468_at	Contig9486_at			Contig24196_at
	Contig9470_at	Contig21135_at			Contig25441_at
	Contig9473_at	rbaak31l19_s_at			Contig13556_at
	Contig94_at	Contig14459_at			HF22I06r_at
	Contig9507_at	Contig18894_at			Contig24822_at
	Contig9521_at	Contig21604_at
	Contig9541_at	Contig245_s_at
	Contig9562_at	Contig7304_s_at
	Contig9564_at	Contig8622_at
	Contig9621_s_at	Contig14350_at
	Contig96_s_at	Contig8031_at
	Contig971_at	HVSMEa0001L07r2_s_at
	Contig9733_s_at	Contig14886_at
	Contig9737_s_at	Contig6706_at
	Contig9750_at	Contig526_x_at
	Contig9754_at	Contig1616_at
	Contig9758_s_at	Contig6972_at
	Contig980_at	Contig16592_at
	Contig9813_at	Contig17920_at
	Contig9870_at	Contig4255_s_at
	Contig9874_s_at	Contig7245_s_at
	Contig9887_at	Contig20128_at
	Contig9939_at	Contig523_x_at
	Contig9960_at	Contig1771_s_at
	Contig9965_at	Contig9171_s_at
	Contig9990_at	Contig6295_at
	Contig9996_at	Contig15420_at
	Contig9_at	Contig9918_at
	Contig9_x_at	Contig11951_at
	EBem05_SQ001_F09_at	HVSMEa0011L14r2_s_at
	EBem05_SQ002_E15_at	Contig10891_s_at
	EBem05_SQ003_L06_at	Contig1278_s_at
	EBem05_SQ004_K20_at	Contig12602_at
	EBem06_SQ004_E23_s_at	Contig2041_at
	EBem09_SQ005_H10_s_at	EBro03_SQ005_P05_at
	EBem10_SQ001_I24_s_at	Contig549_x_at
	EBem10_SQ001_P13_s_at	Contig371_x_at
	EBem10_SQ002_L14_s_at	HU03F22u_at
	EBem10_SQ004_D16_at	Contig2878_at
	EBma01_SQ005_P22_s_at	Contig21645_at
	EBma03_SQ003_L08_at	Contig16765_at
	EBpi01_SQ002_A19_at	Contig10560_at
	EBpi01_SQ002_F17_s_at	Contig13834_at
	EBpi01_SQ002_J16_at	Contig16568_at
	EBpi01_SQ002_L02_at	Contig21232_at
	EBpi01_SQ002_L02_x_at	Contig20966_at
	EBpi01_SQ004_I24_s_at	Contig11534_at
	EBpi01_SQ005_I12_x_at	Contig8631_at
	EBpi03_SQ003_P13_at	Contig3622_s_at
	EBpi05_SQ002_I18_s_at	Contig24618_at
	EBpi07_SQ002_E23_s_at	Contig25703_at
	EBpi07_SQ002_J15_at	Contig12029_s_at
	EBpi07_SQ002_L11_s_at	Contig10484_at
	EBro01_SQ003_E14_s_at	Contig17682_at
	EBro02_SQ006_C03_at	Contig15143_at
	EBro03_SQ001_C05_at	Contig13674_at
	EBro03_SQ004_E10_at	Contig4326_s_at
	EBro03_SQ005_P18_at	Contig13436_at
	EBro03_SQ005_P18_x_at	Contig11429_at
	EBro04_SQ001_J04_at	HD13B05r_s_at
	EBro04_SQ003_H15_s_at	Contig20788_s_at
	EBro06_SQ001_B02_at	Contig19854_s_at
	EBro07_SQ003_G24_s_at	HVSMEi0006K11r2_at
	EBro08_SQ003_I19_s_at	Contig16411_at
	EBro08_SQ004_A23_at	HVSMEi0006K11r2_s_at
	EBro08_SQ004_I20_at	Contig9331_s_at
	EBro08_SQ009_L23_at	Contig13286_at
	EBro08_SQ010_F19_at	HS09O21u_at
	EBro08_SQ010_O16_at	Contig14476_at
	EBro08_SQ012_H23_at	Contig5939_at
	HA01F07u_at	Contig2894_s_at
	HA03A11u_at	Contig765_x_at
	HA03B13u_s_at	EBro08_SQ007_P13_at
	HA03G23u_at	Contig3807_at
	HA03I22u_s_at	Contig12070_at
	HA10J02u_at	Contig4315_at
	HA11J15u_s_at	Contig24845_at
	HA12K13u_at	Contig20744_at
	HA12K13u_s_at	EBem10_SQ004_P21_x_at
	HA13E08r_s_at	HW09L19u_at
	HA16L09r_s_at	Contig3903_x_at
	HA22C01r_s_at	Contig1053_at
	HA28D21r_at	Contig16005_at
	HB09G01w_s_at	Contig17756_at
	HB19M13r_s_at	EBem05_SQ002_E15_at
	HB24E05r_s_at	Contig18569_at
	HC112E03_T3_s_at	Contig3059_at
	HE01F04u_s_at	Contig3903_at
	HF21J01r_at	Contig25806_at
	HF25I22r_at	Contig17284_at
	HI04A06u_at	Contig21251_at
	HK03H05r_s_at	Contig11076_at
	HK06N02r_s_at	Contig11684_at
	HM02O03r_s_at	Contig14618_at
	HM10K10r_at	EBem08_SQ004_K18_at
	HO04L23S_at	Contig13714_at
	HP01E21w_s_at	HVSMEf0008K18r2_at
	HR01M21u_at	Contig7616_at
	HS01M21w_s_at	Contig10140_s_at
	HS04L14u_at	Contig23336_at
	HS05L19u_x_at	Contig5364_at
	HS06A14u_s_at	Contig4591_at
	HS06C04u_s_at	Contig13155_at
	HS06C20u_s_at	Contig14416_at
	HS06G05u_s_at	Contig2027_x_at
	HS07J16u_at	EBem05_SQ002_D05_s_at
	HS07M18u_s_at	Contig24491_at
	HS07O05u_s_at	Contig13413_at
	HS09K11u_s_at	Contig23811_at
	HS09O21u_at	Contig8085_at
	HS14L05r_x_at	baak1k18_s_at
	HS16P03u_at	Contig572_at
	HS17D15r_s_at	Contig3819_at
	HS18E03u_at	EBem10_SQ002_C21_at
	HS18J23u_s_at	Contig13623_at
	HT05J08u_at	HVSMEa0001J12r2_at
	HT08H03u_s_at	Contig8622_s_at
	HT11A05u_s_at	Contig14994_at
	HT11B22u_s_at	Contig2638_at
	HT11M09u_at	Contig11677_s_at
	HT11O15u_s_at	Contig22004_at
	HU03F22u_at	Contig13511_at
	HU05D16u_s_at	Contig10822_at
	HU05G03u_s_at	Contig5673_at
	HU08H24u_s_at	Contig17768_at
	HU09K13u_s_at	Contig14330_at
	HU09N08u_at	Contig22868_at
	HU10K22u_s_at	Contig12417_at
	HU12P09u_s_at	Contig5371_at
	HU13D04u_x_at	HVSMEb0011O06r2_at
	HU14D24u_s_at	Contig5468_at
	HU14M07u_s_at	Contig2564_at
	HV01L03w_at	Contig22899_at
	HV02C03u_at	Contig25215_at
	HV03N17u_s_at	EBro03_SQ006_J01_at
	HV05A08u_x_at	Contig10115_at
	HV06O23u_at	Contig19634_at
	HV10I20u_at	EBem05_SQ002_F23_at
	HV12E17u_at	Contig2853_at
	HV12J02u_s_at	Contig2483_at
	HV12O17u_x_at	Contig3772_at
	HV14J05u_x_at	Contig9267_s_at
	HV14K04u_s_at	Contig9061_at
	HVSMEa0001B10r2_s_at	Contig13073_at
	HVSMEa0001B10r2_x_at	Contig24253_at
	HVSMEa0001L07r2_s_at	Contig2993_at
	HVSMEa0001M07r2_at	Contig15187_at
	HVSMEa0002K15r2_s_at	Contig19196_at
	HVSMEa0008M19r2_at	Contig13271_at
	HVSMEa0011H16r2_at	HT11A05u_s_at
	HVSMEa0014K13r2_s_at	Contig2406_at
	HVSMEa0015G15r2_s_at	Contig14067_at
	HVSMEa0015K08r2_at	EBpi01_SQ004_D13_at
	HVSMEb0002A22r2_at	HVSMEf0010L20r2_at
	HVSMEb0006O18r2_at	HVSMEf0021G22r2_at
	HVSMEb0006O18r2_s_at	Contig26313_at
	HVSMEb0007M04r2_s_at	Contig21862_at
	HVSMEb0009H14r2_x_at	Contig4507_at
	HVSMEb0012C16r2_s_at	Contig2083_s_at
	HVSMEc0005D12r2_s_at	HVSMEf0001L22r2_at
	HVSMEc0015B20r2_at	Contig23889_at
	HVSMEf0002A21r2_at	Contig14295_at
	HVSMEf0005J23f_s_at	HVSMEn0004M06f_s_at
	HVSMEf0009A08r2_at	Contig12545_at
	HVSMEf0009A08r2_s_at	Contig14094_at
	HVSMEf0013K24r2_s_at	Contig17107_at
	HVSMEf0016E08r2_at	Contig11203_at
	HVSMEf0017C20f2_at	Contig15773_at
	HVSMEf0017C20f2_s_at	rbaal38e14_x_at
	HVSMEf0019H18r2_s_at	Contig6516_at
	HVSMEf0020F06r2_at	Contig25640_at
	HVSMEf0020F06r2_s_at	Contig23961_at
	HVSMEg0001J09r2_at	HVSMEc0009P17f_s_at
	HVSMEg0002E24r2_s_at	Contig19672_at
	HVSMEg0003A16r2_s_at	Contig15682_at
	HVSMEg0003D06f_x_at	Contig25039_at
	HVSMEg0005E17r2_s_at	Contig11243_at
	HVSMEg0009N05r2_s_at	Contig14507_at
	HVSMEg0010A16r2_s_at	HVSMEf0011N09r2_at
	HVSMEg0013O07r2_x_at	Contig3284_x_at
	HVSMEh0087N20r2_x_at	Contig19727_at
	HVSMEh0099O01f_s_at	Contig13953_at
	HVSMEi0002B05r2_at	Contig11167_at
	HVSMEi0003G04r2_x_at	Contig5270_x_at
	HVSMEi0007G24r2_at	EBro02_SQ005_I23_at
	HVSMEi0008A06f2_s_at	Contig222_s_at
	HVSMEi0013O11r2_at	Contig19105_at
	HVSMEi0013P16r2_s_at	Contig15111_at
	HVSMEi0018O11r2_at	Contig20322_at
	HVSMEk0003G14r2_at	Contig2408_at
	HVSMEk0004K15r2_at	Contig209_s_at
	HVSMEk0005L21r2_s_at	Contig3517_at
	HVSMEk0006G12r2_s_at	EBro02_SQ006_O21_s_at
	HVSMEk0018M19r2_at	Contig4531_at
	HVSMEl0006J08r2_s_at	rbags18d19_at
	HVSMEl0010A17f_s_at	Contig3776_s_at
	HVSMEl0010B09r2_at	Contig12879_at
	HVSMEl0010O18r2_s_at	Contig5481_at
	HVSMEl0011L15f2_s_at	Contig16469_at
	HVSMEl0016K12r2_s_at	Contig13866_at
	HVSMEl0025N17f_at	Contig9613_at
	HVSMEm0001B08r2_at	Contig12649_at
	HVSMEm0008B04r2_s_at	Contig2024_at
	HVSMEm0019L10r2_s_at	Contig6836_at
	HVSMEn0003N13r2_s_at	Contig23262_at
	HVSMEn0013N19f_s_at	Contig4281_s_at
	HVSMEn0017G01f_s_at	Contig6740_at
	HVSMEn0020A01f_at	Contig9278_s_at
	HVSMEn0020J21r2_at	Contig18274_at
	HVSMEn0024O03f_s_at	Contig24149_at
	HV_CEa0005A05r2_s_at	Contig5612_at
	HV_CEb0008E13r2_at	Contig5128_s_at
	HW01E20u_x_at	Contig11361_at
	HW02E09u_s_at	Contig7712_at
	HW03F09u_at	Contig9187_at
	HW03F12u_s_at	Contig13350_at
	HW03F16u_at	Contig20186_at
	HW03F16u_s_at	Contig15867_at
	HW05C10u_s_at	Contig536_at
	HW07A09u_x_at	Contig22873_at
	HW07H20u_s_at	EBma04_SQ004_H13_at
	HW07M17u_s_at	HV_CEb0008E13r2_at
	HW08K10u_s_at	Contig1832_at
	HW08O18u_s_at	HD01C09w_s_at
	HW09H11u_s_at	HVSMEk0003G14r2_at
	HW09M17u_at	Contig10432_at
	HY08N20u_at	Contig5448_at
	HY10H19u_s_at	Contig11696_at
	HY10N04u_s_at	Contig4844_s_at
	HZ49G19r_at	Contig23446_at
	HZ52M24r_s_at	Contig3902_at
	M58754_at	Contig8118_at
	rbaal1k11_s_at	Contig26289_at
	rbaal3d15_s_at	Contig1832_x_at
	rbags16e12_at	Contig4008_at
	rbags16g09_s_at	Contig7887_at
	rbags1b15_x_at	Contig20140_at
	rbah15i08_s_at	Contig224_s_at
	rbah15o14_s_at	Contig2951_at
	rbah37c06_s_at	HVSMEh0099O01f_s_at
	rbah46h10_s_at	Contig14278_at
	rbasd15h01_s_at	Contig1701_s_at
	rbasd16a13_s_at	Contig17929_at
	rbasd23b02_s_at	Contig20160_at
	S0000200012H06F1_at	rbaal1k20_s_at
	S0000200065C10F1_at	Contig2010_at
	S0000700018E12F1_s_at	Contig49_x_at
	S0001100150B08F1_s_at	Contig7855_s_at
	U19359_s_at	Contig18451_at
		Contig610_at
		Contig9624_at
		Contig21718_at
		Contig7112_at
		Contig12433_at
		HA10M12u_s_at
		Contig3855_at
		Contig5612_s_at
		Contig10864_at
		Contig10934_at
		Contig23837_at
		EBro08_SQ007_B12_s_at
		Contig11505_at
		Contig2789_at
		Contig11994_at
		Contig2115_at
		Contig11602_at
		Contig16913_at
		EBpi07_SQ001_P12_at
		Contig8026_at
		Contig1721_at
		Contig10680_at
		Contig7003_at
		HVSMEi0002I06r2_s_at
		Contig3811_at
		EBem08_SQ004_K17_at
		Contig1713_s_at
		Contig24771_at
		Contig8824_at
		Contig7507_at
		HU11E18u_at
		HV14J05u_x_at
		Contig15772_at
		Contig3776_at
		Contig6445_at
		Contig11279_at
		Contig6282_at
		Contig3690_s_at
		Contig15430_at
		Contig1834_at
		EBro08_SQ010_O16_at
		Contig19400_at
		Contig10058_at
		Contig13792_s_at
		Contig3233_at
		EBem10_SQ001_I24_s_at
		Contig23325_at
		Contig3686_at
		Contig6087_at
		Contig5665_at
		Contig19860_at
		Contig3858_at
		Contig1830_at
		Contig13562_at
		Contig5474_at
		Contig11170_at
		Contig1832_s_at
		Contig4760_s_at
		Contig11968_at
		Contig6087_s_at
		Contig18536_at
		Contig9371_at
		Contig2248_at
		Contig11055_at
		HVSMEk0023F20r2_s_at
		Contig9104_s_at
		Contig7886_at
		Contig9567_at
		Contig20130_at
		EBro08_SQ010_F19_at
		Contig12584_s_at
		Contig7004_at
		Contig18319_at
		HVSMEl0010B09r2_at
		Contig3685_at
		Contig17639_at
		Contig23663_at
		Contig12708_at
		Contig13438_at
		Contig24196_at
		Contig3594_at
		Contig3427_at
		Contig14435_at
		Contig3288_x_at
		Contig25441_at
		Contig1830_s_at
		Contig13556_at
		Contig9392_at
		Contig2686_at
		HF22I06r_at
		HVSMEi0013O11r2_at
		Contig4461_at
		Contig12130_at
		Contig24605_at
		Contig24822_at
		HS04L14u_at
		HS09K11u_s_at
		Contig15076_at
		Contig5454_at
