# Supplementary material for: Transcriptional regulatory programs underlying barley germination and regulatory functions of Gibberellin and abscisic acid
Source: BMC Plant Biol. 2011 Jun 13;11:105. doi: 10.1186/1471-2229-11-105 (PMC3130657; doi:10.1186/1471-2229-11-105)
Supplement: Additional file 4 — Early Germination Regulated Cell Wall Genes. [file 1471-2229-11-105-S4.XLS]

## Sheet: Sheet3
Additional File 4: Early Germination Regulated Cell Wall Genes
Barley Probe-sets	Fold change in early Germination	Functional Category	Gene Function Annotation	Arabidopsis Orthologs	Fold change in 3 hours after imbibition
Contig7581_at	6.24	cell wall.precursor synthesis	putative UDP-N-acetylglucosamine pyrophosphorylase
Contig7492_at	5.84	cell wall.precursor synthesis.RHM	NAD-dependent epimerase/dehydratase family protein	AT1G78570	2.17255
Contig7492_s_at	4.6	cell wall.precursor synthesis.RHM	NAD-dependent epimerase/dehydratase family protein	AT1G78570	2.17255
Contig2143_s_at	9.56	cell wall.precursor synthesis.UGD	putative UDP-glucose dehydrogenase	AT5G15490	2.07937
HW06A08u_s_at	6.09	cell wall.precursor synthesis.UGD	putative UDP-glucose dehydrogenase	AT5G15490	2.07937
Contig16001_at	3.22	cell wall.precursor synthesis.GAE	NAD-dependent epimerase/dehydratase family protein	AT4G30440	2.50934
Contig4452_at	6.96	cell wall.cellulose synthesis	putative cellulose synthase catalytic subunit
Contig3276_s_at	5.87	cell wall.cellulose synthesis	putative cellulose synthase catalytic subunit
rbasd15h01_s_at	4.24	cell wall.cellulose synthesis	putative cellulose synthase catalytic subunit
HK04P18r_s_at	7.27	cell wall.cellulose synthesis	putative cellulose synthase catalytic subunit
Contig5706_at	9.72	cell wall.cellulose synthesis	Cellulose synthase	AT3G03050	2.89459
Contig6782_at	12.67	cell wall.cell wall proteins.AGPs	putative arabinogalactan-like protein
Contig7789_at	5.28	cell wall.cell wall proteins.AGPs	putative arabinogalactan-like protein
Contig9531_at	8.47	cell wall.cell wall proteins.LRR	putative extensin-like protein	AT4G13340	13.4599
HA06i14r_s_at	3.27	cell wall.cell wall proteins.RGP	reversibly glycosylated polypeptide
HY04F23u_s_at	0.13	cell wall.degradation.mannan-xylose-arabinose-fucose	putative mannan endo-1,4-beta-mannosidase	AT5G66460	0.482389
Contig6433_at	0.1	cell wall.degradation.mannan-xylose-arabinose-fucose	putative mannan endo-1,4-beta-mannosidase	AT5G66460	0.482389
Contig2671_at	16.12	cell wall.degradation.mannan-xylose-arabinose-fucose	xyloglucan endo-1,4-beta-D-glucanase	AT4G25810	5.29217
Contig10778_s_at	3.13	cell wall.degradation.pectate lyases and polygalacturonases	putative polygalacturonase isoenzyme 1 beta subunit
Contig6091_at	13.33	cell wall.degradation.pectate lyases and polygalacturonases	polygalacturonase-inhibiting protein
Contig7394_at	18.14	cell wall.modification	expansin
Contig12692_s_at	0.32	cell wall.modification	xyloglucan endotransglycosylase
Contig7055_at	3.35	cell wall.modification	alpha-expansin
Contig2873_s_at	9.72	cell wall.modification	expansin
Contig2876_at	10	cell wall.modification	beta-expansin
Contig3674_at	4.86	cell wall.modification	expansin
Contig22868_at	23.49	cell wall.modification	putative xyloglucan endotransglycosylase	AT3G23730	5.00824
Contig2669_at	10.11	cell wall.modification	xyloglucan endo-1,4-beta-D-glucanase	AT4G25810	5.29217
Contig2670_x_at	11.45	cell wall.modification	xyloglucan endo-1,4-beta-D-glucanase	AT4G25810	5.29217
Contig9990_at	8.45	cell wall.pectin*esterases.PME	putative pectin methylesterase
