# Supplementary material for: Transcriptional regulatory programs underlying barley germination and regulatory functions of Gibberellin and abscisic acid
Source: BMC Plant Biol. 2011 Jun 13;11:105. doi: 10.1186/1471-2229-11-105 (PMC3130657; doi:10.1186/1471-2229-11-105)
Supplement: Additional file 5 — Genes Differentially Regulated by Both GA and Germination Genes. [file 1471-2229-11-105-S5.XLS]

## Sheet: GA1328_Germination4492_610
Additional File 5. Genes Differentially Regulated by Both GA and Germination
Probe ID	Description of homologous genes in other species	GA/Control	S1/S0	S2/S0	S3/S0	S4/S0	S5/S0
baak20j05_s_at	integral membrane family protein [Arabidopsis thaliana]	0.19081	1.22	1.38	5.92	13.05	6.1
baak46e09_s_at	myb family transcription factor, putative / phosphate starvation response regulator, putative (PHR1) [Arabidopsis	0.21465	0.91	0.32	0.13	0.29	0.92
basd23g06_s_at	putative dehydration-responsive protein RD22 precursor [Oryza sativa (japonica cultivar-group)]	6.44975	1.39	1.75	2.09	4.6	12.42
Contig10067_s_at	putative seed maturation protein [Oryza sativa (japonica cultivar-group)]	0.25165	1.2	0.62	0.16	0.15	0.14
Contig10096_at	Hypothetical protein [Oryza sativa (japonica cultivar-group)]	7.72534	1.5	1.43	0.3	0.52	0.25
Contig10131_s_at	dehydroascorbate reductase [Arabidopsis thaliana]	0.23119	1.03	0.88	1.33	1.54	7.02
Contig10192_at	OSJNBa0088A01.13 [Oryza sativa (japonica cultivar-group)]	3.83073	1.26	0.18	0.09	0.14	0.12
Contig10207_s_at	dehydrin 11 [Hordeum vulgare]	0.09593	0.76	0.11	0.02	0.01	0
Contig10258_s_at	putative temperature stress-induced lipocalin [Oryza sativa (japonica cultivar-group)]	0.27625	1.11	0.97	0.15	0.11	0.08
Contig10306_at	heavy-metal-associated domain-containing protein [Arabidopsis thaliana]	15.2179	0.86	0.96	1.6	8.77	87.04
Contig10306_s_at	heavy-metal-associated domain-containing protein [Arabidopsis thaliana]	8.40545	1.04	1.16	1.14	4.61	45.26
Contig10441_at	unknown protein [Oryza sativa (japonica cultivar-group)]	0.11729	0.89	0.4	0.24	0.28	0.24
Contig10449_at	hypothetical protein [Oryza sativa (japonica cultivar-group)]	0.19888	0.89	0.57	0.25	0.22	0.27
Contig10484_at	VIVIPAROUS1 protein [Triticum aestivum]	0.26579	1	0.87	0.18	0.22	0.07
Contig10563_at	P0452F10.18 [Oryza sativa (japonica cultivar-group)]	0.10094	0.7	0.44	0.19	0.15	0.19
Contig10573_s_at	unknown [Arabidopsis thaliana]	3.59877	1.25	1.68	13.69	6.36	5.64
Contig10670_at	putative anthocyanin 5-O-glucosyltransferase [Oryza sativa (japonica cultivar-group)]	0.23842	2.78	11.9	2.1	1.45	3.22
Contig10686_s_at	thaumatin-like protein, putative / pathogenesis-related protein, putative [Arabidopsis thaliana]	18.1229	1.22	2.38	15.1	17.69	7.69
Contig1073_s_at	oleosin 2 - barley emb|CAA57995.1| low molecular weight oleosin [Hordeum vulgare subsp. vulgare]	0.06576	0.7	0.56	0.04	0.02	0.01
Contig1075_at	oleosin 2 - barley emb|CAA57995.1| low molecular weight oleosin [Hordeum vulgare subsp. vulgare]	0.21025	0.95	0.77	0.25	0.17	0.11
Contig1075_x_at	oleosin 2 - barley emb|CAA57995.1| low molecular weight oleosin [Hordeum vulgare subsp. vulgare]	0.20377	0.92	0.82	0.21	0.16	0.09
Contig10815_at	putative senescence-associated protein [Oryza sativa (japonica cultivar-group)]	8.09858	1.17	1.33	11.86	6.35	5.26
Contig10901_at	putative GTP-binding protein(RAB11G) [Oryza sativa (japonica cultivar-group)]	0.29631	0.88	4.34	2.95	2.73	1.91
Contig11055_at	OSJNBb0091E11.4 [Oryza sativa (japonica cultivar-group)]	0.19242	1.17	1.19	0.48	0.49	0.12
Contig11129_at	no match	0.03132	0.81	0.27	0.03	0.03	0.05
Contig11133_at	P0518F01.5 [Oryza sativa (japonica cultivar-group)]	3.55448	1.03	1.29	2.7	3.6	3.42
Contig11235_at	putative 50S ribosomal protein L13 [Oryza sativa (japonica cultivar-group)]	0.30287	1.34	1.29	3.68	4.88	1.33
Contig11243_at	glycoside hydrolase family 28 protein / polygalacturonase (pectinase) family protein [Arabidopsis thaliana]	8.0944	0.91	0.94	1.29	1.45	4.81
Contig11250_s_at	hypothetical protein T22H22.20 [imported]	5.78169	0.75	1.09	5.14	7.1	7.01
Contig11279_at	unnamed protein product [Oryza sativa (japonica cultivar-group)]	0.27036	1.01	0.62	0.14	0.05	0.01
Contig11326_at	no match	3.14887	1.26	1.32	1.86	2.62	4.16
Contig11424_at	Epa4p [Candida glabrata]	0.30379	0.69	0.66	0.7	5.77	65.37
Contig11450_at	expressed protein [Arabidopsis thaliana]	0.15256	0.73	0.21	0.09	0.06	0.04
Contig11466_at	hypothetical protein F16J13.140 - Arabidopsis thaliana emb|CAB40948.1| putative protein [Arabidopsis thaliana]	7.16936	0.69	0.25	0.11	0.08	0.1
Contig1157_at	Histone H2B pir||S22323 histone H2B - wheat emb|CAA42530.1| histone H2B [Triticum aestivum]	0.29713	0.63	1.37	31.94	24.15	21.8
Contig11583_at	Beta-galactosidase precursor (Lactase) pir||S41889 beta-galactosidase (EC 3.2.1.23) - garden asparagus	86.4295	1.23	1.23	2.98	4.54	4.05
Contig11591_at	deoxynucleoside kinase family [Arabidopsis thaliana]	0.16621	0.9	0.65	0.3	0.21	0.28
Contig11611_at	EBNA-3B [cercopithicine herpesvirus 15]	0.00967	1.12	0.29	0.12	0.04	0.03
Contig11654_at	OSJNBb0020J19.7 [Oryza sativa (japonica cultivar-group)]	7.76247	1.47	2.54	3.04	4.64	3.42
Contig11708_at	cytochrome P450 family protein [Arabidopsis thaliana]	3.68503	1.12	3.04	0.95	0.8	0.75
Contig11754_at	hypothetical protein [Oryza sativa (japonica cultivar-group)]	0.33017	0.62	0.52	0.37	0.29	0.32
Contig11767_at	unknown protein [Oryza sativa (japonica cultivar-group)]	3.01081	0.56	0.18	0.11	0.13	0.12
Contig11778_at	probable ATP-dependent CLPB protein [imported]	0.32208	1	0.32	0.18	0.16	0.16
Contig11952_at	'unknown protein, contains IQ calmodulin-binding motif' [Oryza sativa (japonica cultivar-group)]	3.12758	1.09	1.18	6.51	7.83	11.97
Contig12017_at	protein F10B6.18 [imported]	0.30246	0.84	0.37	0.35	0.31	0.33
Contig12046_at	no match	8.05892	0.94	0.9	0.93	14.01	22.11
Contig12130_at	Wiskott-Aldrich syndrome protein homolog - fission yeast (Schizosaccharomyces pombe) gb|AAB92587.1| Wiskott-Aldrich Syndrome protein homolog	0.07979	0.8	0.13	0.04	0.01	0
Contig12147_at	phi-1 [Nicotiana tabacum]	74.8442	1.84	23.69	1.75	2.1	5.13
Contig1222_s_at	plasma membrane integral protein ZmPIP2-1 [Zea mays]	0.31419	0.79	0.55	2.65	3.37	2.62
Contig1223_at	OSJNBa0019D11.16 [Oryza sativa (japonica cultivar-group)]	80.7178	1.01	0.29	1.55	1.06	0.92
Contig12232_at	OSJNBb0086G13.7 [Oryza sativa (japonica cultivar-group)]	0.25364	1	0.25	0.02	0.01	0.01
Contig12252_at	unnamed protein product [Arabidopsis thaliana]	0.29805	0.86	0.87	3.1	4.5	3.12
Contig12279_at	chloroplast FtsZ-like protein [imported]	0.30888	1.05	0.72	0.44	0.23	0.4
Contig12281_at	expressed protein [Arabidopsis thaliana]	0.21695	1.08	0.61	0.21	0.15	0.19
Contig12302_at	putative AAA-type ATPase [Oryza sativa (japonica cultivar-group)]	0.20638	11.83	24.54	2.12	3.48	1.7
Contig12362_s_at	OSJNBa0008M17.8 [Oryza sativa (japonica cultivar-group)]	0.1151	1.39	9.29	1.49	1.64	1.75
Contig12407_at	unknown [Arabidopsis thaliana]	15.6645	0.77	0.24	0.2	0.23	0.16
Contig12416_at	putative zinc-metallothionein [Oryza sativa (japonica cultivar-group)]	0.10602	0.5	0.26	0.06	0.05	0.03
Contig12484_at	P0031D11.2 [Oryza sativa (japonica cultivar-group)]	0.11247	0.81	0.06	0.05	0.12	0.17
Contig12580_at	unnamed protein product [Oryza sativa (japonica cultivar-group)]	144.54	1.05	0.9	0.95	8.65	29.76
Contig12581_at	hypothetical protein At2g24100 [imported]	0.30571	1.15	1.22	0.22	0.28	0.23
Contig12583_at	PGPS/D12 [Petunia x hybrida]	0.11217	0.84	1.07	0.17	0.13	0.04
Contig12584_s_at	PGPS/D12 [Petunia x hybrida]	0.06091	0.87	0.95	0.18	0.13	0
Contig12657_at	no match	3.25258	0.98	0.96	1.71	2.82	4.43
Contig12678_at	sugar transporter, putative [Arabidopsis thaliana]	0.21702	0.99	0.28	0.15	0.1	0.11
Contig1269_at	S-adenosylmethionine synthetase 1 (Methionine adenosyltransferase 1) (AdoMet synthetase 1) pir||T06180 methionine adenosyltransferase (EC 2.	0.1301	1.2	2.27	10.47	12.44	12.92
Contig12697_at	putative lanthionine synthetase [Oryza sativa (japonica cultivar-group)]	0.16199	1.03	0.53	0.17	0.11	0.08
Contig12708_at	heat shock protein 70 family protein / HSP70 family protein [Arabidopsis thaliana]	0.13392	1.13	0.53	0.1	0.03	0.01
Contig12748_at	COG1116: ABC-type nitrate/sulfonate/bicarbonate transport system, ATPase component [Azotobacter vinelandii]	0.26101	0.96	0.55	0.1	0.07	0.02
Contig12798_at	NADPH-thioredoxin reductase [Triticum aestivum]	0.3285	1.24	2.45	2.82	3.31	2.29
Contig12893_at	putative polygalacturonase [Oryza sativa (japonica cultivar-group)]	0.29122	0.89	1.48	2.53	4.12	6.5
Contig12954_at	no match	21.8137	1.39	1.1	6.05	9.94	39.73
Contig12969_s_at	P0690B02.4 [Oryza sativa (japonica cultivar-group)]	7.41696	2.44	4.54	4.45	7.06	4.37
Contig1309_at	no match	0.07255	0.96	0.36	4.47	10.14	6.99
Contig13096_at	UDP-galactose/UDP-glucose transporter, putative [Arabidopsis thaliana]	7.92468	0.92	2.56	19.25	10.21	6.34
Contig13155_at	P0702B09.9 [Oryza sativa (japonica cultivar-group)]	0.24673	0.8	0.56	0.62	0.32	0.13
Contig13190_at	unknown protein [Oryza sativa]	10.95	1.24	0.44	0.59	0.32	1.14
Contig13294_at	cis-zeatin O-glucosyltransferase 2 [Zea mays]	24.6183	1.04	1.04	6.06	11.93	7.22
Contig13615_at	VQ motif-containing protein [Arabidopsis thaliana]	0.28591	1.6	0.71	0.3	0.34	0.38
Contig13656_at	OSJNBb0062H02.5 [Oryza sativa (japonica cultivar-group)]	4.64061	0.99	0.46	0.12	0.25	0.58
Contig13674_at	putative beta-xylosidase [Triticum aestivum]	176.74	0.78	0.77	1.12	6.03	7.39
Contig13690_at	unknown protein [Oryza sativa (japonica cultivar-group)]	7.18043	1.3	6.05	1.23	0.83	0.64
Contig13717_at	Dof zinc finger protein [Oryza sativa]	4.07555	1.09	2.13	4.01	2.91	2.7
Contig13740_at	unknown protein [Oryza sativa (japonica cultivar-group)]	3.98013	2.83	9.89	1.29	2.58	2.19
Contig13792_s_at	1,4-beta-D xylan xylanohydrolase [Hordeum vulgare]	113.82	0.97	0.97	1.05	0.92	4.02
Contig13811_at	protein phosphatase type 2C [Lotus japonicus]	0.04643	0.93	0.37	0.01	0	0
Contig13837_at	replication factor C 36kDa subunit [Oryza sativa (japonica cultivar-group)]	0.19125	1.61	2	4.65	2.61	1.97
Contig13855_at	hypothetical protein [Oryza sativa (japonica cultivar-group)]	0.27867	0.91	0.21	0.06	0.04	0.02
Contig1391_at	actin [Oryza sativa (japonica cultivar-group)]	3.86602	1.15	3.78	9.52	17.81	14.78
Contig13977_at	no match	0.27737	0.99	1.03	1.87	14.48	52.68
Contig14017_at	proteophosphoglycan, membrane-associated [imported]	3.91001	1.25	3.31	1.72	1.38	1.61
Contig14067_at	unknown [Arabidopsis thaliana]	35.0664	1.16	1.76	1.17	1.12	3.73
Contig14134_at	unknown protein [Oryza sativa (japonica cultivar-group)]	14.9338	2.13	2.32	5.34	11.59	21.19
Contig14242_at	putative cinnamoyl CoA reductase [Oryza sativa (japonica cultivar-group)]	0.15055	0.74	0.4	0.25	0.26	0.32
Contig14295_at	putative anthocyanin 5-aromatic acyltransferase [Oryza sativa (japonica cultivar-group)]	0.13667	0.83	0.44	0.16	0.12	0.02
Contig14304_at	glutathione S-transferase GST 42 [Zea mays]	0.16983	1.23	2.58	0.35	0.28	0.14
Contig14342_at	putative chloroplast nucleoid DNA-binding protein [Brassica oleracea]	28.2106	0.91	0.84	0.94	4.01	40.55
Contig14397_at	FAD-binding domain-containing protein [Arabidopsis thaliana]	84.9782	1.4	2.81	2.57	8.07	16.81
Contig14403_at	unnamed protein product [Arabidopsis thaliana]	0.14583	0.93	0.34	0.13	0.11	0.04
Contig14415_at	protein kinase -like [Oryza sativa (japonica cultivar-group)]	0.24464	0.83	0.92	0.1	0.1	0.06
Contig14426_at	cinnamoyl-CoA reductase [Populus balsamifera subsp. trichocarpa]	10.5286	0.9	0.87	1.71	12.27	14.62
Contig14507_at	zinc-induced protein-like [Oryza sativa (japonica cultivar-group)]	0.0256	1.17	0.56	0.59	0.65	0.05
Contig14576_at	OSJNBb0028M18.5 [Oryza sativa (japonica cultivar-group)]	0.17141	0.87	0.84	0.44	0.42	0.16
Contig14625_at	P0460C04.29 [Oryza sativa (japonica cultivar-group)]	0.04628	0.71	0.43	0.13	0.08	0.03
Contig14868_at	unknown protein [Oryza sativa (japonica cultivar-group)]	0.02789	0.51	0.22	0.06	0.02	0.01
Contig14924_s_at	pherophorin [Volvox carteri f. nagariensis]	15.6301	1.32	14.36	13.84	21.64	30.82
Contig14964_at	AT5g45290/K9E15_7 [Arabidopsis thaliana]	0.2234	0.97	1.96	3.87	4.01	2.8
Contig15038_at	OSJNBa0039C07.7 [Oryza sativa (japonica cultivar-group)]	34.7698	0.85	1.07	1.5	3.55	5.03
Contig15076_at	embryonic abundant protein, group 3 - wheat (fragment) gb|AAA34267.1| group 3 late embryogenesis abundant protein	0.18002	0.92	0.29	0.04	0.02	0
Contig15143_at	legumin-like protein [Zea mays]	28.98	1.05	0.99	4.54	29.25	8.72
Contig15186_at	OSJNBa0041A02.21 [Oryza sativa (japonica cultivar-group)]	10.8644	0.62	0.39	0.23	0.2	0.17
Contig15302_at	OSJNBa0060P14.16 [Oryza sativa (japonica cultivar-group)]	8.18445	1.62	9.97	4.61	6.33	3.57
Contig15310_at	S-adenosylmethionine:2-demethylmenaquinone methyltransferase-like protein [Oryza sativa (japonica cultivar-group)]	0.22399	0.77	0.38	0.3	0.31	0.3
Contig15430_at	2,3-bisphosphoglycerate-independent phosphoglycerate mutase (Phosphoglyceromutase) (BPG-independent PGAM) (PGAM-I) pir||S60473 phosphoglycer	0.19639	0.94	0.76	0.18	0.09	0.02
Contig15493_at	calmodulin-binding heat-shock protein - common tobacco gb|AAB34987.1| calmodulin-binding heat-shock protein; CaMBP [Nicotiana tabacum]	0.17048	1.08	0.68	0.34	0.29	0.37
Contig15513_at	putative cytochrome P450 [Oryza sativa (japonica cultivar-group)]	0.16031	0.74	0.37	0.05	0.02	0.01
Contig15595_at	putative heat shock transcription factor [Oryza sativa (japonica cultivar-group)]	0.08252	0.66	0.11	0.11	0.1	0.1
Contig1560_at	OSJNBb0012E08.10 [Oryza sativa (japonica cultivar-group)]	3.1765	1.31	1.6	6.12	4.4	2.69
Contig15646_at	At1g55140 [Arabidopsis thaliana]	0.23909	1.16	1.07	1.12	1.66	5.78
Contig15670_at	P0529E05.19 [Oryza sativa (japonica cultivar-group)]	3.58596	1.07	4.01	7.63	3.88	1.79
Contig15719_at	CBL-interacting protein kinase 16 (CIPK16) [Arabidopsis thaliana]	5.41494	2.26	4.06	0.98	1.3	2.31
Contig15752_s_at	arm repeat protein [Oryza sativa (japonica cultivar-group)]	4.49229	3.03	5.5	0.97	1.19	1.51
Contig15820_at	putative CBL-interacting protein kinase [Oryza sativa (japonica cultivar-group)]	29.1926	1.56	4.04	1.65	2.18	3.24
Contig15845_s_at	dehydrin 12 [Hordeum vulgare]	0.19412	0.66	0.2	0.07	0.05	0.05
Contig16010_at	putative 1,4-beta-xylanase [Oryza sativa (japonica cultivar-group)]	73.0436	0.76	2.48	45.93	31.5	54.41
Contig16024_at	cytokinin dehydrogenase [Hordeum vulgare]	26.6768	0.77	2.48	4.35	4.13	2.75
Contig16113_at	expressed protein [Arabidopsis thaliana]	7.31066	0.97	3.26	6.28	4.79	5.95
Contig16137_at	putative pyruvate kinase [Oryza sativa (japonica cultivar-group)]	0.19023	1.03	0.71	3.18	8.53	13
Contig16216_at	sodium proton exchanger / Na+/H+ exchanger 4 (NHX4) [Arabidopsis thaliana]	0.1235	1.05	0.46	0.08	0.04	0.02
Contig16219_at	OSJNBa0014K14.6 [Oryza sativa (japonica cultivar-group)]	0.2902	0.88	0.52	0.18	0.14	0.16
Contig16262_at	putative Hsp70 binding protein [Oryza sativa (japonica cultivar-group)]	0.23005	0.93	0.47	0.12	0.05	0.02
Contig16327_at	little protein 1 [Oryza sativa (japonica cultivar-group)]	0.03324	0.82	0.08	0	0	0
Contig16397_at	expressed protein [Arabidopsis thaliana]	0.04408	0.99	0.98	1.36	5.44	7.66
Contig16423_at	T6D22.1 [Arabidopsis thaliana]	0.27166	1.07	0.39	0.34	0.25	0.21
Contig1646_s_at	glutamine synthetase isoform GSr1 [Triticum aestivum]	6.63327	0.59	0.59	1.74	15.87	46.7
Contig16475_at	sucrose-phosphate synthase [Triticum aestivum]	59.2795	1.04	0.86	2.66	18.41	22.42
Contig16487_at	putative protein [Sorghum bicolor]	10.1243	1.01	5.4	5.19	5.03	2.45
Contig16494_s_at	putative glycerophosphoryl diester phosphodiesterase [Oryza sativa (japonica cultivar-group)]	3.60573	1.32	1.26	15.84	61.34	21.1
Contig16563_at	hypothetical protein~predicted by GENSCAN etc. [Oryza sativa (japonica cultivar-group)]	0.29059	0.69	0.3	0.04	0.02	0.02
Contig16611_at	putative amino acid permease 6 [Oryza sativa (japonica cultivar-group)]	38.7752	1.55	2.43	5.42	10.73	13.63
Contig16632_at	no match	3.68956	0.98	3.48	2.82	2.53	2.52
Contig16695_at	possible OmpA family member [Rhodopseudomonas palustris CGA009]	0.15873	1.88	2.52	5.73	8.7	5.11
Contig16821_at	putative lipase homolog [Oryza sativa (japonica cultivar-group)]	10.9274	0.95	0.98	4.01	7.65	5.16
Contig16826_at	no match	0.09503	0.98	1.02	0.91	1.64	3.94
Contig16937_at	hydrolase-like protein [Oryza sativa (japonica cultivar-group)]	0.29787	0.87	0.61	0.4	0.33	0.28
Contig1701_s_at	DEHYDRIN DHN2 (B9) pir||S05543 dehydrin 9 - barley emb|CAA33363.1| dehydrin [Hordeum vulgare subsp. vulgare]	0.21428	0.87	0.3	0.18	0.07	0
Contig1709_at	dehydrin; DHN7 [Hordeum vulgare]	3.87332	0.75	0.14	0.06	0.05	0.04
Contig1713_s_at	dehydrin 4 [Hordeum vulgare]	0.23572	0.78	0.55	0.11	0.05	0
Contig1721_at	dehydrin; Dhn2 [Hordeum vulgare]	0.1488	0.83	0.28	0.13	0.04	0
Contig17245_at	P0698A10.25 [Oryza sativa (japonica cultivar-group)]	8.08719	1.55	7.42	2.58	2.89	3.35
Contig17260_at	UDP-glucosyl transferase [Fragaria x ananassa]	0.29156	1.16	1.31	0.24	0.32	0.12
Contig17372_at	putative beta-1,3-glucanase C terminal fragment [Sorghum bicolor]	32.2754	1.39	1.37	1.83	6.87	15.41
Contig17376_at	P0439E11.10 [Oryza sativa (japonica cultivar-group)]	0.24719	1.07	1.56	0.25	0.34	0.44
Contig17447_at	putative pectin-glucuronyltransferase [Oryza sativa (japonica cultivar-group)]	0.23044	0.71	0.55	0.53	0.29	0.22
Contig1762_s_at	dormancy-associated protein - garden pea gb|AAB84193.1| dormancy-associated protein [Pisum sativum]	0.17834	0.95	0.45	0.07	0.12	0.21
Contig17638_at	cysteine proteinase (EC 3.4.22.-) - barley emb|CAB09699.1| cysteine endopeptidase EP-A [Hordeum vulgare subsp. vulgare]	9.80633	1.21	0.96	1.48	13.29	166.06
Contig17653_at	no match	0.18751	0.98	1.34	1.07	0.47	0.21
Contig17657_at	basic proline-rich protein [Aspergillus fumigatus]	0.15338	0.77	0.25	0.27	0.22	0.14
Contig17684_at	Putative GATA-1 zinc finger protein [Oryza sativa]	3.58428	2.26	11.42	3.79	4.12	3.69
Contig17769_at	RING zinc finger protein-like [Oryza sativa (japonica cultivar-group)]	4.78534	1	1.42	1.59	3.15	5.57
Contig17793_s_at	hypothetical protein [Oryza sativa (japonica cultivar-group)]	7.80947	0.86	1.4	3.25	4.55	8.11
Contig17873_at	Ap26 [Oryza sativa (japonica cultivar-group)]	3.19859	1.7	0.68	0.33	0.33	0.27
Contig1800_at	Phenylalanine ammonia-lyase pir||T06545 phenylalanine ammonia-lyase (EC 4.3.1.5) - wheat emb|CAA68036.1| phenylalanine ammonia-lyase [Tritic	0.09066	0.91	5.32	14.74	8.65	24.44
Contig1800_x_at	Phenylalanine ammonia-lyase pir||T06545 phenylalanine ammonia-lyase (EC 4.3.1.5) - wheat emb|CAA68036.1| phenylalanine ammonia-lyase [Tritic	0.20073	0.91	3.21	7.46	4.87	8.68
Contig18037_at	contains ESTs AU077783(S21240),AU077782(S21240)~unknown protein [Oryza sativa (japonica cultivar-group)]	4.20796	4.2	0.72	0.2	0.13	0.23
Contig18179_at	unknown protein [Oryza sativa (japonica cultivar-group)]	6.5976	0.86	2.97	2.15	3.51	4.12
Contig1830_at	Late embryogenesis abundant protein B19.1A (B19.1) pir||S23749 embryonic abundant protein B19.1 - barley emb|CAA44622.1| LEA B19.1 [Hordeum	0.27637	1.04	0.91	0.11	0.01	0
Contig1830_s_at	Late embryogenesis abundant protein B19.1A (B19.1) pir||S23749 embryonic abundant protein B19.1 - barley emb|CAA44622.1| LEA B19.1 [Hordeum	0.28088	1.06	0.9	0.06	0	0
Contig18319_at	unknown protein [Oryza sativa (japonica cultivar-group)]	0.0367	0.75	0.13	0.03	0.01	0.01
Contig1832_at	Late embryogenesis abundant protein B19.1A (B19.1) pir||S23749 embryonic abundant protein B19.1 - barley emb|CAA44622.1| LEA B19.1 [Hordeum	0.10818	1.1	1.05	0.15	0.01	0
Contig1832_s_at	Late embryogenesis abundant protein B19.1A (B19.1) pir||S23749 embryonic abundant protein B19.1 - barley emb|CAA44622.1| LEA B19.1 [Hordeum	0.09509	1.02	0.96	0.1	0.01	0
Contig1832_x_at	Late embryogenesis abundant protein B19.1A (B19.1) pir||S23749 embryonic abundant protein B19.1 - barley emb|CAA44622.1| LEA B19.1 [Hordeum	0.14021	1.1	1.01	0.11	0.01	0
Contig18323_at	no match	0.30645	0.53	0.57	0.26	0.21	0.2
Contig18332_at	putative receptor-associated protein [Oryza sativa (japonica cultivar-group)]	0.32396	0.93	0.78	0.27	0.24	0.25
Contig1834_at	EM PROTEIN CS41 pir||VUWTEM embryonic abundant protein Em - wheat emb|CAA36323.1| Em [Triticum aestivum]	0.03908	0.92	0.48	0.03	0	0
Contig1838_at	Late embryogenesis abundant protein B19.3 (LEA B19.3) pir||S36751 embryonic abundant protein B19.3 - barley emb|CAA44623.1| LEA B19.3 [Horde	0.09398	1.34	0.55	0.03	0.01	0.01
Contig1839_at	LATE EMBRYOGENESIS ABUNDANT PROTEIN B19.4 pir||S36752 embryonic abundant protein B19.4 - barley emb|CAA44624.1| LEA B19.4 [Hordeum vulgare s	0.13902	1.29	0.82	0.04	0.03	0.01
Contig18399_at	P0454A11.4 [Oryza sativa (japonica cultivar-group)]	0.04154	1.69	1.7	0.36	0.26	0.11
Contig18426_at	hypothetical protein [Oryza sativa (japonica cultivar-group)]	3.9092	1.04	2.08	4.58	7.39	3.7
Contig18451_at	ESTs AU082409(E30736),C74252(E30736) correspond to a region of the predicted gene.~hypothetical protein [Oryza sativa	0.06608	1.28	0.44	0.05	0.01	0
Contig18484_at	transporter-like protein [Oryza sativa (japonica cultivar-group)]	0.3261	1.02	0.86	1.8	4.76	4.88
Contig1862_at	putative peroxidase [Oryza sativa (japonica cultivar-group)]	3.57192	0.65	0.83	2.53	20.03	25.9
Contig18779_at	putative cytoskeletal protein [Arabidopsis thaliana]	0.01685	0.95	0.15	0.07	0.03	0.02
Contig18844_at	P0554D10.15 [Oryza sativa (japonica cultivar-group)]	0.16717	1.19	0.65	0.46	0.26	0.16
Contig1903_at	calreticulin - barley (fragment) gb|AAA32948.1| calreticulin	7.59942	1.18	1.2	14.85	14.79	7.58
Contig19050_at	unknown [Arabidopsis thaliana]	0.2273	0.99	0.74	0.48	0.45	0.31
Contig19106_at	pherophorin-dz1 protein [Volvox carteri f. nagariensis]	28.1936	1.57	22.02	21.4	20.85	64.31
Contig19202_at	GLP_39_87477_88058 [Giardia lamblia ATCC 50803]	0.28768	0.67	0.72	0.16	0.17	0.11
Contig1923_s_at	Putative 40S Ribosomal protein [Oryza sativa]	0.25204	0.75	0.86	0.7	0.63	0.29
Contig19330_at	putative GDSL-motif lipase/hydrolase protein [Oryza sativa (japonica cultivar-group)]	61.4669	1.43	1.34	78.15	159.19	239.05
Contig19338_at	OSJNBb0056F09.1 [Oryza sativa (japonica cultivar-group)]	5.57608	0.96	1.94	12.06	16.9	15.5
Contig19395_at	At5g53590 [Arabidopsis thaliana]	0.19781	0.6	0.41	0.33	0.34	0.56
Contig19400_at	no match	0.11923	0.82	0.2	0.06	0.05	0.01
Contig19462_at	unknown protein [Oryza sativa (japonica cultivar-group)]	0.17104	1.19	0.3	0.22	0.14	0.2
Contig19548_at	unknown protein [Oryza sativa (japonica cultivar-group)]	0.29263	0.91	0.28	0.05	0.04	0.04
Contig19701_at	P0520B06.17 [Oryza sativa (japonica cultivar-group)]	7.41061	2.64	3.28	0.32	0.38	0.22
Contig19860_at	glycine-rich protein / oleosin [Arabidopsis thaliana]	0.11695	0.84	0.3	0.08	0.03	0
Contig19958_at	GDSL-motif lipase/hydrolase-like protein [Oryza sativa (japonica cultivar-group)]	4.65167	0.95	2.97	0.89	0.76	15.98
Contig20_at	histone H4 [Arabidopsis thaliana]	0.15189	1.16	1.94	10.97	8.71	4.89
Contig20055_at	DNA-binding protein [Triticum aestivum]	0.27001	1.14	2.4	5.34	5.3	1.99
Contig2007_s_at	17 kDa class I small heat shock protein [Hordeum vulgare subsp. vulgare]	3.75183	1.02	0.64	0.28	0.14	0.06
Contig2008_s_at	17 kDa class I small heat shock protein [Hordeum vulgare subsp. vulgare]	3.97638	0.87	0.23	0.08	0.04	0.02
Contig2021_at	OSJNBa0070M12.12 [Oryza sativa (japonica cultivar-group)]	5.26297	0.88	0.96	3.86	8.12	4.29
Contig2024_at	no match	0.27659	0.98	0.47	0.26	0.11	0.02
Contig20244_at	putative thioredoxin [Oryza sativa (japonica cultivar-group)]	0.2115	1.3	0.35	0.17	0.11	0.54
Contig20287_at	P0514G12.26 [Oryza sativa (japonica cultivar-group)]	0.01039	0.84	1.57	1.61	2.64	6.02
Contig20398_at	F-box family protein (ORE9) [Arabidopsis thaliana]	3.61484	1.22	1.35	0.31	0.37	0.43
Contig20423_at	AT3g48690/T8P19_200 [Arabidopsis thaliana]	3.33563	0.9	0.88	5.03	36.46	22.01
Contig20431_at	P0030H07.24 [Oryza sativa (japonica cultivar-group)]	0.25256	0.91	0.59	0.49	0.24	0.13
Contig20506_at	P0692C11.28 [Oryza sativa (japonica cultivar-group)]	15.0308	1.4	1.04	2.69	5.49	4.59
Contig20612_at	putative HB2 homeodomain protein [Oryza sativa (japonica cultivar-group)]	0.26458	1.06	0.6	0.22	0.26	0.21
Contig20715_at	putative glucanase [Oryza sativa (japonica cultivar-group)]	7.57704	0.94	0.36	0.31	0.27	0.17
Contig2114_s_at	peroxidase (EC 1.11.1.7) 2 precursor - wheat emb|CAA59485.1| peroxidase [Triticum aestivum]	0.02919	0.71	0.65	0.38	0.3	0.06
Contig21207_at	At5g42350/MDH9_4 [Arabidopsis thaliana]	10.6343	1.01	1.22	1.27	2.18	3.09
Contig21373_at	WD domain, G-beta repeat containing protein [Oryza sativa (japonica cultivar-group)]	0.18855	0.74	0.16	0.04	0.02	0.02
Contig21492_at	expressed protein (with alternative splicing) [Oryza sativa (japonica cultivar-group)]	0.26392	1.21	0.58	0.37	0.24	0.17
Contig2163_at	WIR1A PROTEIN pir||T06988 pathogen-induced protein WIR1A - wheat gb|AAA34311.1| WIR1A	0.12975	0.8	0.77	1.26	9.95	47.02
Contig21836_at	OSJNBa0042I15.5 [Oryza sativa (japonica cultivar-group)]	0.08057	0.7	0.15	0.03	0.02	0.01
Contig21905_at	oxysterol-binding protein-like [Oryza sativa (japonica cultivar-group)]	7.59646	4.1	4.62	1.06	1.28	1.52
Contig22075_at	P0460C04.29 [Oryza sativa (japonica cultivar-group)]	0.06355	0.81	0.24	0.08	0.04	0.02
Contig2209_at	pathogenesis-related protein 1a - barley emb|CAA52893.1| PR-1a pathogenesis related protein (Hv-1a) [Hordeum vulgare subsp. vulgare]	0.15316	0.79	0.33	0.36	3.2	7.3
Contig22190_s_at	Yippee-like protein [Oryza sativa (japonica cultivar-group)]	7.0009	1.13	1.05	1.86	2.04	3.11
Contig22367_at	wax synthase-like protein [Oryza sativa (japonica cultivar-group)]	137.273	0.93	0.98	2.28	5.06	10.19
Contig2243_at	putative proteinase inhibitor-related protein [Triticum aestivum]	0.28758	0.82	1.36	3.1	12.22	147.61
Contig22530_at	Ser/Arg-related nuclear matrix protein; plenty-of-prolines-101; serine/arginine repetitive matrix protein 1 [Mus musculus]	55.1399	3.44	13.88	4.7	4.87	3.07
Contig22642_at	OSJNBa0043L09.16 [Oryza sativa (japonica cultivar-group)]	4.42413	2.29	3.24	0.46	0.82	1.43
Contig22899_at	alpha-amylase (EC 3.2.1.1) 2 precursor (clone p155.3) - barley gb|AAA32928.1| alpha-amylase 2	40.1063	0.81	0.8	0.8	0.95	5.59
Contig23211_at	P0419B01.8 [Oryza sativa (japonica cultivar-group)]	0.27907	0.9	0.42	0.15	0.14	0.07
Contig23325_at	OSJNBa0072F16.7 [Oryza sativa (japonica cultivar-group)]	0.13264	0.96	0.68	0.22	0.19	0.03
Contig23572_at	P0581F09.16 [Oryza sativa (japonica cultivar-group)]	0.31173	1.06	0.65	0.63	0.41	0.23
Contig2358_at	brown planthopper-induced resistance protein 1 [Oryza sativa (indica cultivar-group)]	0.15144	0.56	0.67	0.37	0.28	0.36
Contig23598_at	putative AER [Oryza sativa (japonica cultivar-group)]	13.7007	0.83	1.88	5.66	15.03	51.34
Contig23917_at	OJ1714_H10.21 [Oryza sativa (japonica cultivar-group)]	0.09407	1.02	0.5	0.18	0.14	0.12
Contig2401_at	no match	3.25837	1.1	0.87	1.23	2.15	3.21
Contig2403_at	OSJNBb0054B09.3 [Oryza sativa (japonica cultivar-group)]	6.06687	1.13	1.23	1.21	1.73	3.99
Contig2406_at	LEA2 protein [Triticum aestivum]	0.2919	1.01	0.41	0.19	0.04	0.01
Contig24062_at	no match	3.01715	1.08	0.64	0.29	0.26	0.19
Contig24105_at	putative integral membrane protein NRAMP [Hordeum vulgare subsp. vulgare]	8.76389	1.5	2.15	3.6	7.91	8.55
Contig24167_at	C2 domain-containing protein (sytC) [Arabidopsis thaliana]	0.15438	0.84	0.44	0.36	0.22	0.12
Contig2449_at	ribosomal protein L35A [Zea mays]	4.29673	1.5	3.03	5.84	2.65	1.14
Contig24491_at	putative beta-glucosidase [Oryza sativa (japonica cultivar-group)]	0.10913	0.84	0.46	0.35	0.18	0.04
Contig24555_at	AP2-domain DNA-binding protein-like [Oryza sativa (japonica cultivar-group)]	0.09515	0.73	0.15	0.05	0.02	0.01
Contig2477_s_at	organic anion transporter-like protein [Arabidopsis thaliana]	0.07022	0.97	0.61	0.11	0.05	0.02
Contig2483_at	glucose and ribitol dehydrogenase homolog - barley	0.15348	0.91	0.66	0.2	0.05	0
Contig24835_at	similar to Ser/Arg-related nuclear matrix protein; plenty-of-prolines-101; serine/arginine repetitive matrix protein 1 [Rattus norvegicus]	0.23352	0.89	1.36	0.76	0.95	8.88
Contig25169_at	putative GDSL-motif lipase/hydrolase-like protein [Oryza sativa (japonica cultivar-group)]	30.6611	0.7	0.91	1.16	1.47	30.46
Contig2539_x_at	caffeic acid O-methyltransferase [Triticum aestivum]	3.02767	1.25	1.7	5.54	19.82	41.15
Contig2555_at	no match	4.80413	0.72	1.29	4.87	4.33	3.61
Contig25552_at	putative ROP4 protein [Hordeum vulgare subsp. vulgare]	40.1469	0.95	0.99	1.11	2.92	21.86
Contig2556_s_at	cysteine protease component of protease-inhibitor complex [Zea mays]	6.678	0.83	6.76	14.73	12.45	12.03
Contig25667_s_at	VIRAL PROTEIN TPX pir||S12850 protein TPX - Thermoproteus phage 1 emb|CAA33002.1| unnamed protein product [Thermoproteus tenax virus 1]	3.1766	1.08	2.13	1.85	4.05	3.04
Contig25699_at	B1358B12.19 [Oryza sativa (japonica cultivar-group)]	0.01027	0.96	0.41	2.62	7.51	3.93
Contig25706_at	unknown protein [Oryza sativa (japonica cultivar-group)]	5.3777	1.99	7.93	3.4	3.29	1.81
Contig2595_at	Sec61 alpha subunit [Hordeum vulgare]	11.7738	1.12	0.66	9.8	13.57	16.44
Contig25988_at	no match	0.21078	0.61	0.1	0.03	0.02	0
Contig26139_at	Putative calmodulin-like protein [Oryza sativa]	5.94336	1.25	1.28	2.48	5.64	2.93
Contig26196_at	putative raffinose synthase [Oryza sativa (japonica cultivar-group)]	0.07133	0.79	0.21	0.09	0.09	0.07
Contig2680_at	cathepsin B [Hordeum vulgare subsp. vulgare]	3.03521	1.16	1	4.03	6.84	7.97
Contig2683_s_at	cathepsin B-like cysteine proteinase (EC 3.4.22.-) (clone A116) - wheat (fragment) emb|CAA46811.1| cathepsin B [Triticum aestivum]	9.7099	1.15	0.72	1.44	1.96	3.39
Contig2686_at	glyoxalase family-like protein [Oryza sativa (japonica cultivar-group)]	0.26171	1.08	0.53	0.05	0.01	0
Contig2736_s_at	beta-glucosidase [Musa acuminata]	0.245	1.07	1.75	0.28	0.24	0.14
Contig2784_at	2-oxoglutarate/malate translocator (clone OMT103), mitochondrial membrane - proso millet	0.29832	0.76	0.43	0.21	0.19	0.2
Contig2785_at	2-oxoglutarate/malate translocator (clone OMT103), mitochondrial membrane - proso millet	5.30515	1.61	2.36	9.22	9.19	8.97
Contig2830_at	putative PGPD14 protein (pollen germination related protein) [Oryza sativa (japonica cultivar-group)]	3.22642	0.98	1.44	4.86	5.35	5.3
Contig2834_at	beta glucanase:ISOTYPE=II	14.4007	0.98	0.84	89.2	398.85	628.3
Contig286_s_at	histone H2A.9 - wheat dbj|BAA07279.1| protein H2A [Triticum aestivum]	3.0319	1.54	1.62	73.37	89.51	52.28
Contig2866_s_at	putative Aconitate hydratase [Oryza sativa (japonica cultivar-group)]	5.74434	0.91	0.88	1.76	2.85	4.64
Contig2888_at	NADP malic enzyme [Oryza sativa (japonica cultivar-group)]	4.14635	1.63	11.09	8.21	22.73	36.39
Contig2928_s_at	putative glyoxysomal malate dehydrogenase [Oryza sativa (japonica cultivar-group)]	0.08234	0.94	0.96	0.22	0.28	0.23
Contig3023_s_at	OSJNBa0038J17.23 [Oryza sativa (japonica cultivar-group)]	22.275	0.81	1.77	7.84	14.74	24.91
Contig3025_at	OSJNBa0038J17.23 [Oryza sativa (japonica cultivar-group)]	46.4558	0.82	11.06	11.64	13.73	10.54
Contig3173_s_at	OSJNBa0086B14.21 [Oryza sativa (japonica cultivar-group)]	9.01848	0.98	2.44	2.74	6.62	11.61
Contig3294_s_at	putative glutathione S-transferase [Oryza sativa (japonica cultivar-group)]	10.8931	0.99	1.58	7.56	11.27	40.12
Contig33_at	unknown protein [Oryza sativa (japonica cultivar-group)]	3.33212	0.74	2.16	3.65	6.07	17.05
Contig3321_at	unknown protein [Oryza sativa (japonica cultivar-group)]	0.29421	1.01	0.83	0.35	0.33	0.64
Contig3338_s_at	OSJNBa0020P07.12 [Oryza sativa (japonica cultivar-group)]	0.21392	0.99	0.85	0.21	0.13	0.06
Contig3432_s_at	High molecular mass early light-inducible protein HV58, chloroplast precursor (ELIP) pir||S07475 early light-induced protein, high molecular	0.21575	0.91	0.31	0.29	0.22	0.3
Contig3471_at	Unknown protein [Oryza sativa (japonica cultivar-group)]	4.14878	0.94	0.92	0.46	0.24	0.17
Contig349_s_at	Histone H3 pir||S04520 histone H3 (clone pH3c-1) - alfalfa pir||A26014 histone H3 - wheat	15.2044	1.4	2.46	19.09	20.29	13.94
Contig3497_s_at	P0691E06.16 [Oryza sativa (japonica cultivar-group)]	0.20589	0.7	0.25	0.97	1.59	1.88
Contig3564_s_at	iron/ascorbate-dependent oxidoreductase [Hordeum vulgare]	3.23507	0.93	2.17	4.56	4.4	11.17
Contig3591_s_at	Inositol-3-phosphate synthase (Myo-inositol-1-phosphate synthase) (MI-1-P synthase) (IPS) pir||T04399 inositol-3-phosphate synthase (EC 5.5.	0.19641	1.01	0.62	0.18	0.19	0.21
Contig3594_at	unknown [Oryza sativa]	0.29224	0.82	0.48	0.03	0.01	0
Contig3596_at	arabinoxylan arabinofuranohydrolase isoenzyme AXAH-II [Hordeum vulgare]	6.99573	0.96	0.85	1.71	6.64	37.91
Contig3622_at	Probable nonspecific lipid-transfer protein precursor (LTP) (Aleurone-specific 10 kDa protein) (B-FABP) pir||S04126 probable phospholipid tr	0.12981	0.63	0.45	0.22	0.1	0.04
Contig3622_s_at	Probable nonspecific lipid-transfer protein precursor (LTP) (Aleurone-specific 10 kDa protein) (B-FABP) pir||S04126 probable phospholipid tr	0.10733	0.45	0.26	0.19	0.09	0.03
Contig3626_s_at	hypersensitive-induced reaction protein 3 [Hordeum vulgare subsp. vulgare]	50.7321	1.01	1.13	0.56	1.68	3.2
Contig3691_at	aleurone ribonuclease (EC 3.1.-.-) - barley (fragment) gb|AAB58718.1| aleurone ribonuclease [Hordeum vulgare]	160.882	1.31	0.93	13.34	112.61	155.9
Contig3744_s_at	OSJNBa0088H09.15 [Oryza sativa (japonica cultivar-group)]	5.34818	2.1	7.49	2.15	3.17	4.44
Contig3751_at	OSJNBa0036B21.4 [Oryza sativa (japonica cultivar-group)]	0.2177	1.06	0.45	2.49	4.82	6.69
Contig3811_at	galactinol synthase 3 [Zea mays]	0.02397	0.9	0.2	0.03	0	0.01
Contig3842_at	putative late embryogenesis abundant protein [Oryza sativa (japonica cultivar-group)]	0.32605	0.95	0.72	0.25	0.22	0.61
Contig3855_at	hypothetical protein [Oryza sativa (japonica cultivar-group)]	0.08451	1.04	0.52	0.15	0.03	0.01
Contig3858_at	Aldose reductase (AR) (Aldehyde reductase) pir||S15024 aldose reductase-related protein - barley emb|CAA40747.1| aldose reductase-related pr	0.1164	0.73	0.41	0.09	0.03	0
Contig3935_s_at	P0492F05.25 [Oryza sativa (japonica cultivar-group)]	0.1782	0.95	0.71	0.13	0.12	0.1
Contig3952_at	alpha-amylase	83.3019	1.85	1.2	30.98	99.68	305.19
Contig3953_s_at	Alpha-amylase type B isozyme precursor (1,4-alpha-D-glucan glucanohydrolase) (AMY2-2) (High pI alpha-amylase) pir||ALBHB alpha-amylase (EC 3	25.1806	1.53	1.25	45.69	213.1	299.76
Contig4017_s_at	putative acetyl transferase [Oryza sativa (japonica cultivar-group)]	3.15666	1.01	2.13	3.36	8.2	9.61
Contig406_s_at	putative caffeoyl-CoA O-methyltransferase 1 [Oryza sativa (japonica cultivar-group)]	109.448	1.21	1.96	6.14	7.46	7.14
Contig411_at	Tubulin alpha-1 chain emb|CAA67942.1| alpha-tubulin 1 [Hordeum vulgare subsp. vulgare]	6.49803	1.71	3.49	15.73	32.4	37.31
Contig4111_at	nuclease I [Hordeum vulgare]	12.4107	0.91	0.91	0.89	2.23	15.15
Contig4112_at	unnamed protein product [Oryza sativa (japonica cultivar-group)]	5.78351	0.99	0.75	0.83	1.02	4.51
Contig4113_at	endonuclease (EC 3.1.30.-) precursor - barley dbj|BAA28942.1| endonuclease [Hordeum vulgare subsp. vulgare]	49.5946	0.88	0.92	2.16	12.83	16.81
Contig4152_at	putative CBL-interacting protein kinase 23 [Oryza sativa (japonica cultivar-group)]	0.18919	1.24	4.47	0.83	1.08	2.34
Contig4194_at	patatin-like protein [Sorghum bicolor]	0.25165	0.85	10.99	35.19	42.61	29.8
Contig4307_s_at	unknown protein [Oryza sativa (japonica cultivar-group)]	0.17085	1.45	2.37	2.97	3.21	2.54
Contig4316_at	pescadillo-like protein [Oryza sativa (japonica cultivar-group)]	0.31548	0.66	0.56	0.47	0.25	0.13
Contig438_at	susceptibility homeodomain transciption factor [Oryza sativa]	7.05698	1.02	1.3	2.53	4.69	6.75
Contig4386_at	WRKY transcription factor [Hordeum vulgare]	0.13617	3.16	4.59	0.47	0.23	0.18
Contig44_at	heat shock protein 70, putative / HSP70, putative [Arabidopsis thaliana]	0.1604	0.49	0.18	0.09	0.04	0.04
Contig44_s_at	heat shock protein 70, putative / HSP70, putative [Arabidopsis thaliana]	0.1166	0.61	0.15	0.02	0.02	0.01
Contig4453_at	putative purple acid phosphatase [Oryza sativa (japonica cultivar-group)]	145.319	1.05	0.86	3.63	30.74	104.58
Contig4470_s_at	extracellular invertase; beta-fructofuranosidase [Triticum monococcum]	88.4147	0.86	0.93	1.11	6.47	24
Contig4590_at	ribosome-like protein [Cucumis sativus]	0.2933	1.3	1.03	2.48	4	19.36
Contig4674_at	4-coumarate--CoA ligase 4CL2 [Lolium perenne]	13.126	1.86	7.57	1.34	3.42	3.82
Contig4676_at	4-coumarate--CoA ligase 4CL3 [Lolium perenne]	0.05185	0.95	5.69	3.1	8.72	8.84
Contig4756_at	glyceraldehyde-3-phosphate dehydrogenase [Oryza sativa (japonica cultivar-group)]	192.302	1.06	1.75	1.28	4.13	11.23
Contig4760_s_at	putative late embryogenesis abundant protein LEA14-A [Oryza sativa (japonica cultivar-group)]	0.18208	0.76	0.37	0.05	0.02	0
Contig4786_at	short-chain dehydrogenase/reductase (SDR) family protein [Arabidopsis thaliana]	0.11949	0.78	0.32	0.05	0.02	0.01
Contig4801_at	no match	4.86522	0.68	1.19	6.58	10.57	9.29
Contig4801_s_at	OSJNBa0032F06.16 [Oryza sativa (japonica cultivar-group)]	7.7961	0.87	0.96	7.61	11.57	9.99
Contig4861_at	OSJNBb0039L24.13 [Oryza sativa (japonica cultivar-group)]	0.21477	1.12	1.56	0.66	3.16	9.49
Contig4873_s_at	putative ribosomal protein [Oryza sativa (japonica cultivar-group)]	0.16659	0.9	0.25	0.09	0.11	0.36
Contig488_at	similar to germinal histone H4 gene [Rattus norvegicus]	0.29494	1.27	0.54	4.21	4.97	3.33
Contig49_x_at	Alpha-amylase inhibitor BDAI-I precursor pir||S00332 alpha-amylase inhibitor precursor (clone pUP-44) - barley emb|CAA08836.1| BDAI-1; Barle	0.32811	0.94	0.84	3.68	3.17	1.05
Contig4965_at	putative ribonucleoside-diphosphate reductase [Oryza sativa (japonica cultivar-group)]	0.26891	1.13	8.72	39.42	26.79	25.57
Contig4970_at	beta-D-glucan exohydrolase (EC 3.2.1.-) isoenzyme ExoI [imported]	4.17787	1.42	3.53	5.15	6.08	5.27
Contig4991_s_at	succinate-semialdehyde dehydrogenase (SSADH1) [Arabidopsis thaliana]	0.23156	1.39	0.62	0.18	0.12	0.12
Contig4992_at	no match	0.32075	1.33	0.52	0.28	0.17	0.34
Contig5033_at	putative xylulose kinase [Oryza sativa (japonica cultivar-group)]	3.6396	1.25	1.07	1.67	13.35	8.1
Contig5034_at	extensin - Volvox carteri (fragment) emb|CAA46283.1| extensin [Volvox carteri]	14.445	1.46	3.47	0.95	1.05	1.48
Contig5067_at	Nicotianamine synthase 9 (S-adenosyl-L-methionine:S-adenosyl-L-methionine:S-	4.96965	1.3	4.94	50.79	63.69	93.19
Contig5218_at	putative 1,4-benzoquinone reductase [Oryza sativa (japonica cultivar-group)]	7.96135	0.71	0.92	3.82	9.32	12.37
Contig5236_at	putative thioredoxin [Oryza sativa (japonica cultivar-group)]	19.5888	2.03	9.52	1.17	1.44	2.15
Contig5247_at	gigantea-like protein [Hordeum vulgare]	15.1648	0.98	0.53	0.15	0.19	0.26
Contig5251_at	unnamed protein product [Oryza sativa (japonica cultivar-group)]	0.15756	0.97	0.67	2.34	7	15.01
Contig5278_at	no match	176.421	0.75	3.28	37.88	60.48	91.61
Contig5281_at	Cysteine proteinase EP-B 2 precursor pir||JQ1110 cysteine proteinase (EC 3.4.22.-) EP-B 4 precursor - barley	12.2938	1.09	4.66	60.26	110.5	104.58
Contig5298_at	putative small zinc finger-related protein [Oryza sativa (japonica cultivar-group)]	0.2959	1.21	1.61	3.54	2.73	2.43
Contig5328_s_at	OSJNBa0016O02.3 [Oryza sativa (japonica cultivar-group)]	3.15989	0.88	1.82	9.2	7.29	6.12
Contig5362_at	putative Cell elongation protein DIMINUTO (Cell elongation protein Dwarf1) [Oryza sativa (japonica cultivar-group)]	0.16512	1.54	1.9	7.13	9.52	7.4
Contig5394_at	senescence-associated protein-related [Arabidopsis thaliana]	0.31774	0.77	0.37	0.24	0.37	0.28
Contig5427_at	OSJNBa0043L09.15 [Oryza sativa (japonica cultivar-group)]	8.48628	1.46	2.09	4.5	10.9	12.03
Contig5428_s_at	OSJNBa0043L09.15 [Oryza sativa (japonica cultivar-group)]	9.04688	2.05	10.16	11.97	24.04	16.08
Contig5510_s_at	OTU-like cysteine protease family protein [Arabidopsis thaliana]	6.55987	0.86	1.31	2.33	3.45	2.77
Contig5534_at	heme oxygenase 1 [Lycopersicon esculentum]	5.18414	1.1	1.02	1	1.41	3.72
Contig5585_s_at	putative ribosomal protein L18 [Oryza sativa]	0.26294	0.89	0.82	1.38	3.55	24.75
Contig5611_at	Ran binding protein-1 [Lycopersicon esculentum]	3.76958	1.82	6.11	16.25	13.65	10.43
Contig5612_at	OSJNBa0055C08.3 [Oryza sativa (japonica cultivar-group)]	0.22475	0.8	0.78	0.11	0.04	0.01
Contig5612_s_at	OSJNBa0055C08.3 [Oryza sativa (japonica cultivar-group)]	0.29138	0.99	0.7	0.16	0.07	0.01
Contig5630_at	OSJNBa0053B21.1 [Oryza sativa (japonica cultivar-group)]	0.18953	0.72	0.44	1.17	3.92	4.95
Contig5655_at	OSJNBa0044M19.9 [Oryza sativa (japonica cultivar-group)]	0.2837	1.17	1.3	1.38	3.72	9.16
Contig566_s_at	Alpha-amylase/trypsin inhibitor CMa precursor (Chloroform/methanol-soluble protein CMa) emb|CAA49555.1| CMa, component of tetrameric alpha-a	3.12114	0.91	0.41	0.21	0.09	0.05
Contig5665_at	putative cytochrome P450-related protein [Oryza sativa]	0.07789	0.95	1.16	0.19	0.1	0.02
Contig568_s_at	ENDOPLASMIN HOMOLOG PRECURSOR (GRP94 HOMOLOG) pir||S33533 heat shock protein 90 homolog precursor - barley emb|CAA48143.1| GRP94 homologue [	4.26136	1.2	1.28	9.5	9.09	8.2
Contig5692_s_at	actin-depolymerizing factor 5 (ADF5) [Arabidopsis thaliana]	6.155	1.45	8.04	5.11	6.95	10.99
Contig5703_at	beta-D-xylosidase [Hordeum vulgare]	15.2447	0.97	0.97	4.85	21.98	33.53
Contig5776_s_at	50S ribosomal protein L5 [Oryza sativa]	0.32594	1.16	1.39	1.11	2	8.9
Contig5835_at	acyl-CoA oxidase ACX3 [Arabidopsis thaliana]	5.05771	1.02	0.71	1.73	3.04	5.53
Contig585_x_at	no match	4.31296	0.95	0.48	0.22	0.06	0.04
Contig59_x_at	no match	8.52559	1.8	3.14	45.49	59.47	33.95
Contig590_s_at	hypothetical protein pBH6-17 - barley emb|CAA74594.1| hypothetical protein [Hordeum vulgare]	0.30898	0.96	0.94	0.87	6.42	14.63
Contig5929_at	anaerobically inducible early gene 2 [Oryza sativa]	6.61765	2.32	10.75	0.97	1.65	3.05
Contig600_at	Serine carboxypeptidase III precursor (CP-MIII) emb|CAA70817.1| serine carboxypeptidase III, CP-MIII [Hordeum vulgare subsp. vulgare]	5.74303	0.74	3.68	39.56	68.85	45.3
Contig6067_at	OSJNBa0053K19.6 [Oryza sativa (japonica cultivar-group)]	3.52288	1.05	0.47	0.48	0.46	0.32
Contig6074_at	farnesylated protein 3 [Hordeum vulgare subsp. vulgare]	0.22009	1.17	0.95	0.37	0.38	0.29
Contig6148_at	50S ribosomal protein L24, chloroplast (CL24) [Arabidopsis thaliana]	4.50395	1.14	1.02	1.62	2.41	11.16
Contig6229_s_at	putative nematode-resistance protein [Hordeum vulgare]	7.00493	3.42	5.17	0.15	0.23	0.44
Contig6230_at	putative nematode-resistance protein [Hordeum vulgare]	6.5641	4.12	11.54	0.77	0.63	0.74
Contig6235_s_at	OsNAC6 protein [imported]	0.28479	1.12	3.48	0.91	0.54	0.59
Contig6249_at	expressed protein [Oryza sativa (japonica cultivar-group)]	0.2349	1.3	0.81	0.36	0.33	0.32
Contig6278_at	P0028G04.23 [Oryza sativa (japonica cultivar-group)]	5.40654	3.58	11.59	0.41	1.2	0.86
Contig6333_at	Putative glutathione S-transferase [Oryza sativa (japonica cultivar-group)]	0.05226	0.66	0.98	10.17	13.38	11.74
Contig6354_s_at	whitefly-induced gp91-phox [Lycopersicon esculentum]	0.24282	0.87	1.67	0.27	0.4	0.22
Contig6358_at	zinc finger protein [Oryza sativa (japonica cultivar-group)]	0.30033	1.29	1.17	0.53	0.14	0.11
Contig6381_at	cytosolic aldehyde dehydrogenase [Oryza sativa (japonica cultivar-group)]	0.05929	1.22	0.43	0.16	0.12	0.62
Contig6382_s_at	cytosolic aldehyde dehydrogenase [Oryza sativa (japonica cultivar-group)]	0.0841	1.09	0.53	0.19	0.17	0.45
Contig6385_at	kelch repeat-containing F-box family protein [Arabidopsis thaliana]	3.77878	2.02	7.9	8.83	13.21	10.1
Contig6445_s_at	P0481E12.28 [Oryza sativa (japonica cultivar-group)]	0.05412	0.84	0.21	0.03	0.01	0
Contig6446_at	no match	0.09586	0.65	0.56	0.24	0.15	0.15
Contig6447_at	OsCDPK protein [Oryza sativa (japonica cultivar-group)]	0.23726	1.94	3.82	6.7	4.56	3.48
Contig6479_s_at	OSJNBa0074L08.18 [Oryza sativa (japonica cultivar-group)]	6.44461	1.12	1.94	1.41	4.34	7.01
Contig6480_at	4-methyl-5(b-hydroxyethyl)-thiazole monophosphate biosynthesis protein, putative [Arabidopsis thaliana]	0.30894	0.95	0.5	0.17	0.11	0.12
Contig6490_at	putative pyrophosphate-dependent phosphofructo-1-kinase [Oryza sativa (japonica cultivar-group)]	0.27538	1.09	1.9	0.23	0.24	0.17
Contig6505_at	Low-temperature induced protein lt101.1 (Blt101) (Salt-stress induced hydrophobic peptide ESI3) pir||S40406 blt101 protein - barley	0.23436	0.89	4.25	0.19	0.24	0.12
Contig6574_at	peptide transport protein - barley gb|AAC32034.1| peptide transporter [Hordeum vulgare]	0.033	1.27	4.41	4.59	5.11	2.86
Contig658_s_at	DEAD box RNA helicase [Zea mays]	5.35231	0.98	1.73	0.42	0.32	0.24
Contig6584_at	thiosulfate transferase [Triticum aestivum]	0.27334	0.74	0.8	1.02	2.67	3.24
Contig6585_at	zinc finger (CCCH-type) family protein [Arabidopsis thaliana]	3.34699	2.18	4.32	2.1	3.82	4.42
Contig6594_at	phosphatidylinositol 3- and 4-kinase family protein [Arabidopsis thaliana]	6.04912	1.25	1.56	0.49	0.35	0.22
Contig6622_at	putative gamma-lyase [Oryza sativa (japonica cultivar-group)]	0.01757	0.58	0.47	0.36	0.21	0.33
Contig6665_s_at	OSJNBa0086O06.9 [Oryza sativa (japonica cultivar-group)]	14.3893	4.8	15.43	3.83	6.56	8.73
Contig6684_at	acetolactate synthase small subunit, putative [Arabidopsis thaliana]	0.2745	1.4	0.95	2.58	3.34	4.98
Contig6685_at	putative retinoid-inducible serine caroboxypeptidase [Oryza sativa (japonica cultivar-group)]	6.17251	0.98	0.55	4.24	6.39	6.35
Contig6686_s_at	putative retinoid-inducible serine caroboxypeptidase [Oryza sativa (japonica cultivar-group)]	7.12924	0.65	0.69	3.1	5.13	8.22
Contig6688_s_at	cytosolic 6-phosphogluconate dehydrogenase [Oryza sativa (japonica cultivar-group)]	0.31321	1.16	3.59	1.72	1.36	0.8
Contig6698_at	24-methylene lophenol C24(1)methyltransferase [Oryza sativa]	0.03072	1.07	1.87	2.95	3.93	2.35
Contig6706_at	mannitol transporter, putative [Arabidopsis thaliana]	0.3073	1.09	0.89	1.23	7.4	6.15
Contig6777_at	putative cysteine proteinase [Oryza sativa]	4.77796	0.91	1.42	6.16	25.57	48.88
Contig6804_at	expressed protein [Arabidopsis thaliana]	19.2259	1.25	5.51	10.67	12.08	30.08
Contig682_s_at	Serine carboxypeptidase III precursor (CP-MIII) emb|CAA70817.1| serine carboxypeptidase III, CP-MIII [Hordeum vulgare subsp. vulgare]	4.6079	2	5.57	49.45	98.5	72.67
Contig6857_at	putative peroxisomal membrane protein(22-kDa)(PMP22) [Oryza sativa (japonica cultivar-group)]	0.31644	0.95	1.21	2.77	2.61	4.57
Contig6897_at	Serine carboxypeptidase I precursor (Carboxypeptidase C) (CP-MI) pir||CPBHS carboxypeptidase C (EC 3.4.16.5) precursor - barley emb|CAA70816	4.07774	1.46	2.79	62.59	104.08	20.64
Contig6920_at	probable potassium transport protein - barley gb|AAC39315.1| putative high-affinity potassium transporter [Hordeum vulgare]	0.14431	1.01	1.49	5.31	13.73	13.51
Contig6981_at	putative 27k vesicle-associated membrane protein-associated protein [Oryza sativa (japonica cultivar-group)]	4.66708	1.04	1.18	4.57	4.39	3.08
Contig6995_at	OSJNBa0035M09.18 [Oryza sativa (japonica cultivar-group)]	5.36241	1.52	4.48	5.37	7.71	5.76
Contig7003_at	ESTs AU082454(S3638),D41267(S3638) correspond to a region of the predicted gene.~Similar to Arabidopsis thaliana DNA	0.19139	0.85	0.49	0.18	0.1	0.04
Contig7012_at	Unknown protein [Oryza sativa (japonica cultivar-group)]	0.21689	0.74	0.17	0.09	0.07	0.07
Contig7032_at	alpha-L-arabinofuranosidase/beta-D-xylosidase isoenzyme ARA-I [Hordeum vulgare]	4.70335	0.85	6.18	39.23	29.82	23.17
Contig7055_at	alpha-expansin OsEXP5 [Oryza sativa]	3.33396	0.94	3.35	3.78	1.67	1.34
Contig7087_at	alpha-amylase type A [Hordeum vulgare]	39.8332	1.02	1.02	0.89	1.16	21.14
Contig7088_at	Alpha-amylase type A isozyme precursor (1,4-alpha-D-glucan glucanohydrolase) (AMY1) (Low pI alpha-amylase)	35.0657	0.73	1.12	1.2	4.29	163.5
Contig7097_s_at	secretory acid phosphatase precursor [Oryza sativa (japonica cultivar-group)]	0.04432	1.12	2.04	9.19	13.74	7.5
Contig71_s_at	ENDOPLASMIN HOMOLOG PRECURSOR (GRP94 HOMOLOG) pir||S33533 heat shock protein 90 homolog precursor - barley emb|CAA48143.1| GRP94 homologue [	4.9311	1.09	1.35	14.24	12.23	6.62
Contig7112_at	hypothetical protein [Oryza sativa (japonica cultivar-group)]	0.30386	1.16	0.34	0.07	0.02	0.01
Contig716_at	extensin - Volvox carteri (fragment) emb|CAA46283.1| extensin [Volvox carteri]	10.1295	1.45	12.36	18.4	17.81	23.82
Contig7161_at	late embryogenesis abundant protein (ECP63) / LEA protein [Arabidopsis thaliana]	0.11967	0.66	0.27	0.03	0.02	0.01
Contig7253_at	OSJNBa0038J17.24 [Oryza sativa (japonica cultivar-group)]	9.51122	0.92	1.15	4.3	5.37	7.13
Contig7280_at	LRRGT00084 [Rattus norvegicus]	4.47763	0.83	0.88	6.15	4.31	2.38
Contig7354_at	NADH dehydrogenase-related [Arabidopsis thaliana]	0.31418	0.9	0.56	0.3	0.28	0.15
Contig7373_at	OSJNBb0003B01.7 [Oryza sativa (japonica cultivar-group)]	0.29887	0.82	0.27	0.07	0.04	0.04
Contig7383_at	quinone oxidoreductase homolog - cowpea emb|CAA69914.1| Ted2 [Vigna unguiculata]	0.3166	0.86	0.46	0.27	0.35	0.51
Contig7478_at	putative S-like ribonuclease RNS2 [Oryza sativa (japonica cultivar-group)]	4.88512	1.14	0.89	2.89	4.36	2.91
Contig7492_at	NAD-dependent epimerase/dehydratase family protein [Arabidopsis thaliana]	3.62469	2.14	5.84	14.55	15.13	11.28
Contig7492_s_at	NAD-dependent epimerase/dehydratase family protein [Arabidopsis thaliana]	6.06448	0.87	4.6	14.18	13.16	10.4
Contig7493_at	NAD-dependent epimerase/dehydratase family protein [Arabidopsis thaliana]	5.5885	0.87	3	7.95	9.36	4.45
Contig7498_at	Unknown protein [Oryza sativa (japonica cultivar-group)]	4.5847	5.18	26.09	2.82	3.02	3.72
Contig7507_at	putative stress-related protein [Oryza sativa (japonica cultivar-group)]	0.0596	0.65	0.39	0.13	0.07	0.01
Contig7577_at	OSJNBa0038O10.19 [Oryza sativa (japonica cultivar-group)]	31.7228	1.15	1.27	1.56	3.8	4.49
Contig7609_s_at	BRI1-KD interacting protein 130 [Oryza sativa (japonica cultivar-group)]	0.28903	0.78	0.25	0.15	0.12	0.12
Contig7617_at	tyrosine specific protein phosphatase family protein [Arabidopsis thaliana]	17.5141	1.53	3.17	11.96	13.68	8.58
Contig7632_at	OSJNBa0004N05.14 [Oryza sativa (japonica cultivar-group)]	9.38749	1.13	2.47	11.66	7.2	4.92
Contig7672_at	protein phosphatase 2C [Mesembryanthemum crystallinum]	0.15398	0.9	0.8	0.08	0.03	0.01
Contig7721_at	unknown protein [Oryza sativa (japonica cultivar-group)]	3.83027	0.84	1.68	4	5.03	3.9
Contig7736_at	OSJNBa0089K24.9 [Oryza sativa (japonica cultivar-group)]	0.10552	0.82	0.21	0.09	0.03	0.06
Contig7750_at	OSJNBa0094P09.18 [Oryza sativa (japonica cultivar-group)]	0.11519	1.02	0.6	0.19	0.15	0.24
Contig7787_at	putative gibberellin regulated protein [Oryza sativa (japonica cultivar-group)]	0.01602	0.91	0.26	0.09	0.03	0.16
Contig7811_s_at	fructan 1-exohydrolase precursor [Hordeum vulgare]	5.81904	0.9	3.3	11.24	16.12	12.85
Contig785_x_at	hordein B precursor - barley emb|CAA37729.1| B hordein precursor [Hordeum vulgare subsp. vulgare]	3.24619	1.03	0.55	0.26	0.09	0.04
Contig7871_s_at	phosphatidylinositol transfer-like protein III [Lotus japonicus]	0.25835	0.88	0.39	0.18	0.07	0.07
Contig7881_at	OJ1092_A07.25 [Oryza sativa (japonica cultivar-group)]	5.11746	1.78	5.79	2.38	2.37	0.96
Contig7928_s_at	P0460C04.14 [Oryza sativa (japonica cultivar-group)]	0.2873	0.94	0.76	0.2	0.1	0.12
Contig7937_s_at	ALPHA-GLUCOSIDASE PRECURSOR (MALTASE) pir||S65057 alpha-glucosidase (EC 3.2.1.20) - barley gb|AAB02985.1| alpha-glucosidase	18.7335	0.92	3.52	18.02	33.12	15.66
Contig7938_at	no match	9.23825	1.01	1.09	9.23	13.54	5.88
Contig8019_at	calcium-binding EF hand family protein [Arabidopsis thaliana]	0.27837	0.92	5.96	0.94	1.78	1.46
Contig8034_at	DNA-directed RNA polymerase, putative [Arabidopsis thaliana]	3.15358	0.95	3.32	20.94	34.78	37.05
Contig8039_at	OSJNBa0020J04.13 [Oryza sativa (japonica cultivar-group)]	0.27607	1.18	0.74	0.41	0.25	0.27
Contig8058_at	Protein LE25 pir||S19253 gene le25 protein - tomato gb|AAA34172.1| le25	0.24403	1.06	0.22	0.04	0.01	0
Contig8067_at	cellulose synthase-like protein OsCslE1 [Oryza sativa]	5.12728	1.13	1.47	18.45	40.07	43.65
Contig8128_at	putative AUX1-like permease [Oryza sativa (japonica cultivar-group)]	23.5556	1.03	2.38	3.56	3.87	3.5
Contig8131_s_at	GAMYB-binding protein [Hordeum vulgare subsp. vulgare]	3.43935	0.84	0.78	0.39	0.33	0.22
Contig8149_at	abscisic acid-induced protein HVA22 - barley gb|AAA16094.1| A22	0.17825	0.86	0.52	0.13	0.09	0.16
Contig8163_at	ABA response element binding factor [Triticum aestivum]	0.22088	1.1	1.11	0.2	0.12	0.03
Contig8191_at	ESTs AU070372(S13446),AU075541(S0353) correspond to a region of the predicted gene.~Similar to Arabidopsis thaliana BAC	0.1575	1.05	0.32	0.27	0.25	0.3
Contig8226_at	integral membrane family protein [Arabidopsis thaliana]	3.01007	0.94	0.53	1.42	2.27	5.69
Contig8286_at	cellular repressor of E1A-stimulated genes (CREG) family [Arabidopsis thaliana]	4.5877	1.24	0.76	2.56	6.89	15.38
Contig8392_at	P0462H08.25 [Oryza sativa (japonica cultivar-group)]	3.26971	0.93	1.46	3.13	6.51	5.34
Contig8395_at	Late embryogenesis abundant protein D-34 (LEA D-34) pir||S04046 embryonic abundant protein gD-34 - upland cotton emb|CAA31594.1| D-34 Lea pr	0.06075	0.74	0.38	0.07	0.03	0.02
Contig8417_at	unknown protein [Oryza sativa (japonica cultivar-group)]	0.12254	1.18	0.67	0.33	0.21	0.15
Contig8459_at	P0520B06.17 [Oryza sativa (japonica cultivar-group)]	3.48892	1.44	2.37	0.21	0.35	0.6
Contig8468_at	B1114B07.18 [Oryza sativa (japonica cultivar-group)]	0.16857	1.39	1.11	0.39	0.38	0.26
Contig8486_at	putative glucosyltransferase [Oryza sativa (japonica cultivar-group)]	11.4376	1.11	2.22	9.62	18.29	14.58
Contig8505_s_at	putative nucleoside-triphosphatase [Oryza sativa (japonica cultivar-group)]	4.63633	1.23	3.99	10.39	8.49	5.08
Contig8508_at	expressed protein [Arabidopsis thaliana]	0.25931	0.92	0.68	0.86	2.67	13.05
Contig8519_at	putative transcription factor [Oryza sativa (japonica cultivar-group)]	17.5802	0.84	1.7	2.86	5.32	5.33
Contig8580_s_at	no match	3.6311	2.31	1.4	3.72	3.51	8.38
Contig8591_at	OSJNBa0074L08.23 [Oryza sativa (japonica cultivar-group)]	12.2637	1.05	0.78	4.84	16.39	22.13
Contig86_at	Thiol protease aleurain precursor emb|CAA28804.1| aleurain [Hordeum vulgare]	5.8586	1.31	1.02	5.28	11.2	12.38
Contig8609_at	putative aldehyde oxidase [Oryza sativa (japonica cultivar-group)]	14.069	1.28	0.38	0.37	0.24	0.22
Contig8626_at	no match	0.22927	0.54	0.11	0.07	0.04	0.03
Contig863_s_at	OSJNBb0004A17.3 [Oryza sativa (japonica cultivar-group)]	0.32953	0.88	0.6	0.24	0.19	0.15
Contig8663_at	membrane protein [Saccharum hybrid cultivar H65-7052]	3.0874	1.34	0.52	0.22	0.18	0.42
Contig8669_s_at	10.0K hypothetical protein F7F23.10 - Arabidopsis thaliana gb|AAG52199.1| hypothetical protein; 51999-52350 [Arabidopsis thaliana]	0.26479	0.96	0.43	0.22	0.16	0.33
Contig8671_at	no match	0.27824	1.03	0.5	0.36	0.23	0.37
Contig8673_s_at	unnamed protein product [Oryza sativa (japonica cultivar-group)]	0.18948	0.76	0.59	0.24	0.17	0.33
Contig8740_at	no match	0.29546	2.44	11.45	4.37	1.96	2.77
Contig8772_s_at	P0452F10.26 [Oryza sativa (japonica cultivar-group)]	3.4135	1.14	1.88	4.13	5.33	5.91
Contig8843_at	P0408G07.1 [Oryza sativa (japonica cultivar-group)]	0.17812	1.29	0.7	0.11	0.13	0.18
Contig8940_s_at	no match	5.50891	4.3	2.23	0.82	1.32	1.32
Contig8949_at	P-type ATPase [Hordeum vulgare]	6.70524	1.55	1.96	2.99	6.22	4.31
Contig8976_at	OSJNBa0053K19.8 [Oryza sativa (japonica cultivar-group)]	0.14062	0.94	0.83	1.42	5.33	11.25
Contig9016_at	unknown protein [Oryza sativa (japonica cultivar-group)]	0.21624	0.85	0.69	0.27	0.36	0.27
Contig9031_at	GRAB2 protein [Triticum sp.]	6.60417	2.05	4.87	4.07	10.04	9.8
Contig9053_at	minor allergen [Arabidopsis thaliana]	0.30341	0.8	0.63	1.14	1.7	5.21
Contig9060_at	no match	4.30494	1.94	8.35	32.97	36.46	15.88
Contig9093_at	putative auxin-induced protein [Oryza sativa (japonica cultivar-group)]	32.6288	2.02	18.64	18.32	10.4	9.72
Contig9094_at	osmotin-like protein [Oryza sativa (japonica cultivar-group)]	4.17409	1.46	1.65	1.91	4.57	2.14
Contig9220_at	expressed protein [Arabidopsis thaliana]	0.26415	1.12	0.84	0.38	0.33	0.34
Contig9239_s_at	blr0521 [Bradyrhizobium japonicum USDA 110]	0.03646	0.79	0.19	0.08	0.07	0.08
Contig9371_at	Late embryogenesis abundant protein D-34 (LEA D-34) pir||S04046 embryonic abundant protein gD-34 - upland cotton emb|CAA31594.1| D-34 Lea pr	0.15232	0.7	0.26	0.07	0.02	0
Contig9392_at	hydrophobic protein, putative / low temperature and salt responsive protein, putative [Arabidopsis thaliana]	0.32005	0.79	0.39	0.1	0.02	0
Contig9457_at	hypothetical protein [Oryza sativa (japonica cultivar-group)]	5.56104	1	1.55	0.13	0.16	0.15
Contig946_at	no match	0.3032	0.79	0.55	0.19	0.17	0.13
Contig9468_at	OSJNBa0044K18.7 [Oryza sativa (japonica cultivar-group)]	3.39527	2.63	7.64	1.29	1.5	1.08
Contig9486_at	Similar to Prunus armeniaca ethylene-forming-enzyme-like dioxygenase. (U97530) [Oryza sativa (japonica cultivar-group)]	0.22969	0.69	0.32	0.4	0.34	0.12
Contig9510_at	peroxisomal membrane protein ABC transporter homologue [Oryza sativa (japonica cultivar-group)]	3.55695	1.1	0.76	1.87	3.11	4.9
Contig9521_at	P0684B02.9 [Oryza sativa (japonica cultivar-group)]	3.69909	3.95	11.17	0.6	1.77	0.89
Contig9555_at	OSJNBa0038J17.19 [Oryza sativa (japonica cultivar-group)]	0.27097	0.89	0.43	0.33	0.48	0.36
Contig9566_at	no match	4.71143	0.59	1.04	2.52	3.89	3.64
Contig9567_at	ADP, ATP carrier protein, mitochondrial, putative / ADP/ATP translocase, putative / adenine nucleotide translocator, putative [Arabidopsis t	0.2141	1.2	0.38	0.14	0.04	0.01
Contig9613_at	thylakoid lumenal 17.4 kDa protein, chloroplast [Arabidopsis thaliana]	0.19609	1.24	0.99	0.78	0.94	3.23
Contig9618_s_at	acid phosphatase [Oryza sativa]	4.30445	1.18	0.87	2.24	5.88	4.54
Contig9620_at	expressed protein [Arabidopsis thaliana]	5.15298	1.17	1.65	2.55	5.02	5.23
Contig9624_at	hypothetical protein [Oryza sativa (japonica cultivar-group)]	0.06504	0.81	0.36	0.12	0.07	0.01
Contig9737_s_at	putative senescence-associated protein [Oryza sativa]	3.88669	1.02	0.59	0.02	0.04	0.06
Contig9738_at	no match	4.16362	1.53	0.53	0.18	0.13	0.17
Contig9758_s_at	expressed protein [Oryza sativa (japonica cultivar-group)]	0.04417	0.86	0.98	6.68	6.06	2.07
Contig9788_at	OSJNBa0017B10.5 [Oryza sativa (japonica cultivar-group)]	39.4305	1.03	0.98	1.03	2.5	31.39
Contig9902_at	putative adenylate kinase, chloroplast (ATP-AMP transphosphorylase) [Oryza sativa (japonica cultivar-group)]	4.91451	0.96	1.24	3.53	4.84	8.26
Contig9925_at	putative glycine-rich protein [Oryza sativa (japonica cultivar-group)]	0.31834	0.81	0.61	0.32	0.43	0.88
Contig9934_at	OSJNBa0006B20.1 [Oryza sativa (japonica cultivar-group)]	0.12197	0.95	1.11	1.25	2.12	11.84
Contig9939_at	ESTs C26056(C11550),AU082131(C11550) correspond to a region of the predicted gene.~Similar to Arabidopsis thaliana DNA chromosome 4, ESSA I	0.29437	0.96	3.06	0.23	0.39	0.31
Contig9941_at	OSJNBa0013K16.15 [Oryza sativa (japonica cultivar-group)]	0.04118	2.52	9.96	3.13	4.64	3.91
Contig9960_at	MATE efflux family protein [Arabidopsis thaliana]	382.829	0.75	0.8	6.73	30.12	49.69
Dhn12(Morex)_at	dehydrin 12 [Hordeum vulgare]	0.24069	0.76	0.21	0.09	0.05	0.03
EBem09_SQ006_K11_x_at	no match	0.3144	0.76	0.35	0.32	0.1	0.05
EBem10_SQ001_I05_at	no match	54.2801	1.87	13.2	12.92	10.38	11.22
EBem10_SQ001_P13_s_at	late embryogenesis abundant protein (ECP63) / LEA protein [Arabidopsis thaliana]	0.11833	0.75	0.26	0.02	0.01	0
EBem10_SQ004_P21_x_at	no match	3.49478	0.86	0.43	0.39	0.08	0.03
EBma03_SQ002_F16_s_at	unnamed protein product [Arabidopsis thaliana]	3.13464	1.07	0.42	0.25	0.27	0.36
EBma08_SQ004_C15_s_at	putative selenium binding protein [Oryza sativa (japonica cultivar-group)]	0.27948	1.09	0.45	0.3	0.22	0.27
EBpi01_SQ004_I24_s_at	thioredoxin family protein [Arabidopsis thaliana]	3.00362	1.17	0.52	4.1	3.27	2.14
EBpi01_SQ004_K07_s_at	no match	0.25026	0.77	0.36	0.13	0.12	0.14
EBpi07_SQ002_J15_at	cinnamyl alcohol dehydrogenase 1a [Festuca arundinacea]	8.46964	1.38	1.51	12.39	42.78	28.66
EBro02_SQ005_I23_at	SAM:benzoic acid carboxyl methyltransferase [Antirrhinum majus]	0.08851	1.33	2.31	2.27	6.54	0.55
EBro03_SQ005_P05_at	no match	220.069	0.96	0.97	0.97	3.39	12.29
EBro04_SQ004_L16a_at	no match	3.53928	5.96	18.13	3.72	5.19	3.68
EBro07_SQ002_B04_s_at	putative ultraviolet-B-repressible protein [Oryza sativa (japonica cultivar-group)]	0.10648	0.94	0.84	0.69	0.94	35.73
EBro07_SQ003_G24_s_at	lycopene beta-cyclase [Zea mays]	0.058	0.92	0.21	0.02	0.04	0.05
EBro08_SQ007_B12_s_at	LEA2 protein [Triticum aestivum]	0.25729	0.81	0.3	0.1	0.04	0.01
HA10M05u_s_at	putative SF16 protein [Oryza sativa (japonica cultivar-group)]	8.12234	1.25	3.44	3.94	6.81	7.21
HA11J15u_s_at	EST AU055776(S20048) corresponds to a region of the predicted gene.~Similar to Arabidopsis thaliana AP2 domain containing protein RAP2.10 mR	0.19558	0.61	0.31	0.09	0.03	0.02
HA12F22u_x_at	no match	0.31193	1.11	0.96	2.67	3.33	3.43
HA13O21r_s_at	putative protein C prepropeptide [Oryza sativa (japonica cultivar-group)]	3.18183	1.49	1.56	3.49	5.17	5.1
HA16L09r_s_at	Serine carboxypeptidase III precursor (CP-MIII) emb|CAA70817.1| serine carboxypeptidase III, CP-MIII [Hordeum vulgare subsp. vulgare]	3.69257	1.33	2.39	25.57	38.13	30.08
HA28J12r_s_at	putative 50S ribosomal protein L3 [Oryza sativa (japonica cultivar-group)]	0.19552	1.03	0.57	0.84	1.2	7.7
HB03A08_T3_at	putative heat shock transcription factor [Oryza sativa (japonica cultivar-group)]	0.23561	0.61	0.29	0.18	0.14	0.14
HB18H23r_s_at	heat shock protein 17.9 - pearl millet emb|CAA63903.1| heat shock protein 17.9 [Pennisetum glaucum]	0.32858	0.93	0.49	0.17	0.08	0.14
HD13B05r_s_at	S-like RNase [Triticum aestivum]	16.442	0.76	0.8	1.18	12.61	11.37
HE01I24u_s_at	xyloglucan endo-1,4-beta-D-glucanase (EC 3.2.1.-) - barley emb|CAA63661.1| xyloglucan endotransglycosylase (XET) [Hordeum vulgare subsp. vul	3.13113	0.95	0.9	1.32	23.02	39.29
HF21J01r_at	expressed protein [Arabidopsis thaliana]	0.1727	0.95	0.45	0.08	0.07	0.07
HF25I22r_at	no match	0.05954	0.83	0.3	0.07	0.05	0.05
HO04L23S_at	zinc finger (C3HC4-type RING finger) family protein [Arabidopsis thaliana]	0.2124	2.38	3.94	0.94	0.88	0.74
HO11E24S_s_at	4-coumarate--CoA ligase 4CL3 [Lolium perenne]	0.09486	1.17	3.61	3.44	7.92	7.43
HR01G01r_at	cytochrome b5 [Ananas comosus]	0.2171	1.28	1.36	2.44	6.13	6.79
HS01M21w_s_at	putative protein phosphatase 2C [Oryza sativa (japonica cultivar-group)]	3.22674	0.66	0.51	0.16	0.28	0.23
HS05N06r_s_at	OSJNBa0088H09.2 [Oryza sativa (japonica cultivar-group)]	4.97782	1.18	3.49	1.3	2.71	2.49
HS06C04u_s_at	ESTs AU078183(C62904),C73912(E21020) correspond to a region of the predicted gene.~Similar to water stress inducible protein (U74296) [Oryza	0.12187	1.07	0.52	0.09	0.04	0.04
HS06C20u_s_at	P0492F05.25 [Oryza sativa (japonica cultivar-group)]	0.22185	0.89	0.62	0.12	0.09	0.06
HS06G05u_s_at	basic proline-rich protein [Sus scrofa]	0.23734	1.04	0.52	0.07	0.02	0
HS07O05u_s_at	putative aminotransferase [Arabidopsis thaliana]	0.31195	0.87	1.16	4.39	3.44	3.49
HS09K11u_s_at	short-chain dehydrogenase/reductase (SDR) family protein [Arabidopsis thaliana]	0.15261	0.7	0.31	0.06	0.02	0.01
HS18L03u_at	hypothetical protein [Oryza sativa (japonica cultivar-group)]	0.15687	0.74	0.2	0.16	0.16	0.14
HT08G04u_at	putative phospholipase [Oryza sativa (japonica cultivar-group)]	28.5292	1.56	1.47	1.85	3.97	4.28
HT11A05u_s_at	Aldose reductase (AR) (Aldehyde reductase) pir||S15024 aldose reductase-related protein - barley emb|CAA40747.1| aldose reductase-related pr	0.14854	0.85	0.39	0.12	0.03	0.01
HT11M09u_at	putative MtN21 [Oryza sativa (japonica cultivar-group)]	231.484	0.5	0.75	6.81	8.79	12.34
HU11E18u_at	B1033B05.12 [Oryza sativa (japonica cultivar-group)]	0.01415	0.66	0.57	0.38	0.49	0.13
HV06O23u_at	putative cleavage and polyadenylation specific factor [Oryza sativa (japonica cultivar-group)]	0.20762	0.77	0.41	0.08	0.04	0.01
HV09J08u_s_at	globulin-2 precursor - maize prf||1802402A globulin 2	0.16768	0.9	0.74	0.2	0.08	0.01
HV12A05u_s_at	ferritin [Oryza sativa (japonica cultivar-group)]	0.17009	0.98	0.59	0.41	0.41	0.21
HV12J02u_s_at	MATE efflux family protein [Arabidopsis thaliana]	94.9882	1.35	1.12	12.69	38.32	57.47
HV14M24u_s_at	susceptibility homeodomain transciption factor [Oryza sativa]	9.41447	0.93	2.06	4.01	5.79	8.34
HVSMEa0001B10r2_x_at	no match	19.3212	1.18	5.48	0.65	1.81	3.88
HVSMEa0002D20r2_s_at	putative early-responsive to dehydration stress protein [Oryza sativa (japonica cultivar-group)]	3.88755	0.74	3.61	2.15	3.07	3.31
HVSMEa0005O15r2_s_at	P0025H06.17 [Oryza sativa (japonica cultivar-group)]	8.23404	2.26	10.82	16.2	27.39	25.68
HVSMEa0014K13r2_s_at	At1g64110/F22C12_22 [Arabidopsis thaliana]	3.12327	1.11	1.16	6.36	10.66	12.43
HVSMEb0004G21r2_s_at	putative selenium binding protein [Oryza sativa (japonica cultivar-group)]	0.14333	0.88	0.67	0.28	0.22	0.25
HVSMEb0004M17r2_at	Myb-related protein Zm38 pir||S04899 myb-related protein Zm38 - maize prf||1613412D myb-related gene Zm38	3.76635	0.79	0.23	0.17	0.19	0.18
HVSMEb0011B17r2_s_at	cellular repressor of E1A-stimulated genes (CREG) family [Arabidopsis thaliana]	5.2475	1.18	0.62	2.03	7.58	15.23
HVSMEb0011L02r2_s_at	unknown protein [Oryza sativa (japonica cultivar-group)]	3.27206	1.03	1.28	2.51	6.85	3.83
HVSMEb0012C16r2_s_at	putative purple acid phosphatase [Oryza sativa (japonica cultivar-group)]	66.3329	0.86	0.83	5.71	38.11	100.94
HVSMEb0014F22f_s_at	putative gamma-lyase [Oryza sativa (japonica cultivar-group)]	0.00957	0.86	0.34	0.18	0.08	0.11
HVSMEf0004E13f_at	putative receptor-like protein kinase [Oryza sativa (japonica cultivar-group)]	13.9434	1.07	1.31	1.69	1.68	3.73
HVSMEf0019H18r2_s_at	putative tonoplast membrane integral protein [Oryza sativa (japonica cultivar-group)]	0.03651	0.78	0.29	3.25	5.79	3.99
HVSMEf0019M19r2_s_at	Pyrophosphate-energized vacuolar membrane proton pump (Pyrophosphate-energized inorganic pyrophosphatase) (H+-PPase)	3.32	1.5	5.18	8.27	10.67	10.15
HVSMEg0002E24r2_s_at	phi-1 [Nicotiana tabacum]	0.3324	0.9	0.25	1.45	2.98	2.39
HVSMEg0009N05r2_s_at	haloacid dehalogenase-like hydrolase family protein [Arabidopsis thaliana]	3.5174	1.61	5.01	0.62	1.5	2.07
HVSMEg0010A16r2_s_at	zinc finger (C3HC4-type RING finger) family protein [Arabidopsis thaliana]	10.0188	1.34	1.74	8	7.68	3.91
HVSMEg0013O07r2_x_at	no match	7.5438	1.77	2.26	16.93	20.88	8.73
HVSMEg0017H24r2_at	no match	4.17445	0.78	0.45	0.26	0.23	0.24
HVSMEh0082I16r2_s_at	contains ESTs AU088644(E60087),AU030671(E60087)~ripening-related protein-like [Oryza sativa (japonica cultivar-group)]	29.1054	0.69	0.76	0.76	6.61	7.84
HVSMEi0002B05r2_at	P0003E08.5 [Oryza sativa (japonica cultivar-group)]	0.29063	0.82	0.3	0.09	0.08	0.06
HVSMEi0007G06r2_s_at	putative gibberellin regulated protein [Oryza sativa (japonica cultivar-group)]	0.03904	0.73	0.37	0.16	0.12	0.32
HVSMEi0013O11r2_at	Similar to Prunus armeniaca ethylene-forming-enzyme-like dioxygenase. (U97530) [Oryza sativa (japonica cultivar-group)]	0.04362	0.99	0.46	0.1	0.04	0
HVSMEk0003I10r2_at	no match	0.20817	0.82	0.63	0.3	0.24	0.22
HVSMEk0003I10r2_x_at	no match	0.28575	0.69	0.69	0.24	0.2	0.14
HVSMEl0010A17f_s_at	no match	3.32658	1.37	2.18	55.56	86.48	16.34
HVSMEl0022M11f_s_at	unknown protein [Oryza sativa (japonica cultivar-group)]	0.29615	0.94	0.23	0.18	0.11	0.13
HVSMEm0012K15r2_at	unknown [Arabidopsis thaliana]	5.87528	1.95	4.27	9.41	22.64	21.19
HVSMEn0004G12r2_x_at	no match	0.3081	0.95	0.41	0.23	0.13	0.17
HVSMEn0013N19f_s_at	beta-D-xylosidase [Hordeum vulgare]	9.0635	0.83	0.95	6.11	24.1	37.03
HVSMEn0017G01f_s_at	adenine phosphoribosyltransferase form 2 [Oryza sativa (indica cultivar-group)]	27.0212	0.89	1.88	6.63	5.58	5.11
HVSMEn0019D12r2_s_at	endo-1,4-beta-glucanase Cel1 [Hordeum vulgare subsp. vulgare]	3.31319	1.01	1.98	1.81	3.26	6.06
HVSMEn0023O21f_s_at	cysteine protease component of protease-inhibitor complex [Zea mays]	5.00774	0.88	3.44	9.95	6.3	5.75
HVSMEn0024H20r2_s_at	putative amino acid permease [Oryza sativa (japonica cultivar-group)]	0.08134	1.02	1.85	6.14	6.81	1.88
HW08O18u_s_at	pyruvate decarboxylase [Zea mays]	0.27446	1.15	1.93	0.22	0.46	0.57
HW09I11u_s_at	transmembrane protein [Hordeum vulgare subsp. vulgare]	4.10296	1.1	0.92	1.94	2.4	3.41
HY03L11u_at	no match	0.27343	0.93	0.93	1.58	6.18	10.44
HY06D12u_s_at	aldose 1-epimerase family protein [Arabidopsis thaliana]	5.06876	1.08	0.44	0.17	0.16	0.1
HY07I12u_s_at	alpha-expansin OsEXP5 [Oryza sativa]	19.3319	0.8	3.08	6.16	1.68	2.31
HZ51F23r_at	OSJNBa0074L08.21 [Oryza sativa (japonica cultivar-group)]	35.2673	1.09	1.19	1.5	2.25	3.15
rbaal11e19_x_at	no match	4.53076	0.86	2.42	7.74	8.51	6.41
rbaal18p14_at	no match	0.25057	0.98	0.62	1.48	3.26	9.98
rbaal1k11_s_at	putative metal-binding protein [Oryza sativa (japonica cultivar-group)]	0.06492	1.24	1.12	0.3	0.2	0.37
rbaal1n16_s_at	glyceraldehyde-3-phosphate dehydrogenase [Oryza sativa (japonica cultivar-group)]	187.151	0.94	2.68	1.24	3.51	10.38
rbags11h24_s_at	alanine--glyoxylate aminotransferase, putative / beta-alanine-pyruvate aminotransferase, putative / AGT,	6.86284	1.17	0.45	1.31	2.09	4.94
rbags16g09_s_at	calreticulin - barley (fragment) gb|AAA32948.1| calreticulin	6.22319	1.36	2.66	19.63	15.42	14.77
rbags22m24_s_at	aldehyde dehydrogenase [Oryza sativa (indica cultivar-group)]	6.66487	1.11	1.16	3	5.34	8.56
rbah15o14_s_at	fructose-1,6-bisphosphatase [Porteresia coarctata]	14.5694	1.68	0.4	3.16	6.06	10.21
U19359_s_at	no match	51.8923	1.52	7.88	72.59	93.66	88.43
