# Supplementary material for: Transcriptional regulatory programs underlying barley germination and regulatory functions of Gibberellin and abscisic acid
Source: BMC Plant Biol. 2011 Jun 13;11:105. doi: 10.1186/1471-2229-11-105 (PMC3130657; doi:10.1186/1471-2229-11-105)
Supplement: Additional file 6 — Genes Differentially Regulated by Both ABA and Germination. [file 1471-2229-11-105-S6.XLS]

## Sheet: ABA206_Germination4492_118
Additional File 6. Genes Differentially Regulated by Both ABA and Germination
Probe ID	Description	ABA/Control	S1/S0	S2/S0	S3/S0	S4/S0	S5/S0
Contig2834_at	beta glucanase:ISOTYPE=II	0.01838	0.98	0.84	89.2	398.85	628.3
Contig16010_at	putative 1,4-beta-xylanase [Oryza sativa (japonica cultivar-group)]	0.06164	0.76	2.48	45.93	31.5	54.41
Contig19330_at	putative GDSL-motif lipase/hydrolase protein [Oryza sativa (japonica cultivar-group)]	0.08172	1.43	1.34	78.15	159.19	239.05
Contig13792_s_at	1,4-beta-D xylan xylanohydrolase [Hordeum vulgare]	0.13827	0.97	0.97	1.05	0.92	4.02
HVSMEb0012C16r2_s_at	putative purple acid phosphatase [Oryza sativa (japonica cultivar-group)]	0.15622	0.86	0.83	5.71	38.11	100.94
Contig7088_at	Alpha-amylase type A isozyme precursor (1,4-alpha-D-glucan glucanohydrolase) (AMY1) (Low pI alpha-amylase)	0.18584	0.73	1.12	1.2	4.29	163.5
Contig5067_at	Nicotianamine synthase 9 (S-adenosyl-L-methionine:S-adenosyl-L-methionine:S-	0.18914	1.3	4.94	50.79	63.69	93.19
Contig6515_at	peroxidase [Nicotiana tabacum]	0.1999	1.2	6.39	67.66	43.48	4.61
Contig6902_at	P0034A04.2 [Oryza sativa (japonica cultivar-group)]	0.20285	1.2	0.87	2.39	9.66	19.95
HV09J08u_s_at	globulin-2 precursor - maize prf||1802402A globulin 2	0.21388	0.9	0.74	0.2	0.08	0.01
Contig12147_at	phi-1 [Nicotiana tabacum]	0.21592	1.84	23.69	1.75	2.1	5.13
Contig9094_at	osmotin-like protein [Oryza sativa (japonica cultivar-group)]	0.21707	1.46	1.65	1.91	4.57	2.14
rbah15o14_s_at	fructose-1,6-bisphosphatase [Porteresia coarctata]	0.21904	1.68	0.4	3.16	6.06	10.21
Contig6804_at	expressed protein [Arabidopsis thaliana]	0.21911	1.25	5.51	10.67	12.08	30.08
Contig5281_at	Cysteine proteinase EP-B 2 precursor pir||JQ1110 cysteine proteinase (EC 3.4.22.-) EP-B 4 precursor - barley	0.22019	1.09	4.66	60.26	110.5	104.58
Contig20130_at	putative peptide transporter [Oryza sativa (japonica cultivar-group)]	0.22689	0.56	0.49	0.51	0.5	0.07
EBpi07_SQ002_J15_at	cinnamyl alcohol dehydrogenase 1a [Festuca arundinacea]	0.22908	1.38	1.51	12.39	42.78	28.66
Contig12338_at	no match	0.23688	1.62	1.48	5.84	15.68	26.17
Contig5703_at	beta-D-xylosidase [Hordeum vulgare]	0.25635	0.97	0.97	4.85	21.98	33.53
Contig11326_at	no match	0.26008	1.26	1.32	1.86	2.62	4.16
HB18H23r_s_at	heat shock protein 17.9 - pearl millet emb|CAA63903.1| heat shock protein 17.9 [Pennisetum glaucum]	0.26311	0.93	0.49	0.17	0.08	0.14
Contig4206_at	Putative fiddlehead-like protein [Oryza sativa (japonica cultivar-group)]	0.27438	1.49	3.66	4.76	9.23	20.82
Contig1137_s_at	histone H2B-8 - wheat dbj|BAA07157.1| protein H2B-8 [Triticum aestivum]	0.27566	1.22	5.46	37.14	47.2	34.46
Contig4639_s_at	OSJNBa0043A12.4 [Oryza sativa (japonica cultivar-group)]	0.27598	1.18	1.26	1.07	1.28	6.13
Contig25699_at	B1358B12.19 [Oryza sativa (japonica cultivar-group)]	0.28328	0.96	0.41	2.62	7.51	3.93
Contig9934_at	OSJNBa0006B20.1 [Oryza sativa (japonica cultivar-group)]	0.28872	0.95	1.11	1.25	2.12	11.84
Contig6358_at	zinc finger protein [Oryza sativa (japonica cultivar-group)]	0.29205	1.29	1.17	0.53	0.14	0.11
Contig14842_at	OSJNBa0013K16.12 [Oryza sativa (japonica cultivar-group)]	0.29267	0.65	0.22	0.16	0.18	0.13
Contig9758_s_at	expressed protein [Oryza sativa (japonica cultivar-group)]	0.30714	0.86	0.98	6.68	6.06	2.07
Contig5369_at	pathogen-related protein [Oryza sativa]	0.30997	1.08	1.17	5.37	36.68	22.7
Contig7933_s_at	Unknown protein [Oryza sativa (japonica cultivar-group)]	0.31153	0.78	1.17	1.39	4.6	8.53
Contig12407_at	unknown [Arabidopsis thaliana]	0.31276	0.77	0.24	0.2	0.23	0.16
Contig21281_at	unknown protein [Oryza sativa (japonica cultivar-group)]	0.31765	1	3.53	5.38	4.04	4.38
Contig4453_at	putative purple acid phosphatase [Oryza sativa (japonica cultivar-group)]	0.31838	1.05	0.86	3.63	30.74	104.58
Contig5754_s_at	unknown protein [Oryza sativa (japonica cultivar-group)]	0.32345	1.28	6.9	7.84	10.27	12.88
Contig49_x_at	Alpha-amylase inhibitor BDAI-I precursor pir||S00332 alpha-amylase inhibitor precursor (clone pUP-44) - barley emb|CAA08836.1| BDAI-1; Barle	0.32428	0.94	0.84	3.68	3.17	1.05
Contig7087_at	alpha-amylase type A [Hordeum vulgare]	0.3263	1.02	1.02	0.89	1.16	21.14
HX03N14u_s_at	unnamed protein product [Tetraodon nigroviridis]	3.02239	0.79	0.43	0.31	0.09	0.09
Contig14304_at	glutathione S-transferase GST 42 [Zea mays]	3.05001	1.23	2.58	0.35	0.28	0.14
Contig26363_at	chemokine (C-X3-C motif) ligand 1; fractalkine; small inducible cytokine subfamily D 1; small inducible cytokine subfamily D, 1 [Rattus norv	3.05714	1.95	0.76	0.36	0.24	0.24
HVSMEi0018O11r2_at	no match	3.10174	0.87	0.62	0.1	0.05	0.07
Contig8727_s_at	putative formamidase [Oryza sativa (japonica cultivar-group)]	3.11594	0.78	0.26	0.27	0.2	0.17
Contig26505_at	putative fiber protein [Oryza sativa (japonica cultivar-group)]	3.11947	1.09	0.27	0.14	0.18	0.11
Contig4793_s_at	putative deoxycytidine deaminase [Oryza sativa (japonica cultivar-group)]	3.14057	1.1	1.01	1.66	3.44	3.8
Contig12868_at	hypothetical protein [Oryza sativa (japonica cultivar-group)]	3.14744	1.03	2.09	0.22	0.33	0.17
Contig1709_at	dehydrin; DHN7 [Hordeum vulgare]	3.15001	0.75	0.14	0.06	0.05	0.04
Contig23196_at	GAI protein [Oryza sativa]	3.18674	1.14	0.62	0.29	0.3	0.56
Contig11450_at	expressed protein [Arabidopsis thaliana]	3.1889	0.73	0.21	0.09	0.06	0.04
HF25I22r_at	no match	3.21477	0.83	0.3	0.07	0.05	0.05
Contig1718_s_at	dehydrin 9 [Hordeum vulgare]	3.31492	0.79	0.22	0.04	0.01	0.01
Contig7446_at	OSJNBa0089K24.25 [Oryza sativa (japonica cultivar-group)]	3.31978	0.82	0.21	0.34	0.25	0.4
Contig3811_at	galactinol synthase 3 [Zea mays]	3.39341	0.9	0.2	0.03	0	0.01
Contig11212_at	OSJNBa0064M23.14 [Oryza sativa (japonica cultivar-group)]	3.42957	1.22	1.01	0.94	2.14	5.49
Contig1830_at	Late embryogenesis abundant protein B19.1A (B19.1) pir||S23749 embryonic abundant protein B19.1 - barley emb|CAA44622.1| LEA B19.1 [Hordeum	3.44353	1.04	0.91	0.11	0.01	0
Contig17447_at	putative pectin-glucuronyltransferase [Oryza sativa (japonica cultivar-group)]	3.47081	0.71	0.55	0.53	0.29	0.22
Contig15682_at	no match	3.48223	0.94	0.32	0.03	0.01	0
Contig13304_at	OSJNBb0118P14.11 [Oryza sativa (japonica cultivar-group)]	3.49979	0.94	0.35	0.11	0.07	0.05
HV10J12u_s_at	putative actin-binding protein [Oryza sativa (japonica cultivar-group)]	3.50079	0.82	0.15	0.06	0.05	0.04
EBro07_SQ003_G24_s_at	lycopene beta-cyclase [Zea mays]	3.52294	0.92	0.21	0.02	0.04	0.05
Contig7871_s_at	phosphatidylinositol transfer-like protein III [Lotus japonicus]	3.53813	0.88	0.39	0.18	0.07	0.07
Contig4386_at	WRKY transcription factor [Hordeum vulgare]	3.57447	3.16	4.59	0.47	0.23	0.18
Contig2021_at	OSJNBa0070M12.12 [Oryza sativa (japonica cultivar-group)]	3.58582	0.88	0.96	3.86	8.12	4.29
Contig6539_s_at	cell wall invertase [Saccharum hybrid cultivar]	3.62934	1.2	4.53	9.6	13.98	13.44
Contig1721_at	dehydrin; Dhn2 [Hordeum vulgare]	3.64569	0.83	0.28	0.13	0.04	0
Contig7672_at	protein phosphatase 2C [Mesembryanthemum crystallinum]	3.78359	0.9	0.8	0.08	0.03	0.01
Contig2088_s_at	Bowman-Birk type trypsin inhibitor pir||TIBHB trypsin inhibitor (Bowman-Birk) - two-rowed barley prf||1409194A trypsin inhibitor	3.80363	0.97	0.9	0.06	0.17	0.6
Contig1838_at	Late embryogenesis abundant protein B19.3 (LEA B19.3) pir||S36751 embryonic abundant protein B19.3 - barley emb|CAA44623.1| LEA B19.3 [Horde	3.80735	1.34	0.55	0.03	0.01	0.01
Contig13811_at	protein phosphatase type 2C [Lotus japonicus]	3.84497	0.93	0.37	0.01	0	0
Contig19324_at	no match	3.87264	0.89	1.22	0.34	0.28	0.34
Contig2405_at	LEA1 protein [Triticum aestivum]	3.92031	0.83	0.13	0.02	0.01	0
Contig19921_at	Avr9/Cf-9 rapidly elicited protein 74 [Nicotiana tabacum]	3.93414	12.4	1.55	0.91	0.98	0.86
Contig24555_at	AP2-domain DNA-binding protein-like [Oryza sativa (japonica cultivar-group)]	3.95102	0.73	0.15	0.05	0.02	0.01
Contig3045_at	cytochrome P450 [Triticum aestivum]	3.99614	3.73	7.02	0.61	0.75	0.94
Contig24434_at	no match	4.00876	0.84	0.32	0.25	0.14	0.12
Contig7004_at	ESTs AU082454(S3638),D41267(S3638) correspond to a region of the predicted gene.~Similar to Arabidopsis thaliana DNA	4.03273	1.26	0.71	0.25	0.23	0.03
Contig9278_s_at	P0028G04.28 [Oryza sativa (japonica cultivar-group)]	4.07481	0.84	0.95	1.12	5.23	3.41
Contig7736_at	OSJNBa0089K24.9 [Oryza sativa (japonica cultivar-group)]	4.1752	0.82	0.21	0.09	0.03	0.06
Contig18184_at	UDPglucose:flavonoid-3-oxy glucosyl transferase [Zea mays]	4.217	1.08	0.33	0.27	0.23	0.22
Contig13656_at	OSJNBb0062H02.5 [Oryza sativa (japonica cultivar-group)]	4.26732	0.99	0.46	0.12	0.25	0.58
Contig10874_at	P0638D12.11 [Oryza sativa (japonica cultivar-group)]	4.31346	0.74	0.15	0.07	0.05	0.05
Contig7003_at	ESTs AU082454(S3638),D41267(S3638) correspond to a region of the predicted gene.~Similar to Arabidopsis thaliana DNA	4.36127	0.85	0.49	0.18	0.1	0.04
Contig1834_at	EM PROTEIN CS41 pir||VUWTEM embryonic abundant protein Em - wheat emb|CAA36323.1| Em [Triticum aestivum]	4.45926	0.92	0.48	0.03	0	0
Contig16327_at	little protein 1 [Oryza sativa (japonica cultivar-group)]	4.46953	0.82	0.08	0	0	0
Contig3426_at	High molecular mass early light-inducible protein HV58, chloroplast precursor (ELIP) pir||S07475 early light-induced protein, high molecular	4.47118	0.71	0.3	0.05	0.03	0.03
Contig3381_s_at	subtilisin-chymotrypsin inhibitor 2 - barley emb|CAA69915.1| subtilisin-chymotrypsin inhibitor 2 [Hordeum vulgare subsp. vulgare]	4.53377	0.91	0.16	0.72	0.57	0.92
Contig11708_at	cytochrome P450 family protein [Arabidopsis thaliana]	4.65734	1.12	3.04	0.95	0.8	0.75
Contig23974_at	unnamed protein product [Tetraodon nigroviridis]	4.6995	1.4	0.19	0.1	0.06	0.04
Contig4954_s_at	putative sugar-starvation induced protein [Oryza sativa (japonica cultivar-group)]	4.69964	0.93	0.57	0.83	2.81	5.59
HV_CEb0008E13r2_at	no match	4.72244	0.9	1.21	6.07	15.03	3.29
Contig20715_at	putative glucanase [Oryza sativa (japonica cultivar-group)]	4.85876	0.94	0.36	0.31	0.27	0.17
Contig16049_at	hypothetical protein [Oryza sativa (japonica cultivar-group)]	4.92943	0.74	0.1	0.04	0.02	0.03
HT11B22u_s_at	nodulin MtN21 family protein [Arabidopsis thaliana]	5.07539	1.05	0.27	0.01	0	0
EBro08_SQ007_B12_s_at	LEA2 protein [Triticum aestivum]	5.38873	0.81	0.3	0.1	0.04	0.01
Contig9143_at	putative repetitive proline rich protein [Oryza sativa (japonica cultivar-group)]	5.52989	0.67	0.29	0.24	0.21	0.21
Contig2248_at	glutathione-S-transferase [Hordeum vulgare]	5.55806	0.69	0.34	0.11	0.03	0.01
Contig2990_at	chitinase (EC 3.2.1.14) cht2a precursor - barley emb|CAA55344.1| chitinase [Hordeum vulgare subsp. vulgare]	5.58006	1.01	0.36	0.21	0.15	0.31
Contig1839_at	LATE EMBRYOGENESIS ABUNDANT PROTEIN B19.4 pir||S36752 embryonic abundant protein B19.4 - barley emb|CAA44624.1| LEA B19.4 [Hordeum vulgare s	5.61088	1.29	0.82	0.04	0.03	0.01
Contig12648_at	no match	5.98128	0.98	0.27	0.15	0.18	0.22
Contig7855_s_at	Bowman-Birk type trypsin inhibitor pir||TIBHB trypsin inhibitor (Bowman-Birk) - two-rowed barley prf||1409194A trypsin inhibitor	5.99389	1	0.28	0.01	0.02	0.01
Contig10115_at	putative indole-3-glycerol phosphate synthase [Oryza sativa (japonica cultivar-group)]	6.21208	1.12	0.8	0.79	0.94	5.57
Contig2546_at	Wheatwin2 precursor (Pathogenesis-related protein 4b) pir||T06486 barwin homolog wheatwin2 precursor - wheat emb|CAA06857.1| wheatwin2 [Trit	6.25235	0.62	0.45	1.17	5.54	5.38
Contig1830_s_at	Late embryogenesis abundant protein B19.1A (B19.1) pir||S23749 embryonic abundant protein B19.1 - barley emb|CAA44622.1| LEA B19.1 [Hordeum	6.28883	1.06	0.9	0.06	0	0
Contig2406_at	LEA2 protein [Triticum aestivum]	6.35274	1.01	0.41	0.19	0.04	0.01
Contig18451_at	ESTs AU082409(E30736),C74252(E30736) correspond to a region of the predicted gene.~hypothetical protein [Oryza sativa	6.40124	1.28	0.44	0.05	0.01	0
Contig11531_at	Similar to Zea mays late embryogenesis abundant protein EMB564 &S16249 (P46517) [Oryza sativa (japonica	6.44381	0.87	0.35	0.01	0	0
HVSMEa0008M19r2_at	OSJNBb0063G05.17 [Oryza sativa (japonica cultivar-group)]	6.65369	13.16	22.34	2.39	1.46	0.93
Contig5468_at	hypothetical protein [Oryza sativa (japonica cultivar-group)]	6.82331	1.05	0.77	0.34	0.27	0.07
Contig5607_s_at	Pathogen-related protein pir||T06168 pathogenesis related protein - barley emb|CAA34641.1| pathogenesis related protein [Hordeum vulgare sub	6.85646	0.82	0.85	2.72	14.86	17.24
Contig8610_at	putative aldehyde oxidase [Oryza sativa (japonica cultivar-group)]	6.90291	1.04	0.48	0.25	0.19	0.14
Contig2975_s_at	Glutathione S-transferase 1 (GST class-phi) pir||T06509 probable glutathione transferase (EC 2.5.1.18) gSTA1 - wheat emb|CAA39487.1| glutath	7.39407	1.85	10.15	3.42	2.19	1.45
HV_CEb0006A14f_s_at	OSJNBa0083M16.33 [Oryza sativa (japonica cultivar-group)]	7.82221	1.26	0.4	0.1	0.13	0.2
Contig3120_at	unnamed protein product [Oryza sativa (japonica cultivar-group)]	8.38731	0.79	0.77	2.41	17.74	58.09
Contig1832_at	Late embryogenesis abundant protein B19.1A (B19.1) pir||S23749 embryonic abundant protein B19.1 - barley emb|CAA44622.1| LEA B19.1 [Hordeum	9.20409	1.1	1.05	0.15	0.01	0
Contig3380_s_at	subtilisin-chymotrypsin inhibitor 2 - barley emb|CAA69915.1| subtilisin-chymotrypsin inhibitor 2 [Hordeum vulgare subsp. vulgare]	10.4364	0.95	0.15	0.97	1.28	1.41
Contig1832_x_at	Late embryogenesis abundant protein B19.1A (B19.1) pir||S23749 embryonic abundant protein B19.1 - barley emb|CAA44622.1| LEA B19.1 [Hordeum	10.6561	1.1	1.01	0.11	0.01	0
Contig1832_s_at	Late embryogenesis abundant protein B19.1A (B19.1) pir||S23749 embryonic abundant protein B19.1 - barley emb|CAA44622.1| LEA B19.1 [Hordeum	13.5341	1.02	0.96	0.1	0.01	0
Contig11957_at	putative P450 [Oryza sativa (japonica cultivar-group)]	13.6304	0.84	0.85	0.87	1.05	12.21
Contig11968_at	Ser/Arg-related nuclear matrix protein [Homo sapiens]	26.0431	1.01	0.37	0.03	0.01	0
