# Supplementary material for: Transcriptional regulatory programs underlying barley germination and regulatory functions of Gibberellin and abscisic acid
Source: BMC Plant Biol. 2011 Jun 13;11:105. doi: 10.1186/1471-2229-11-105 (PMC3130657; doi:10.1186/1471-2229-11-105)
Supplement: Additional file 7 — Genes Differentially Regulated by GA, ABA and Germination. [file 1471-2229-11-105-S7.XLS]

## Sheet: GA_ABA_Germination_56
Additional File 7: Genes Differentially Regulated by GA, ABA and Germination
Probe ID	Description	ABA/Control	GA/Control	S1/S0	S2/S0	S3/S0	S4/S0	S5/S0
Contig1832_x_at	Late embryogenesis abundant protein B19.1A (B19.1)	10.6561	0.14021	1.1	1.01	0.11	0.01	0
Contig1832_at	Late embryogenesis abundant protein B19.1A (B19.1)	9.20409	0.10818	1.1	1.05	0.15	0.01	0
Contig1830_at	Late embryogenesis abundant protein B19.1A (B19.1)	3.44353	0.27637	1.04	0.91	0.11	0.01	0
Contig1830_s_at	Late embryogenesis abundant protein B19.1A (B19.1)	6.28883	0.28088	1.06	0.9	0.06	0	0
HV09J08u_s_at	globulin-2 precursor - maize prf||1802402A globulin 2	0.21388	0.16768	0.9	0.74	0.2	0.08	0.01
Contig1832_s_at	Late embryogenesis abundant protein B19.1A (B19.1)	13.5341	0.09509	1.02	0.96	0.1	0.01	0
HB18H23r_s_at	heat shock protein 17.9 - pearl millet emb|CAA63903.1| heat shock protein 17.9 [Pennisetum glaucum]	0.26311	0.32858	0.93	0.49	0.17	0.08	0.14
Contig18451_at	ESTs AU082409(E30736),C74252(E30736) correspond to a region of the predicted gene.~hypothetical protein [Oryza sativa	6.40124	0.06608	1.28	0.44	0.05	0.01	0
Contig1721_at	dehydrin; Dhn2 [Hordeum vulgare]	3.64569	0.1488	0.83	0.28	0.13	0.04	0
Contig1834_at	EM PROTEIN CS41	4.45926	0.03908	0.92	0.48	0.03	0	0
Contig2406_at	LEA2 protein [Triticum aestivum]	6.35274	0.2919	1.01	0.41	0.19	0.04	0.01
Contig16327_at	little protein 1 [Oryza sativa (japonica cultivar-group)]	4.46953	0.03324	0.82	0.08	0	0	0
Contig13811_at	protein phosphatase type 2C [Lotus japonicus]	3.84497	0.04643	0.93	0.37	0.01	0	0
Contig3811_at	galactinol synthase 3 [Zea mays]	3.39341	0.02397	0.9	0.2	0.03	0	0.01
EBro08_SQ007_B12_s_at	LEA2 protein [Triticum aestivum]	5.38873	0.25729	0.81	0.3	0.1	0.04	0.01
Contig1839_at	LATE EMBRYOGENESIS ABUNDANT PROTEIN B19.4	5.61088	0.13902	1.29	0.82	0.04	0.03	0.01
EBro07_SQ003_G24_s_at	lycopene beta-cyclase [Zea mays]	3.52294	0.058	0.92	0.21	0.02	0.04	0.05
Contig1838_at	Late embryogenesis abundant protein B19.3 (LEA B19.3)	3.80735	0.09398	1.34	0.55	0.03	0.01	0.01
Contig6358_at	zinc finger protein [Oryza sativa (japonica cultivar-group)]	0.29205	0.30033	1.29	1.17	0.53	0.14	0.11
Contig13656_at	OSJNBb0062H02.5 [Oryza sativa (japonica cultivar-group)]	4.26732	4.64061	0.99	0.46	0.12	0.25	0.58
Contig7736_at	OSJNBa0089K24.9 [Oryza sativa (japonica cultivar-group)]	4.1752	0.10552	0.82	0.21	0.09	0.03	0.06
Contig7672_at	protein phosphatase 2C [Mesembryanthemum crystallinum]	3.78359	0.15398	0.9	0.8	0.08	0.03	0.01
Contig24555_at	AP2-domain DNA-binding protein-like [Oryza sativa (japonica cultivar-group)]	3.95102	0.09515	0.73	0.15	0.05	0.02	0.01
Contig7003_at	ESTs AU082454(S3638),D41267(S3638) correspond to a region of the predicted gene.~Similar to Arabidopsis thaliana DNA	4.36127	0.19139	0.85	0.49	0.18	0.1	0.04
Contig11450_at	expressed protein [Arabidopsis thaliana]	3.1889	0.15256	0.73	0.21	0.09	0.06	0.04
Contig1709_at	dehydrin; DHN7 [Hordeum vulgare]	3.15001	3.87332	0.75	0.14	0.06	0.05	0.04
Contig12407_at	unknown [Arabidopsis thaliana]	0.31276	15.6645	0.77	0.24	0.2	0.23	0.16
Contig20715_at	putative glucanase [Oryza sativa (japonica cultivar-group)]	4.85876	7.57704	0.94	0.36	0.31	0.27	0.17
Contig14304_at	glutathione S-transferase GST 42 [Zea mays]	3.05001	0.16983	1.23	2.58	0.35	0.28	0.14
HF25I22r_at		3.21477	0.05954	0.83	0.3	0.07	0.05	0.05
Contig4386_at	WRKY transcription factor [Hordeum vulgare]	3.57447	0.13617	3.16	4.59	0.47	0.23	0.18
Contig7871_s_at	phosphatidylinositol transfer-like protein III [Lotus japonicus]	3.53813	0.25835	0.88	0.39	0.18	0.07	0.07
Contig2021_at	OSJNBa0070M12.12 [Oryza sativa (japonica cultivar-group)]	3.58582	5.26297	0.88	0.96	3.86	8.12	4.29
Contig6804_at	expressed protein [Arabidopsis thaliana]	0.21911	19.2259	1.25	5.51	10.67	12.08	30.08
Contig5281_at	Cysteine proteinase EP-B 2 precursor	0.22019	12.2938	1.09	4.66	60.26	110.5	104.58
Contig25699_at	B1358B12.19 [Oryza sativa (japonica cultivar-group)]	0.28328	0.01027	0.96	0.41	2.62	7.51	3.93
Contig9094_at	osmotin-like protein [Oryza sativa (japonica cultivar-group)]	0.21707	4.17409	1.46	1.65	1.91	4.57	2.14
Contig5067_at	Nicotianamine synthase 9 (S-adenosyl-L-methionine:S-adenosyl-L-methionine:S-	0.18914	4.96965	1.3	4.94	50.79	63.69	93.19
Contig17447_at	putative pectin-glucuronyltransferase [Oryza sativa (japonica cultivar-group)]	3.47081	0.23044	0.71	0.55	0.53	0.29	0.22
Contig12147_at	phi-1 [Nicotiana tabacum]	0.21592	74.8442	1.84	23.69	1.75	2.1	5.13
Contig16010_at	putative 1,4-beta-xylanase [Oryza sativa (japonica cultivar-group)]	0.06164	73.0436	0.76	2.48	45.93	31.5	54.41
Contig4453_at	putative purple acid phosphatase [Oryza sativa (japonica cultivar-group)]	0.31838	145.319	1.05	0.86	3.63	30.74	104.58
Contig11708_at	cytochrome P450 family protein [Arabidopsis thaliana]	4.65734	3.68503	1.12	3.04	0.95	0.8	0.75
HVSMEb0012C16r2_s_at	putative purple acid phosphatase [Oryza sativa (japonica cultivar-group)]	0.15622	66.3329	0.86	0.83	5.71	38.11	100.94
Contig9758_s_at	expressed protein [Oryza sativa (japonica cultivar-group)]	0.30714	0.04417	0.86	0.98	6.68	6.06	2.07
rbah15o14_s_at	fructose-1,6-bisphosphatase [Porteresia coarctata]	0.21904	14.5694	1.68	0.4	3.16	6.06	10.21
Contig49_x_at	Alpha-amylase inhibitor BDAI-I precursor	0.32428	0.32811	0.94	0.84	3.68	3.17	1.05
Contig11326_at	acetyl-CoA carboxylase (EC 6.4.1.2) - wheat gb|AAA19970.1| cytosolic acetyl-CoA carboxylase [Triticum aestivum]	0.26008	3.14887	1.26	1.32	1.86	2.62	4.16
EBpi07_SQ002_J15_at	cinnamyl alcohol dehydrogenase 1a [Festuca arundinacea]	0.22908	8.46964	1.38	1.51	12.39	42.78	28.66
Contig5703_at	beta-D-xylosidase [Hordeum vulgare]	0.25635	15.2447	0.97	0.97	4.85	21.98	33.53
Contig7088_at	Alpha-amylase type A isozyme precursor (1,4-alpha-D-glucan glucanohydrolase) (AMY1) (Low pI alpha-amylase)	0.18584	35.0657	0.73	1.12	1.2	4.29	163.5
Contig9934_at	OSJNBa0006B20.1 [Oryza sativa (japonica cultivar-group)]	0.28872	0.12197	0.95	1.11	1.25	2.12	11.84
Contig2834_at	beta glucanase:ISOTYPE=II	0.01838	14.4007	0.98	0.84	89.2	398.85	628.3
Contig19330_at	putative GDSL-motif lipase/hydrolase protein [Oryza sativa (japonica cultivar-group)]	0.08172	61.4669	1.43	1.34	78.15	159.19	239.05
Contig7087_at	alpha-amylase type A [Hordeum vulgare]	0.3263	39.8332	1.02	1.02	0.89	1.16	21.14
Contig13792_s_at	1,4-beta-D xylan xylanohydrolase [Hordeum vulgare]	0.13827	113.82	0.97	0.97	1.05	0.92	4.02
